# Supplementary material for: Premature translation of the Drosophila zygotic genome activator Zelda is not sufficient to precociously activate gene expression
Source: G3 (Bethesda). 2022 Jul 25;12(9):jkac159. doi: 10.1093/g3journal/jkac159 (PMC9434156; doi:10.1093/g3journal/jkac159)
Supplement: jkac159_Supplemental_Table_S1 [file jkac159_supplemental_table_s1.zip]

Archive with 2 entries (2 files):
- jkac159_Supplemental_Table_S1_legend.pdf
- jkac159_Supplemental_Table_S1.xls
