# Supplementary material for: Premature translation of the Drosophila zygotic genome activator Zelda is not sufficient to precociously activate gene expression
Source: G3 (Bethesda). 2022 Jul 25;12(9):jkac159. doi: 10.1093/g3journal/jkac159 (PMC9434156; doi:10.1093/g3journal/jkac159)
Supplement: jkac159_Supplemental_Table_S1 [file jkac159_supplemental_table_s1.zip › jkac159_Supplemental_Table_S1.xls]

## Sheet: Fig5C-zygotic
gene_id	gene	zygotic_class
FBgn0004583	ex	Mid
FBgn0024150	Ac78C	Mid
FBgn0037213	CG12581	Mid
FBgn0032002	CG8353	Mid
FBgn0029123	SoxN	Mid
FBgn0012037	Ance	Mid
FBgn0001987	Gli	Mid
FBgn0032693	Cyp310a1	Mid
FBgn0000071	Ama	Mid
FBgn0040532	CG8369	Mid
FBgn0037633	CG9839	Mid
FBgn0037797	CG12420	Mid
FBgn0003312	sad	Mid
FBgn0037992	CG4702	Mid
FBgn0010041	GstD5	Mid
FBgn0038028	CG10035	Mid
FBgn0038071	Dtg	Mid
FBgn0003308	ry	Mid
FBgn0000576	ems	Mid
FBgn0051313	CG31313	Mid
FBgn0000477	DNaseII	Mid
FBgn0038665	euc	Mid
FBgn0021776	mira	Mid
FBgn0038894	CG15497	Mid
FBgn0043799	CG31381	Mid
FBgn0039283	danr	Mid
FBgn0002732	E(spl)malpha-BFM	Mid
FBgn0002633	E(spl)m7-HLH	Mid
FBgn0034501	CG13868	Mid
FBgn0034464	CG11018	Mid
FBgn0034468	Obp56a	Mid
FBgn0034467	CG15128	Mid
FBgn0003254	rib	Mid
FBgn0000233	btd	Mid
FBgn0008636	hbn	Mid
FBgn0034602	Lapsyn	Mid
FBgn0000395	cv-2	Mid
FBgn0003731	Egfr	Mid
FBgn0013725	phyl	Mid
FBgn0004512	Mdr49	Mid
FBgn0003326	sca	Mid
FBgn0020377	Sr-CII	Mid
FBgn0082585	sprt	Mid
FBgn0033590	CG13217	Mid
FBgn0050015	CG30015	Mid
FBgn0033389	Rad51D	Mid
FBgn0033268	Obp44a	Mid
FBgn0034479	CG8654	Mid
FBgn0043791	phu	Mid
FBgn0024250	brk	Mid
FBgn0262867	Ptr	Mid
FBgn0263316	Mrp4	Mid
FBgn0046253	CG3502	Mid
FBgn0050161	CG30161	Mid
FBgn0050163	Cpr60D	Mid
FBgn0035157	CG13894	Mid
FBgn0265274	Inx3	Mid
FBgn0267728	otk2	Mid
FBgn0004635	rho	Mid
FBgn0011653	mas	Mid
FBgn0035571	CG12493	Mid
FBgn0030251	CG2145	Mid
FBgn0001090	bnb	Mid
FBgn0011706	rpr	Mid
FBgn0036778	Cyp312a1	Mid
FBgn0043578	PGRP-SB1	Mid
FBgn0044028	Notum	Mid
FBgn0041160	comm2	Mid
FBgn0036503	CG13454	Mid
FBgn0000411	D	Mid
FBgn0036350	CG14111	Mid
FBgn0010452	trn	Mid
FBgn0052037	CG32037	Mid
FBgn0028789	Doc1	Mid
FBgn0001258	Ldh	Mid
FBgn0035656	CG10479	Mid
FBgn0003486	spo	Mid
FBgn0026319	Traf4	Mid
FBgn0031592	Art2	Mid
FBgn0005616	msl-2	Mid
FBgn0000490	dpp	Mid
FBgn0052815	CG32815	Later
FBgn0029799	CG15772	Later
FBgn0001323	knrl	Later
FBgn0031707	CG14020	Later
FBgn0031775	CG9150	Later
FBgn0031907	CG5171	Later
FBgn0052982	CG32982	Later
FBgn0014179	gcm	Later
FBgn0032235	CG5096	Later
FBgn0032291	CG17118	Later
FBgn0032345	CG14921	Later
FBgn0032629	beat-IIIc	Later
FBgn0003896	tup	Later
FBgn0015380	drl	Later
FBgn0000439	Dfd	Later
FBgn0037581	CG7352	Later
FBgn0014380	RhoL	Later
FBgn0037824	CG14684	Later
FBgn0051467	CG31467	Later
FBgn0004666	sim	Later
FBgn0041711	yellow-e	Later
FBgn0020299	stumps	Later
FBgn0038247	Cad88C	Later
FBgn0003117	pnr	Later
FBgn0038540	CG14321	Later
FBgn0038638	CG7702	Later
FBgn0004110	tin	Later
FBgn0051141	CG31141	Later
FBgn0039205	CG13623	Later
FBgn0004118	nAChRbeta2	Later
FBgn0013953	Esp	Later
FBgn0039776	PH4alphaEFB	Later
FBgn0003866	tsh	Later
FBgn0034264	Dlish	Later
FBgn0034267	CG4984	Later
FBgn0027106	Inx7	Later
FBgn0034565	CG15650	Later
FBgn0034627	eEFSec	Later
FBgn0050285	CG30285	Later
FBgn0050099	CG30099	Later
FBgn0033860	S-Lap5	Later
FBgn0033649	pyr	Later
FBgn0050502	fa2h	Later
FBgn0033159	Dscam1	Later
FBgn0015721	ktub	Later
FBgn0004607	zfh2	Later
FBgn0001148	gsb	Later
FBgn0035956	Doc2	Later
FBgn0051721	Trim9	Later
FBgn0015777	nrv2	Later
FBgn0033652	ths	Later
FBgn0004644	hh	Later
FBgn0000459	disco	Later
FBgn0054039	CG34039	Later
FBgn0083946	lobo	Later
FBgn0063368	Gpb5	Later
FBgn0085400	side-V	Later
FBgn0087012	5-HT2A	Later
FBgn0259823	CG42404	Later
FBgn0260642	Antp	Later
FBgn0261563	wb	Later
FBgn0261649	tinc	Later
FBgn0261963	mid	Later
FBgn0262029	d	Later
FBgn0263113	Cc2d2a	Later
FBgn0053200	VepD	Later
FBgn0034797	nahoda	Later
FBgn0000157	Dll	Later
FBgn0263776	CG43693	Later
FBgn0264978	Slh	Later
FBgn0265082	Cdep	Later
FBgn0035264	Oseg4	Later
FBgn0014388	sty	Later
FBgn0004456	mew	Later
FBgn0030484	GstT4	Later
FBgn0001250	if	Later
FBgn0036732	Oatp74D	Later
FBgn0036715	Cad74A	Later
FBgn0036494	Toll-6	Later
FBgn0025776	ind	Later
FBgn0036287	CG10663	Later
FBgn0036212	CG11597	Later
FBgn0035673	CG6602	Later
FBgn0035678	CG10469	Later
FBgn0035670	CG10472	Later
FBgn0035625	Blimp-1	Later
FBgn0035608	blanks	Later
FBgn0024244	drm	Later
FBgn0027793	CG14787	Late
FBgn0040392	CG14050	Late
FBgn0028491	CG2930	Late
FBgn0029771	CG12730	Late
FBgn0029853	CG3781	Late
FBgn0031257	CG4133	Late
FBgn0002931	net	Late
FBgn0036985	zye	Late
FBgn0037050	ICA69	Late
FBgn0014143	croc	Late
FBgn0037122	CG14570	Late
FBgn0037183	CG14451	Late
FBgn0004878	cas	Late
FBgn0031717	Oscillin	Late
FBgn0031745	rau	Late
FBgn0051710	CG31710	Late
FBgn0004394	pdm2	Late
FBgn0041184	Socs36E	Late
FBgn0032682	grnd	Late
FBgn0032681	CG10283	Late
FBgn0037753	CG12947	Late
FBgn0042207	CG18530	Late
FBgn0038150	yellow-e3	Late
FBgn0013767	Crz	Late
FBgn0038250	CG3505	Late
FBgn0053207	pxb	Late
FBgn0038385	Fbxl7	Late
FBgn0015351	CG14906	Late
FBgn0010389	htl	Late
FBgn0038577	CG12321	Late
FBgn0053099	CG33099	Late
FBgn0039167	CG17786	Late
FBgn0004885	tok	Late
FBgn0039286	dan	Late
FBgn0039501	TTLL6B	Late
FBgn0000659	fkh	Late
FBgn0039734	Tace	Late
FBgn0033093	CG3270	Late
FBgn0034515	CG13428	Late
FBgn0004364	18w	Late
FBgn0034487	Efhc1.2	Late
FBgn0010651	MFS14	Late
FBgn0023214	edl	Late
FBgn0050115	GEFmeso	Late
FBgn0000658	fj	Late
FBgn0034655	CG10307	Late
FBgn0010228	HmgZ	Late
FBgn0010052	Jhe	Late
FBgn0050089	CG30089	Late
FBgn0034013	unc-5	Late
FBgn0033987	ckn	Late
FBgn0033817	GstE14	Late
FBgn0033188	Drat	Late
FBgn0004859	ci	Late
FBgn0010473	tutl	Late
FBgn0014342	mia	Late
FBgn0003892	ptc	Late
FBgn0034275	CG5002	Late
FBgn0004595	pros	Late
FBgn0038194	Cyp6d5	Late
FBgn0039114	Lsd-1	Late
FBgn0033809	CG4630	Late
FBgn0039738	Mgat2	Late
FBgn0053267	CG33267	Late
FBgn0001235	hth	Late
FBgn0015773	NetA	Late
FBgn0003002	opa	Late
FBgn0037046	CG10581	Late
FBgn0085339	CG34310	Late
FBgn0085412	CG34383	Late
FBgn0085424	nub	Late
FBgn0259111	Ndae1	Late
FBgn0259211	grh	Late
FBgn0259241	CG42339	Late
FBgn0260011	NimC4	Late
FBgn0260400	elav	Late
FBgn0260745	mfas	Late
FBgn0261648	salm	Late
FBgn0261930	vnd	Late
FBgn0262112	sro	Late
FBgn0262624	Tmhs	Late
FBgn0262719	CG43163	Late
FBgn0013272	Gp150	Late
FBgn0028371	jbug	Late
FBgn0016762	angel	Late
FBgn0024234	gbb	Late
FBgn0001123	Galphas	Late
FBgn0041706	CG3253	Late
FBgn0266101	CG44838	Late
FBgn0267348	LanB2	Late
FBgn0268063	ltl	Late
FBgn0284084	wg	Late
FBgn0035348	CG16758	Late
FBgn0001254	ImpE2	Late
FBgn0000449	dib	Late
FBgn0035521	VhaM9.7-a	Late
FBgn0001257	ImpL2	Late
FBgn0035542	DOR	Late
FBgn0030360	CG1806	Late
FBgn0004959	phm	Late
FBgn0031001	CG7884	Late
FBgn0052227	gogo	Late
FBgn0036962	CG17122	Late
FBgn0036882	CG9279	Late
FBgn0036857	CG9629	Late
FBgn0002945	nkd	Late
FBgn0026061	Mipp1	Late
FBgn0000489	Pka-C3	Late
FBgn0010105	comm	Late
FBgn0036461	Zip71B	Late
FBgn0040813	Nplp2	Late
FBgn0011723	byn	Late
FBgn0026160	tna	Late
FBgn0035954	Doc3	Late
FBgn0035838	ldbr	Late
FBgn0002526	LanA	Late
FBgn0031630	CG15629	Late
FBgn0031632	CG15628	Late
FBgn0004893	bowl	Late
FBgn0004567	slp2	Late
FBgn0004892	sob	Late
FBgn0002543	robo2	Late
FBgn0000022	ac	Early
FBgn0004170	sc	Early
FBgn0002561	l(1)sc	Early
FBgn0001150	gt	Early
FBgn0037007	CG5059	Early
FBgn0001320	kni	Early
FBgn0037085	Neu2	Early
FBgn0031719	CG18269	Early
FBgn0031979	CCDC53	Early
FBgn0027611	LManII	Early
FBgn0032335	CG14915	Early
FBgn0032377	CG14937	Early
FBgn0032493	Mabi	Early
FBgn0001981	esg	Early
FBgn0003448	sna	Early
FBgn0040984	CG4440	Early
FBgn0005590	scw	Early
FBgn0001077	ftz	Early
FBgn0004053	zen	Early
FBgn0004054	zen2	Early
FBgn0038134	wntD	Early
FBgn0004629	Cys	Early
FBgn0038431	CG10405	Early
FBgn0038566	CG14317	Early
FBgn0051125	CG31125	Early
FBgn0003719	tld	Early
FBgn0002629	E(spl)m4-BFM	Early
FBgn0039678	Obp99a	Early
FBgn0004389	bnk	Early
FBgn0034514	CG13427	Early
FBgn0029931	CG14427	Early
FBgn0033855	link	Early
FBgn0000606	eve	Early
FBgn0010109	dpn	Early
FBgn0003720	tll	Early
FBgn0003145	prd	Early
FBgn0003900	twi	Early
FBgn0002631	E(spl)m5-HLH	Early
FBgn0004052	Z600	Early
FBgn0083973	dunk	Early
FBgn0085243	CG34214	Early
FBgn0085253	CG34224	Early
FBgn0085295	CG34266	Early
FBgn0259173	corn	Early
FBgn0261434	hkb	Early
FBgn0261952	srw	Early
FBgn0020257	Ppa	Early
FBgn0034816	CG3085	Early
FBgn0001325	Kr	Early
FBgn0265276	l(3)neo38	Early
FBgn0013755	Bro	Early
FBgn0035315	CG8960	Early
FBgn0052280	CG32280	Early
FBgn0035563	CG13716	Early
FBgn0042199	CG13713	Early
FBgn0035572	CG13711	Early
FBgn0035569	CG15876	Early
FBgn0003411	sisA	Early
FBgn0003865	tsg	Early
FBgn0030807	CG13000	Early
FBgn0036810	CG6885	Early
FBgn0036791	CG7271	Early
FBgn0003683	term	Early
FBgn0004569	aos	Early
FBgn0026320	Tom	Early
FBgn0000216	Brd	Early
FBgn0040296	Ocho	Early
FBgn0040487	BobA	Early
FBgn0040809	CG13465	Early
FBgn0036349	SNCF	Early
FBgn0044049	Ilp4	Early
FBgn0000227	Bsg25A	Early
FBgn0003430	slp1	Early
FBgn0002985	odd	Early
FBgn0031393	CG15382	Early
FBgn0001174	halo	Early

## Sheet: Fig5A-clusters
gene_id	cluster	CLASS	is_zld_bound	is_brat_target	is_ofarrell_zygotic
FBgn0000022	4	zyg	TRUE	TRUE	FALSE
FBgn0004170	4	zyg	TRUE	TRUE	FALSE
FBgn0040340	4	mat	TRUE	FALSE	FALSE
FBgn0023216	4	mat	FALSE	FALSE	FALSE
FBgn0037117	4	mat	FALSE	FALSE	FALSE
FBgn0037376	4	mat	FALSE	FALSE	FALSE
FBgn0040466	4	mat	FALSE	TRUE	FALSE
FBgn0031719	4	zyg	TRUE	TRUE	FALSE
FBgn0031736	4	mat	TRUE	TRUE	FALSE
FBgn0031773	4	mat	FALSE	TRUE	FALSE
FBgn0003087	4	mat	FALSE	TRUE	FALSE
FBgn0028546	4	mat	TRUE	FALSE	FALSE
FBgn0028539	4	mat	FALSE	FALSE	FALSE
FBgn0015791	4	mat	TRUE	FALSE	FALSE
FBgn0003270	4	mat	TRUE	FALSE	FALSE
FBgn0023090	4	NA	TRUE	FALSE	FALSE
FBgn0000166	4	mat	FALSE	FALSE	FALSE
FBgn0037515	4	mat	FALSE	FALSE	FALSE
FBgn0014931	4	mat	TRUE	FALSE	FALSE
FBgn0037844	4	mat	TRUE	FALSE	FALSE
FBgn0037933	4	mat	TRUE	FALSE	FALSE
FBgn0027610	4	mat	TRUE	TRUE	FALSE
FBgn0051320	4	mat	TRUE	FALSE	FALSE
FBgn0026737	4	mat	FALSE	FALSE	FALSE
FBgn0038470	4	mat	FALSE	TRUE	FALSE
FBgn0051360	4	mat	FALSE	TRUE	FALSE
FBgn0010441	4	mat	FALSE	TRUE	FALSE
FBgn0033055	4	mat	FALSE	FALSE	FALSE
FBgn0039969	4	mat	FALSE	TRUE	FALSE
FBgn0033081	4	mat	TRUE	FALSE	FALSE
FBgn0034491	4	mat	FALSE	TRUE	FALSE
FBgn0034362	4	mat	TRUE	TRUE	FALSE
FBgn0034246	4	mat	TRUE	FALSE	FALSE
FBgn0029997	4	mat	FALSE	TRUE	FALSE
FBgn0028292	4	mat	TRUE	TRUE	FALSE
FBgn0050291	4	mat	TRUE	FALSE	FALSE
FBgn0033450	4	mat	FALSE	FALSE	FALSE
FBgn0029092	4	mat	TRUE	TRUE	FALSE
FBgn0042135	4	mat	TRUE	TRUE	FALSE
FBgn0036302	4	mat	TRUE	TRUE	FALSE
FBgn0039120	4	mat	FALSE	FALSE	FALSE
FBgn0025726	4	mat	TRUE	FALSE	FALSE
FBgn0043841	4	mat	TRUE	FALSE	FALSE
FBgn0035209	4	mat	FALSE	FALSE	FALSE
FBgn0000406	4	NA	TRUE	FALSE	FALSE
FBgn0039958	4	mat	TRUE	TRUE	FALSE
FBgn0083970	4	mat	TRUE	FALSE	FALSE
FBgn0020908	4	NA	TRUE	FALSE	FALSE
FBgn0044510	4	mat	FALSE	FALSE	FALSE
FBgn0039944	4	mat	TRUE	TRUE	FALSE
FBgn0085810	4	mat	TRUE	FALSE	FALSE
FBgn0085819	4	NA	FALSE	FALSE	FALSE
FBgn0086350	4	mat	TRUE	TRUE	FALSE
FBgn0262116	4	mat	TRUE	FALSE	FALSE
FBgn0262736	4	mat	TRUE	TRUE	FALSE
FBgn0263746	4	NA	TRUE	FALSE	FALSE
FBgn0264078	4	mat	FALSE	TRUE	FALSE
FBgn0264821	4	NA	TRUE	FALSE	TRUE
FBgn0266084	4	mat	FALSE	TRUE	FALSE
FBgn0266720	4	mat	FALSE	TRUE	FALSE
FBgn0267771	4	NA	FALSE	FALSE	FALSE
FBgn0283535	4	mat	TRUE	TRUE	FALSE
FBgn0285962	4	NA	TRUE	TRUE	FALSE
FBgn0024510	4	mat	TRUE	FALSE	FALSE
FBgn0052278	4	mat	FALSE	TRUE	FALSE
FBgn0004370	4	mat	TRUE	TRUE	FALSE
FBgn0000346	4	mat	TRUE	FALSE	FALSE
FBgn0030607	4	mat	FALSE	FALSE	FALSE
FBgn0040285	4	mat	TRUE	FALSE	FALSE
FBgn0030791	4	mat	TRUE	FALSE	FALSE
FBgn0036842	4	mat	TRUE	FALSE	FALSE
FBgn0036536	4	mat	TRUE	FALSE	FALSE
FBgn0002778	4	mat	TRUE	FALSE	FALSE
FBgn0047178	4	mat	FALSE	TRUE	FALSE
FBgn0036396	4	mat	FALSE	TRUE	FALSE
FBgn0036318	4	mat	TRUE	FALSE	FALSE
FBgn0020412	4	mat	TRUE	FALSE	FALSE
FBgn0025866	4	mat	FALSE	TRUE	FALSE
FBgn0035770	4	mat	TRUE	FALSE	FALSE
FBgn0031401	4	mat	TRUE	TRUE	FALSE
FBgn0023169	2	mat	TRUE	FALSE	FALSE
FBgn0025381	2	mat	FALSE	FALSE	FALSE
FBgn0023520	2	mat	TRUE	FALSE	FALSE
FBgn0023526	2	mat	TRUE	FALSE	FALSE
FBgn0024994	2	mat	FALSE	FALSE	FALSE
FBgn0029712	2	mat	FALSE	FALSE	FALSE
FBgn0029713	2	mat	FALSE	TRUE	FALSE
FBgn0052756	2	mat	FALSE	FALSE	FALSE
FBgn0029831	2	mat	FALSE	TRUE	FALSE
FBgn0003655	2	mat	FALSE	TRUE	FALSE
FBgn0015924	2	mat	TRUE	FALSE	FALSE
FBgn0031213	2	mat	TRUE	TRUE	FALSE
FBgn0001142	2	mat	FALSE	TRUE	FALSE
FBgn0026787	2	mat	FALSE	TRUE	FALSE
FBgn0029158	2	mat	FALSE	FALSE	FALSE
FBgn0016696	2	mat	TRUE	FALSE	FALSE
FBgn0037031	2	mat	FALSE	TRUE	FALSE
FBgn0005694	2	mat	TRUE	TRUE	FALSE
FBgn0037070	2	mat	FALSE	FALSE	FALSE
FBgn0037144	2	mat	TRUE	TRUE	FALSE
FBgn0037383	2	mat	FALSE	FALSE	FALSE
FBgn0037338	2	mat	FALSE	TRUE	FALSE
FBgn0037298	2	mat	FALSE	FALSE	FALSE
FBgn0037239	2	mat	TRUE	FALSE	FALSE
FBgn0003882	2	mat	TRUE	FALSE	FALSE
FBgn0031696	2	mat	FALSE	TRUE	FALSE
FBgn0031698	2	mat	FALSE	FALSE	FALSE
FBgn0001128	2	mat	TRUE	FALSE	FALSE
FBgn0046704	2	mat	TRUE	FALSE	FALSE
FBgn0031885	2	mat	TRUE	TRUE	FALSE
FBgn0028387	2	mat	TRUE	FALSE	FALSE
FBgn0031904	2	mat	TRUE	FALSE	FALSE
FBgn0011230	2	mat	FALSE	FALSE	FALSE
FBgn0032018	2	mat	FALSE	FALSE	FALSE
FBgn0032020	2	mat	FALSE	TRUE	FALSE
FBgn0028394	2	mat	TRUE	FALSE	FALSE
FBgn0011705	2	mat	FALSE	TRUE	FALSE
FBgn0041092	2	mat	TRUE	FALSE	FALSE
FBgn0032135	2	mat	FALSE	TRUE	FALSE
FBgn0032204	2	mat	TRUE	FALSE	FALSE
FBgn0032397	2	mat	FALSE	FALSE	FALSE
FBgn0024291	2	NA	TRUE	TRUE	FALSE
FBgn0032482	2	mat	TRUE	TRUE	FALSE
FBgn0032474	2	mat	TRUE	TRUE	FALSE
FBgn0028509	2	mat	FALSE	TRUE	FALSE
FBgn0032603	2	NA	FALSE	FALSE	FALSE
FBgn0004797	2	mat	TRUE	TRUE	FALSE
FBgn0027779	2	mat	FALSE	TRUE	FALSE
FBgn0002036	2	mat	TRUE	FALSE	FALSE
FBgn0002044	2	mat	TRUE	FALSE	FALSE
FBgn0032821	2	mat	TRUE	FALSE	FALSE
FBgn0032817	2	mat	TRUE	FALSE	FALSE
FBgn0051678	2	mat	TRUE	TRUE	FALSE
FBgn0032943	2	mat	TRUE	TRUE	FALSE
FBgn0037592	2	mat	TRUE	TRUE	FALSE
FBgn0037757	2	mat	FALSE	FALSE	FALSE
FBgn0037770	2	mat	TRUE	TRUE	FALSE
FBgn0024957	2	mat	TRUE	FALSE	FALSE
FBgn0026315	2	mat	FALSE	FALSE	FALSE
FBgn0037894	2	mat	TRUE	FALSE	FALSE
FBgn0000147	2	mat	TRUE	TRUE	FALSE
FBgn0038100	2	mat	TRUE	FALSE	FALSE
FBgn0038167	2	mat	FALSE	TRUE	FALSE
FBgn0038223	2	mat	TRUE	TRUE	FALSE
FBgn0038252	2	mat	TRUE	TRUE	FALSE
FBgn0038325	2	mat	TRUE	TRUE	FALSE
FBgn0019925	2	mat	TRUE	FALSE	FALSE
FBgn0038360	2	mat	FALSE	FALSE	FALSE
FBgn0003483	2	mat	FALSE	TRUE	FALSE
FBgn0038432	2	mat	TRUE	TRUE	FALSE
FBgn0038478	2	mat	TRUE	TRUE	FALSE
FBgn0038524	2	mat	TRUE	TRUE	FALSE
FBgn0038721	2	mat	FALSE	TRUE	FALSE
FBgn0038766	2	mat	TRUE	FALSE	FALSE
FBgn0038763	2	mat	FALSE	TRUE	FALSE
FBgn0038816	2	mat	FALSE	TRUE	FALSE
FBgn0051201	2	NA	FALSE	FALSE	FALSE
FBgn0039212	2	mat	FALSE	FALSE	FALSE
FBgn0020626	2	mat	FALSE	FALSE	FALSE
FBgn0039303	2	mat	TRUE	TRUE	FALSE
FBgn0000064	2	mat	FALSE	TRUE	FALSE
FBgn0027655	2	mat	TRUE	FALSE	FALSE
FBgn0003093	2	mat	TRUE	TRUE	FALSE
FBgn0039730	2	mat	FALSE	FALSE	FALSE
FBgn0000032	2	mat	TRUE	TRUE	FALSE
FBgn0039764	2	mat	FALSE	TRUE	FALSE
FBgn0027620	2	mat	TRUE	FALSE	FALSE
FBgn0039876	2	mat	FALSE	TRUE	FALSE
FBgn0033028	2	mat	TRUE	TRUE	FALSE
FBgn0034498	2	mat	FALSE	FALSE	FALSE
FBgn0034433	2	mat	TRUE	TRUE	FALSE
FBgn0041702	2	mat	FALSE	FALSE	FALSE
FBgn0034269	2	mat	FALSE	TRUE	FALSE
FBgn0016059	2	mat	TRUE	FALSE	FALSE
FBgn0029911	2	mat	FALSE	FALSE	FALSE
FBgn0029939	2	mat	TRUE	FALSE	FALSE
FBgn0029979	2	mat	TRUE	FALSE	FALSE
FBgn0025800	2	mat	TRUE	TRUE	FALSE
FBgn0023506	2	mat	FALSE	FALSE	FALSE
FBgn0011661	2	mat	TRUE	FALSE	FALSE
FBgn0052707	2	mat	TRUE	FALSE	FALSE
FBgn0030121	2	mat	TRUE	FALSE	FALSE
FBgn0026149	2	mat	TRUE	TRUE	FALSE
FBgn0001186	2	mat	FALSE	FALSE	FALSE
FBgn0034628	2	mat	FALSE	FALSE	FALSE
FBgn0042180	2	mat	TRUE	TRUE	FALSE
FBgn0034688	2	mat	FALSE	FALSE	FALSE
FBgn0024315	2	mat	TRUE	TRUE	FALSE
FBgn0034098	2	mat	FALSE	FALSE	FALSE
FBgn0015247	2	mat	TRUE	TRUE	FALSE
FBgn0022097	2	mat	FALSE	TRUE	FALSE
FBgn0011660	2	mat	TRUE	FALSE	FALSE
FBgn0002643	2	matzyg	TRUE	FALSE	TRUE
FBgn0033783	2	mat	TRUE	FALSE	FALSE
FBgn0033777	2	mat	FALSE	FALSE	FALSE
FBgn0033757	2	mat	TRUE	FALSE	FALSE
FBgn0045063	2	mat	TRUE	FALSE	FALSE
FBgn0033738	2	mat	FALSE	TRUE	FALSE
FBgn0033653	2	mat	TRUE	TRUE	FALSE
FBgn0037084	2	mat	TRUE	TRUE	FALSE
FBgn0017414	2	mat	FALSE	FALSE	FALSE
FBgn0033543	2	matzyg	FALSE	FALSE	TRUE
FBgn0033309	2	mat	TRUE	TRUE	FALSE
FBgn0033226	2	mat	TRUE	TRUE	FALSE
FBgn0033244	2	mat	TRUE	TRUE	FALSE
FBgn0015614	2	mat	FALSE	TRUE	FALSE
FBgn0036689	2	mat	FALSE	TRUE	FALSE
FBgn0036900	2	mat	FALSE	TRUE	FALSE
FBgn0032120	2	mat	TRUE	FALSE	FALSE
FBgn0021761	2	mat	TRUE	FALSE	FALSE
FBgn0002567	2	mat	TRUE	TRUE	FALSE
FBgn0027552	2	mat	FALSE	FALSE	FALSE
FBgn0030555	2	mat	FALSE	FALSE	FALSE
FBgn0030724	2	mat	TRUE	TRUE	FALSE
FBgn0041150	2	mat	FALSE	FALSE	FALSE
FBgn0005427	2	mat	FALSE	TRUE	FALSE
FBgn0015546	2	mat	TRUE	FALSE	FALSE
FBgn0036144	2	mat	TRUE	FALSE	FALSE
FBgn0029504	2	mat	TRUE	FALSE	FALSE
FBgn0002524	2	mat	TRUE	FALSE	FALSE
FBgn0000719	2	mat	TRUE	TRUE	FALSE
FBgn0085354	2	NA	TRUE	FALSE	FALSE
FBgn0085478	2	mat	TRUE	TRUE	FALSE
FBgn0086347	2	mat	TRUE	FALSE	FALSE
FBgn0086359	2	mat	TRUE	TRUE	FALSE
FBgn0086378	2	mat	TRUE	FALSE	FALSE
FBgn0243516	2	mat	TRUE	TRUE	FALSE
FBgn0259245	2	NA	TRUE	FALSE	FALSE
FBgn0259979	2	mat	TRUE	TRUE	FALSE
FBgn0260399	2	mat	TRUE	TRUE	FALSE
FBgn0260655	2	mat	TRUE	TRUE	FALSE
FBgn0260743	2	mat	FALSE	TRUE	FALSE
FBgn0260780	2	mat	TRUE	FALSE	FALSE
FBgn0260794	2	mat	TRUE	FALSE	FALSE
FBgn0260795	2	mat	TRUE	FALSE	FALSE
FBgn0260862	2	mat	TRUE	TRUE	FALSE
FBgn0261244	2	mat	TRUE	TRUE	FALSE
FBgn0261261	2	mat	TRUE	FALSE	FALSE
FBgn0261278	2	mat	TRUE	FALSE	FALSE
FBgn0261279	2	mat	FALSE	TRUE	FALSE
FBgn0261285	2	mat	TRUE	TRUE	FALSE
FBgn0261786	2	mat	TRUE	FALSE	FALSE
FBgn0261862	2	NA	TRUE	TRUE	FALSE
FBgn0262579	2	NA	FALSE	FALSE	FALSE
FBgn0262656	2	NA	TRUE	TRUE	TRUE
FBgn0262737	2	mat	FALSE	FALSE	FALSE
FBgn0262866	2	mat	TRUE	FALSE	FALSE
FBgn0263005	2	NA	TRUE	TRUE	FALSE
FBgn0263346	2	NA	TRUE	FALSE	FALSE
FBgn0000405	2	mat	TRUE	FALSE	FALSE
FBgn0034951	2	mat	FALSE	FALSE	FALSE
FBgn0004101	2	mat	TRUE	FALSE	FALSE
FBgn0027786	2	mat	TRUE	TRUE	FALSE
FBgn0035166	2	mat	FALSE	FALSE	FALSE
FBgn0263768	2	NA	TRUE	FALSE	FALSE
FBgn0263929	2	NA	TRUE	FALSE	FALSE
FBgn0265184	2	NA	FALSE	FALSE	FALSE
FBgn0266420	2	mat	TRUE	TRUE	FALSE
FBgn0266674	2	mat	TRUE	FALSE	FALSE
FBgn0266916	2	mat	FALSE	TRUE	FALSE
FBgn0267727	2	mat	TRUE	FALSE	FALSE
FBgn0267828	2	mat	FALSE	FALSE	FALSE
FBgn0283469	2	mat	FALSE	FALSE	FALSE
FBgn0283499	2	mat	TRUE	FALSE	TRUE
FBgn0285910	2	mat	TRUE	TRUE	FALSE
FBgn0035266	2	mat	FALSE	FALSE	FALSE
FBgn0035251	2	mat	TRUE	FALSE	FALSE
FBgn0035247	2	mat	FALSE	FALSE	FALSE
FBgn0035333	2	mat	FALSE	TRUE	FALSE
FBgn0035444	2	mat	FALSE	TRUE	FALSE
FBgn0035449	2	mat	FALSE	FALSE	FALSE
FBgn0004875	2	mat	TRUE	FALSE	FALSE
FBgn0003206	2	mat	FALSE	FALSE	FALSE
FBgn0030330	2	mat	TRUE	TRUE	FALSE
FBgn0030400	2	mat	TRUE	FALSE	TRUE
FBgn0030391	2	mat	TRUE	TRUE	FALSE
FBgn0030432	2	mat	TRUE	TRUE	FALSE
FBgn0030460	2	mat	TRUE	FALSE	FALSE
FBgn0027601	2	mat	TRUE	FALSE	FALSE
FBgn0030670	2	mat	TRUE	TRUE	FALSE
FBgn0052582	2	mat	FALSE	FALSE	FALSE
FBgn0030685	2	mat	TRUE	FALSE	FALSE
FBgn0052579	2	mat	FALSE	TRUE	FALSE
FBgn0004598	2	mat	FALSE	TRUE	FALSE
FBgn0030847	2	mat	TRUE	FALSE	FALSE
FBgn0026313	2	mat	TRUE	TRUE	FALSE
FBgn0030869	2	mat	TRUE	TRUE	FALSE
FBgn0030991	2	mat	TRUE	TRUE	FALSE
FBgn0031051	2	mat	TRUE	TRUE	FALSE
FBgn0052528	2	mat	TRUE	TRUE	FALSE
FBgn0036889	2	mat	FALSE	FALSE	FALSE
FBgn0026630	2	mat	TRUE	FALSE	FALSE
FBgn0016797	2	zyg	TRUE	FALSE	TRUE
FBgn0036765	2	mat	FALSE	FALSE	FALSE
FBgn0036702	2	mat	FALSE	FALSE	FALSE
FBgn0036612	2	mat	FALSE	FALSE	FALSE
FBgn0036621	2	mat	TRUE	TRUE	FALSE
FBgn0040230	2	mat	TRUE	TRUE	FALSE
FBgn0036488	2	mat	FALSE	FALSE	FALSE
FBgn0036333	2	mat	TRUE	FALSE	FALSE
FBgn0052109	2	mat	FALSE	TRUE	FALSE
FBgn0036257	2	mat	FALSE	FALSE	FALSE
FBgn0036237	2	mat	FALSE	TRUE	FALSE
FBgn0036199	2	mat	FALSE	FALSE	FALSE
FBgn0052082	2	matzyg	TRUE	FALSE	FALSE
FBgn0011802	2	mat	TRUE	FALSE	FALSE
FBgn0010350	2	mat	FALSE	TRUE	FALSE
FBgn0035760	2	mat	TRUE	FALSE	FALSE
FBgn0042185	2	mat	TRUE	FALSE	FALSE
FBgn0035627	2	mat	FALSE	FALSE	FALSE
FBgn0016031	2	mat	TRUE	FALSE	FALSE
FBgn0031143	2	mat	FALSE	FALSE	FALSE
FBgn0026323	2	mat	TRUE	TRUE	FALSE
FBgn0031188	2	mat	TRUE	TRUE	FALSE
FBgn0031635	2	matzyg	FALSE	FALSE	FALSE
FBgn0031610	2	mat	FALSE	TRUE	FALSE
FBgn0031598	2	mat	FALSE	FALSE	FALSE
FBgn0031544	2	mat	TRUE	TRUE	FALSE
FBgn0031516	2	mat	TRUE	FALSE	FALSE
FBgn0031395	2	mat	FALSE	TRUE	FALSE
FBgn0000097	2	mat	TRUE	FALSE	TRUE
FBgn0023535	6	NA	FALSE	FALSE	FALSE
FBgn0024997	6	zyg	FALSE	FALSE	TRUE
FBgn0028491	6	zyg	TRUE	FALSE	TRUE
FBgn0031286	6	matzyg	TRUE	FALSE	TRUE
FBgn0004583	6	zyg	TRUE	FALSE	TRUE
FBgn0032002	6	zyg	TRUE	FALSE	TRUE
FBgn0032401	6	matzyg	FALSE	FALSE	TRUE
FBgn0005771	6	matzyg	TRUE	FALSE	TRUE
FBgn0028523	6	zyg	FALSE	FALSE	TRUE
FBgn0041184	6	zyg	TRUE	FALSE	TRUE
FBgn0032744	6	zyg	TRUE	FALSE	TRUE
FBgn0045064	6	zyg	FALSE	FALSE	TRUE
FBgn0000071	6	zyg	TRUE	FALSE	TRUE
FBgn0038134	6	zyg	TRUE	FALSE	TRUE
FBgn0013767	6	zyg	FALSE	FALSE	TRUE
FBgn0038881	6	zyg	TRUE	FALSE	TRUE
FBgn0039678	6	zyg	TRUE	FALSE	FALSE
FBgn0039734	6	zyg	FALSE	FALSE	TRUE
FBgn0050115	6	zyg	TRUE	FALSE	TRUE
FBgn0002576	6	NA	TRUE	FALSE	FALSE
FBgn0034657	6	mat	TRUE	FALSE	FALSE
FBgn0034062	6	matzyg	TRUE	FALSE	TRUE
FBgn0019968	6	matzyg	TRUE	TRUE	TRUE
FBgn0050081	6	NA	FALSE	FALSE	FALSE
FBgn0004435	6	mat	TRUE	FALSE	TRUE
FBgn0053474	6	zyg	TRUE	FALSE	TRUE
FBgn0033458	6	mat	TRUE	FALSE	FALSE
FBgn0033243	6	NA	TRUE	FALSE	FALSE
FBgn0014342	6	zyg	TRUE	FALSE	TRUE
FBgn0000575	6	matzyg	FALSE	FALSE	TRUE
FBgn0028572	6	zyg	FALSE	FALSE	TRUE
FBgn0053653	6	NA	TRUE	FALSE	TRUE
FBgn0033652	6	zyg	TRUE	FALSE	TRUE
FBgn0033564	6	NA	TRUE	FALSE	TRUE
FBgn0083940	6	zyg	TRUE	TRUE	TRUE
FBgn0085400	6	zyg	TRUE	FALSE	TRUE
FBgn0085412	6	zyg	TRUE	FALSE	TRUE
FBgn0259111	6	zyg	TRUE	FALSE	TRUE
FBgn0259216	6	zyg	TRUE	FALSE	TRUE
FBgn0259685	6	matzyg	TRUE	FALSE	TRUE
FBgn0261113	6	mat	TRUE	FALSE	TRUE
FBgn0261788	6	zyg	TRUE	FALSE	TRUE
FBgn0034725	6	zyg	FALSE	FALSE	TRUE
FBgn0035137	6	zyg	FALSE	TRUE	TRUE
FBgn0265182	6	NA	TRUE	FALSE	TRUE
FBgn0266619	6	NA	TRUE	FALSE	FALSE
FBgn0267728	6	zyg	TRUE	FALSE	TRUE
FBgn0283503	6	zyg	FALSE	FALSE	TRUE
FBgn0035264	6	zyg	TRUE	FALSE	TRUE
FBgn0011828	6	zyg	FALSE	FALSE	TRUE
FBgn0030482	6	zyg	FALSE	FALSE	TRUE
FBgn0003463	6	matzyg	TRUE	FALSE	TRUE
FBgn0030766	6	mat	FALSE	FALSE	FALSE
FBgn0052227	6	zyg	TRUE	FALSE	TRUE
FBgn0020887	6	matzyg	TRUE	FALSE	TRUE
FBgn0026061	6	zyg	TRUE	FALSE	TRUE
FBgn0036545	6	matzyg	FALSE	TRUE	TRUE
FBgn0000489	6	zyg	TRUE	FALSE	TRUE
FBgn0040487	6	zyg	TRUE	FALSE	TRUE
FBgn0035678	6	zyg	FALSE	FALSE	TRUE
FBgn0035619	6	zyg	FALSE	FALSE	TRUE
FBgn0052521	6	mat	TRUE	TRUE	FALSE
FBgn0015600	6	matzyg	TRUE	TRUE	FALSE
FBgn0040372	1	mat	FALSE	TRUE	FALSE
FBgn0023536	1	mat	TRUE	TRUE	FALSE
FBgn0052814	1	mat	FALSE	FALSE	FALSE
FBgn0024985	1	mat	TRUE	TRUE	FALSE
FBgn0025628	1	mat	FALSE	FALSE	FALSE
FBgn0003964	1	mat	TRUE	FALSE	FALSE
FBgn0026089	1	mat	TRUE	TRUE	FALSE
FBgn0023549	1	mat	TRUE	FALSE	FALSE
FBgn0003159	1	NA	TRUE	TRUE	FALSE
FBgn0040388	1	mat	TRUE	FALSE	FALSE
FBgn0024991	1	mat	TRUE	FALSE	FALSE
FBgn0040384	1	mat	TRUE	TRUE	FALSE
FBgn0015286	1	mat	TRUE	FALSE	FALSE
FBgn0029711	1	mat	FALSE	TRUE	FALSE
FBgn0028325	1	mat	TRUE	FALSE	FALSE
FBgn0052772	1	mat	TRUE	FALSE	FALSE
FBgn0004368	1	matzyg	TRUE	TRUE	FALSE
FBgn0026702	1	mat	FALSE	FALSE	FALSE
FBgn0000394	1	matzyg	TRUE	TRUE	TRUE
FBgn0029789	1	mat	TRUE	TRUE	FALSE
FBgn0003302	1	mat	FALSE	FALSE	FALSE
FBgn0016974	1	mat	FALSE	FALSE	FALSE
FBgn0020622	1	mat	TRUE	TRUE	FALSE
FBgn0036994	1	mat	TRUE	FALSE	FALSE
FBgn0036990	1	mat	FALSE	FALSE	FALSE
FBgn0027565	1	mat	TRUE	TRUE	FALSE
FBgn0001247	1	matzyg	TRUE	FALSE	TRUE
FBgn0037061	1	matzyg	TRUE	TRUE	FALSE
FBgn0028663	1	mat	FALSE	TRUE	FALSE
FBgn0027945	1	mat	FALSE	TRUE	FALSE
FBgn0022936	1	mat	TRUE	FALSE	FALSE
FBgn0037203	1	mat	TRUE	TRUE	FALSE
FBgn0037379	1	mat	TRUE	TRUE	FALSE
FBgn0010051	1	mat	TRUE	TRUE	FALSE
FBgn0037345	1	mat	TRUE	TRUE	FALSE
FBgn0037371	1	mat	TRUE	FALSE	FALSE
FBgn0004913	1	mat	FALSE	FALSE	FALSE
FBgn0037293	1	matzyg	TRUE	FALSE	TRUE
FBgn0031682	1	mat	TRUE	FALSE	FALSE
FBgn0031703	1	mat	TRUE	FALSE	FALSE
FBgn0031708	1	mat	FALSE	TRUE	FALSE
FBgn0031815	1	mat	TRUE	FALSE	FALSE
FBgn0051635	1	mat	TRUE	FALSE	FALSE
FBgn0021944	1	matzyg	FALSE	TRUE	TRUE
FBgn0015776	1	mat	TRUE	TRUE	FALSE
FBgn0031948	1	mat	FALSE	FALSE	FALSE
FBgn0031968	1	mat	TRUE	FALSE	FALSE
FBgn0032029	1	mat	TRUE	TRUE	FALSE
FBgn0001084	1	mat	TRUE	TRUE	FALSE
FBgn0004914	1	mat	TRUE	TRUE	FALSE
FBgn0032147	1	mat	TRUE	FALSE	FALSE
FBgn0032170	1	mat	FALSE	TRUE	FALSE
FBgn0032168	1	mat	FALSE	TRUE	FALSE
FBgn0005683	1	mat	FALSE	TRUE	FALSE
FBgn0000114	1	mat	FALSE	TRUE	FALSE
FBgn0032512	1	mat	FALSE	FALSE	FALSE
FBgn0032481	1	mat	TRUE	FALSE	FALSE
FBgn0028507	1	matzyg	FALSE	TRUE	TRUE
FBgn0040079	1	matzyg	FALSE	FALSE	FALSE
FBgn0028895	1	mat	FALSE	TRUE	FALSE
FBgn0015338	1	mat	FALSE	FALSE	FALSE
FBgn0032646	1	mat	TRUE	FALSE	FALSE
FBgn0032705	1	mat	TRUE	TRUE	FALSE
FBgn0032704	1	mat	TRUE	FALSE	FALSE
FBgn0010300	1	mat	TRUE	TRUE	FALSE
FBgn0002031	1	mat	FALSE	FALSE	FALSE
FBgn0002021	1	mat	FALSE	FALSE	FALSE
FBgn0032731	1	mat	TRUE	TRUE	FALSE
FBgn0015772	1	mat	TRUE	TRUE	FALSE
FBgn0032779	1	mat	TRUE	FALSE	FALSE
FBgn0032783	1	mat	FALSE	FALSE	FALSE
FBgn0032814	1	mat	FALSE	TRUE	FALSE
FBgn0019686	1	mat	TRUE	TRUE	FALSE
FBgn0000251	1	mat	TRUE	TRUE	FALSE
FBgn0037445	1	mat	TRUE	TRUE	FALSE
FBgn0037556	1	mat	FALSE	TRUE	FALSE
FBgn0037606	1	mat	TRUE	TRUE	FALSE
FBgn0037610	1	mat	TRUE	TRUE	FALSE
FBgn0037646	1	mat	TRUE	TRUE	FALSE
FBgn0037671	1	mat	FALSE	TRUE	FALSE
FBgn0037647	1	mat	FALSE	TRUE	FALSE
FBgn0011740	1	mat	FALSE	FALSE	FALSE
FBgn0037709	1	mat	TRUE	TRUE	FALSE
FBgn0037755	1	mat	TRUE	TRUE	FALSE
FBgn0015396	1	matzyg	TRUE	TRUE	TRUE
FBgn0037807	1	mat	TRUE	TRUE	FALSE
FBgn0046225	1	matzyg	TRUE	FALSE	FALSE
FBgn0002906	1	mat	TRUE	TRUE	FALSE
FBgn0038053	1	mat	TRUE	TRUE	FALSE
FBgn0005671	1	mat	TRUE	TRUE	FALSE
FBgn0038106	1	mat	FALSE	TRUE	FALSE
FBgn0016672	1	mat	FALSE	TRUE	FALSE
FBgn0038195	1	mat	TRUE	TRUE	FALSE
FBgn0003480	1	mat	TRUE	TRUE	FALSE
FBgn0038244	1	mat	FALSE	FALSE	FALSE
FBgn0028662	1	mat	FALSE	TRUE	FALSE
FBgn0024222	1	mat	FALSE	TRUE	FALSE
FBgn0038401	1	mat	TRUE	TRUE	FALSE
FBgn0038467	1	mat	TRUE	FALSE	FALSE
FBgn0038515	1	mat	TRUE	FALSE	FALSE
FBgn0038549	1	mat	FALSE	FALSE	FALSE
FBgn0028670	1	mat	TRUE	TRUE	FALSE
FBgn0051229	1	matzyg	FALSE	FALSE	TRUE
FBgn0038649	1	mat	TRUE	TRUE	FALSE
FBgn0038659	1	mat	FALSE	FALSE	FALSE
FBgn0038737	1	mat	FALSE	FALSE	FALSE
FBgn0038747	1	mat	TRUE	TRUE	FALSE
FBgn0038769	1	mat	FALSE	FALSE	FALSE
FBgn0038741	1	matzyg	FALSE	FALSE	FALSE
FBgn0038740	1	mat	TRUE	FALSE	FALSE
FBgn0038830	1	mat	TRUE	TRUE	FALSE
FBgn0013995	1	mat	TRUE	TRUE	FALSE
FBgn0038860	1	mat	FALSE	FALSE	FALSE
FBgn0038862	1	mat	TRUE	TRUE	FALSE
FBgn0013759	1	mat	FALSE	TRUE	FALSE
FBgn0038924	1	mat	TRUE	TRUE	FALSE
FBgn0038951	1	matzyg	FALSE	TRUE	TRUE
FBgn0038974	1	mat	FALSE	TRUE	FALSE
FBgn0038968	1	mat	TRUE	FALSE	FALSE
FBgn0039003	1	matzyg	TRUE	FALSE	TRUE
FBgn0024509	1	mat	FALSE	FALSE	FALSE
FBgn0039141	1	mat	TRUE	TRUE	FALSE
FBgn0039145	1	mat	FALSE	FALSE	FALSE
FBgn0039156	1	mat	FALSE	FALSE	FALSE
FBgn0015765	1	mat	FALSE	FALSE	FALSE
FBgn0039187	1	mat	FALSE	TRUE	FALSE
FBgn0000140	1	matzyg	TRUE	TRUE	FALSE
FBgn0039240	1	mat	TRUE	FALSE	FALSE
FBgn0039269	1	mat	FALSE	FALSE	FALSE
FBgn0039293	1	mat	FALSE	FALSE	FALSE
FBgn0039296	1	mat	TRUE	TRUE	FALSE
FBgn0040212	1	mat	TRUE	TRUE	FALSE
FBgn0039466	1	mat	TRUE	FALSE	FALSE
FBgn0004510	1	mat	TRUE	FALSE	FALSE
FBgn0029155	1	NA	TRUE	TRUE	FALSE
FBgn0039563	1	mat	TRUE	FALSE	FALSE
FBgn0003525	1	mat	TRUE	TRUE	FALSE
FBgn0039663	1	mat	TRUE	FALSE	FALSE
FBgn0024841	1	mat	FALSE	TRUE	FALSE
FBgn0039689	1	matzyg	FALSE	TRUE	FALSE
FBgn0000247	1	mat	FALSE	TRUE	FALSE
FBgn0039702	1	mat	FALSE	FALSE	FALSE
FBgn0039696	1	mat	FALSE	FALSE	FALSE
FBgn0039751	1	mat	FALSE	TRUE	FALSE
FBgn0003479	1	mat	FALSE	FALSE	FALSE
FBgn0039737	1	mat	FALSE	FALSE	FALSE
FBgn0028646	1	mat	FALSE	FALSE	FALSE
FBgn0051005	1	mat	TRUE	FALSE	FALSE
FBgn0061476	1	mat	FALSE	FALSE	FALSE
FBgn0003870	1	mat	TRUE	TRUE	FALSE
FBgn0029131	1	mat	FALSE	TRUE	FALSE
FBgn0042083	1	mat	FALSE	TRUE	FALSE
FBgn0026761	1	mat	FALSE	FALSE	FALSE
FBgn0033117	1	mat	FALSE	FALSE	FALSE
FBgn0033121	1	mat	FALSE	FALSE	FALSE
FBgn0034529	1	mat	TRUE	FALSE	FALSE
FBgn0002716	1	NA	TRUE	FALSE	FALSE
FBgn0034379	1	matzyg	FALSE	FALSE	TRUE
FBgn0010551	1	mat	TRUE	TRUE	FALSE
FBgn0015522	1	mat	FALSE	TRUE	FALSE
FBgn0050109	1	mat	FALSE	FALSE	FALSE
FBgn0034261	1	mat	FALSE	TRUE	FALSE
FBgn0029856	1	mat	TRUE	FALSE	FALSE
FBgn0023458	1	mat	TRUE	TRUE	FALSE
FBgn0029879	1	mat	TRUE	TRUE	FALSE
FBgn0052732	1	mat	TRUE	FALSE	FALSE
FBgn0029959	1	matzyg	TRUE	TRUE	TRUE
FBgn0029976	1	mat	TRUE	TRUE	FALSE
FBgn0040319	1	mat	TRUE	TRUE	FALSE
FBgn0030055	1	mat	TRUE	TRUE	FALSE
FBgn0003023	1	mat	TRUE	TRUE	FALSE
FBgn0030037	1	mat	TRUE	TRUE	FALSE
FBgn0041629	1	mat	FALSE	FALSE	FALSE
FBgn0026206	1	mat	TRUE	FALSE	FALSE
FBgn0010269	1	mat	TRUE	TRUE	FALSE
FBgn0040236	1	mat	TRUE	TRUE	FALSE
FBgn0030196	1	matzyg	TRUE	TRUE	TRUE
FBgn0030178	1	mat	FALSE	FALSE	FALSE
FBgn0052676	1	mat	TRUE	TRUE	FALSE
FBgn0034579	1	mat	FALSE	TRUE	FALSE
FBgn0034629	1	mat	TRUE	FALSE	FALSE
FBgn0034626	1	mat	TRUE	TRUE	FALSE
FBgn0026369	1	mat	TRUE	TRUE	FALSE
FBgn0034634	1	mat	TRUE	TRUE	FALSE
FBgn0067102	1	mat	TRUE	TRUE	FALSE
FBgn0034694	1	mat	FALSE	FALSE	FALSE
FBgn0034187	1	mat	FALSE	TRUE	FALSE
FBgn0034191	1	mat	TRUE	TRUE	FALSE
FBgn0034067	1	mat	FALSE	TRUE	FALSE
FBgn0015295	1	mat	TRUE	FALSE	FALSE
FBgn0019938	1	matzyg	FALSE	FALSE	TRUE
FBgn0033903	1	mat	FALSE	TRUE	FALSE
FBgn0001220	1	mat	TRUE	TRUE	FALSE
FBgn0033890	1	mat	FALSE	FALSE	FALSE
FBgn0014877	1	mat	FALSE	TRUE	FALSE
FBgn0053156	1	mat	FALSE	FALSE	FALSE
FBgn0033853	1	matzyg	TRUE	TRUE	FALSE
FBgn0033808	1	mat	TRUE	TRUE	FALSE
FBgn0027356	1	mat	FALSE	TRUE	FALSE
FBgn0033761	1	mat	FALSE	TRUE	FALSE
FBgn0033686	1	mat	FALSE	TRUE	FALSE
FBgn0033673	1	mat	TRUE	FALSE	FALSE
FBgn0033661	1	mat	TRUE	FALSE	TRUE
FBgn0041174	1	matzyg	TRUE	FALSE	TRUE
FBgn0033624	1	mat	TRUE	TRUE	FALSE
FBgn0015582	1	mat	FALSE	FALSE	FALSE
FBgn0033569	1	matzyg	TRUE	FALSE	TRUE
FBgn0028426	1	matzyg	FALSE	TRUE	TRUE
FBgn0033457	1	mat	FALSE	FALSE	FALSE
FBgn0022382	1	mat	TRUE	TRUE	FALSE
FBgn0033460	1	NA	FALSE	TRUE	FALSE
FBgn0016970	1	mat	FALSE	FALSE	FALSE
FBgn0033413	1	mat	FALSE	TRUE	FALSE
FBgn0027513	1	mat	TRUE	FALSE	FALSE
FBgn0033273	1	mat	FALSE	FALSE	FALSE
FBgn0033229	1	mat	FALSE	FALSE	FALSE
FBgn0033235	1	mat	FALSE	TRUE	FALSE
FBgn0033224	1	mat	TRUE	FALSE	FALSE
FBgn0033187	1	mat	TRUE	TRUE	FALSE
FBgn0052850	1	mat	TRUE	FALSE	FALSE
FBgn0067783	1	mat	FALSE	TRUE	FALSE
FBgn0002174	1	NA	TRUE	FALSE	FALSE
FBgn0000286	1	mat	TRUE	FALSE	FALSE
FBgn0032202	1	matzyg	FALSE	TRUE	TRUE
FBgn0035802	1	mat	TRUE	TRUE	FALSE
FBgn0034405	1	mat	FALSE	FALSE	FALSE
FBgn0020445	1	mat	TRUE	TRUE	FALSE
FBgn0011754	1	mat	TRUE	TRUE	TRUE
FBgn0030554	1	mat	FALSE	FALSE	FALSE
FBgn0032161	1	mat	FALSE	TRUE	FALSE
FBgn0032154	1	mat	FALSE	FALSE	FALSE
FBgn0053506	1	mat	FALSE	FALSE	FALSE
FBgn0010317	1	mat	FALSE	FALSE	FALSE
FBgn0004882	1	mat	TRUE	TRUE	FALSE
FBgn0041164	1	mat	FALSE	FALSE	FALSE
FBgn0037317	1	mat	TRUE	TRUE	FALSE
FBgn0014141	1	mat	TRUE	TRUE	FALSE
FBgn0027375	1	mat	TRUE	FALSE	TRUE
FBgn0037747	1	mat	FALSE	TRUE	FALSE
FBgn0035978	1	mat	TRUE	FALSE	FALSE
FBgn0034618	1	mat	TRUE	TRUE	FALSE
FBgn0037716	1	mat	FALSE	FALSE	FALSE
FBgn0001297	1	mat	TRUE	FALSE	FALSE
FBgn0036210	1	mat	FALSE	FALSE	FALSE
FBgn0033631	1	mat	TRUE	TRUE	FALSE
FBgn0026433	1	mat	FALSE	FALSE	FALSE
FBgn0025683	1	mat	FALSE	TRUE	FALSE
FBgn0031971	1	mat	TRUE	FALSE	FALSE
FBgn0014869	1	mat	TRUE	FALSE	FALSE
FBgn0010438	1	mat	FALSE	FALSE	FALSE
FBgn0053977	1	mat	TRUE	FALSE	FALSE
FBgn0038575	1	mat	FALSE	TRUE	FALSE
FBgn0030581	1	mat	TRUE	FALSE	FALSE
FBgn0004463	1	matzyg	FALSE	FALSE	TRUE
FBgn0052529	1	mat	TRUE	TRUE	FALSE
FBgn0058191	1	mat	TRUE	FALSE	FALSE
FBgn0037549	1	mat	TRUE	FALSE	FALSE
FBgn0034389	1	mat	FALSE	FALSE	FALSE
FBgn0083962	1	mat	TRUE	TRUE	FALSE
FBgn0083969	1	mat	FALSE	FALSE	FALSE
FBgn0058263	1	mat	TRUE	TRUE	FALSE
FBgn0086254	1	mat	FALSE	FALSE	FALSE
FBgn0086371	1	mat	FALSE	FALSE	FALSE
FBgn0086687	1	mat	FALSE	TRUE	FALSE
FBgn0086784	1	mat	FALSE	TRUE	FALSE
FBgn0086909	1	mat	TRUE	TRUE	FALSE
FBgn0087007	1	zyg	FALSE	FALSE	TRUE
FBgn0259143	1	mat	TRUE	TRUE	FALSE
FBgn0259705	1	matzyg	TRUE	TRUE	TRUE
FBgn0259734	1	mat	TRUE	FALSE	FALSE
FBgn0259938	1	mat	FALSE	TRUE	FALSE
FBgn0260243	1	mat	TRUE	TRUE	FALSE
FBgn0260789	1	mat	TRUE	FALSE	FALSE
FBgn0260856	1	mat	FALSE	TRUE	FALSE
FBgn0260940	1	matzyg	FALSE	FALSE	TRUE
FBgn0260959	1	mat	TRUE	FALSE	FALSE
FBgn0260985	1	mat	TRUE	FALSE	FALSE
FBgn0261049	1	mat	FALSE	TRUE	FALSE
FBgn0261565	1	mat	TRUE	FALSE	FALSE
FBgn0261983	1	mat	FALSE	TRUE	FALSE
FBgn0262467	1	mat	FALSE	TRUE	FALSE
FBgn0262511	1	mat	TRUE	TRUE	FALSE
FBgn0262515	1	mat	TRUE	TRUE	FALSE
FBgn0262619	1	mat	FALSE	FALSE	FALSE
FBgn0262976	1	mat	TRUE	TRUE	FALSE
FBgn0263112	1	mat	FALSE	FALSE	FALSE
FBgn0263355	1	NA	TRUE	FALSE	FALSE
FBgn0003175	1	matzyg	TRUE	FALSE	TRUE
FBgn0034804	1	mat	FALSE	TRUE	FALSE
FBgn0034897	1	mat	FALSE	FALSE	FALSE
FBgn0000562	1	mat	TRUE	FALSE	FALSE
FBgn0050183	1	mat	TRUE	FALSE	TRUE
FBgn0015268	1	mat	TRUE	FALSE	FALSE
FBgn0034918	1	mat	TRUE	TRUE	FALSE
FBgn0035065	1	mat	TRUE	TRUE	FALSE
FBgn0035173	1	mat	FALSE	TRUE	FALSE
FBgn0263582	1	NA	TRUE	FALSE	FALSE
FBgn0263598	1	mat	TRUE	FALSE	FALSE
FBgn0264307	1	mat	TRUE	TRUE	FALSE
FBgn0264493	1	mat	TRUE	FALSE	FALSE
FBgn0264848	1	mat	FALSE	TRUE	FALSE
FBgn0265189	1	NA	FALSE	TRUE	FALSE
FBgn0265193	1	mat	TRUE	FALSE	FALSE
FBgn0265512	1	mat	TRUE	FALSE	FALSE
FBgn0265598	1	NA	TRUE	TRUE	FALSE
FBgn0265605	1	mat	TRUE	TRUE	FALSE
FBgn0265767	1	mat	TRUE	TRUE	FALSE
FBgn0266096	1	NA	TRUE	FALSE	FALSE
FBgn0266369	1	mat	TRUE	FALSE	FALSE
FBgn0267350	1	mat	FALSE	FALSE	FALSE
FBgn0267792	1	mat	TRUE	FALSE	FALSE
FBgn0267826	1	NA	TRUE	FALSE	FALSE
FBgn0267912	1	mat	TRUE	TRUE	FALSE
FBgn0270926	1	mat	TRUE	FALSE	FALSE
FBgn0283467	1	mat	TRUE	FALSE	FALSE
FBgn0283472	1	matzyg	TRUE	TRUE	TRUE
FBgn0283500	1	mat	FALSE	TRUE	TRUE
FBgn0283531	1	mat	TRUE	FALSE	FALSE
FBgn0283536	1	mat	TRUE	TRUE	FALSE
FBgn0284254	1	mat	TRUE	FALSE	FALSE
FBgn0284256	1	matzyg	TRUE	FALSE	FALSE
FBgn0284257	1	mat	TRUE	FALSE	FALSE
FBgn0020248	1	mat	FALSE	TRUE	FALSE
FBgn0067864	1	matzyg	TRUE	FALSE	FALSE
FBgn0035270	1	mat	FALSE	TRUE	FALSE
FBgn0027594	1	mat	FALSE	FALSE	TRUE
FBgn0035283	1	mat	FALSE	FALSE	FALSE
FBgn0035337	1	mat	TRUE	FALSE	FALSE
FBgn0026593	1	mat	TRUE	FALSE	FALSE
FBgn0035424	1	mat	TRUE	FALSE	TRUE
FBgn0035517	1	matzyg	FALSE	TRUE	TRUE
FBgn0035529	1	mat	FALSE	TRUE	FALSE
FBgn0004574	1	mat	FALSE	FALSE	FALSE
FBgn0035541	1	matzyg	FALSE	FALSE	TRUE
FBgn0027085	1	mat	TRUE	FALSE	FALSE
FBgn0030240	1	mat	FALSE	FALSE	FALSE
FBgn0052666	1	matzyg	TRUE	TRUE	FALSE
FBgn0030352	1	mat	TRUE	FALSE	FALSE
FBgn0030478	1	mat	TRUE	TRUE	FALSE
FBgn0030467	1	mat	FALSE	TRUE	FALSE
FBgn0002878	1	mat	TRUE	TRUE	FALSE
FBgn0030519	1	mat	TRUE	TRUE	FALSE
FBgn0052626	1	mat	TRUE	TRUE	FALSE
FBgn0030506	1	mat	TRUE	TRUE	FALSE
FBgn0030573	1	mat	FALSE	FALSE	FALSE
FBgn0030582	1	mat	TRUE	FALSE	TRUE
FBgn0052594	1	matzyg	TRUE	FALSE	FALSE
FBgn0030612	1	mat	TRUE	TRUE	FALSE
FBgn0030584	1	mat	FALSE	TRUE	FALSE
FBgn0026428	1	mat	TRUE	FALSE	FALSE
FBgn0027287	1	mat	TRUE	FALSE	FALSE
FBgn0030674	1	mat	TRUE	FALSE	TRUE
FBgn0053172	1	mat	TRUE	TRUE	FALSE
FBgn0027093	1	mat	FALSE	FALSE	FALSE
FBgn0030800	1	mat	FALSE	TRUE	FALSE
FBgn0030805	1	mat	FALSE	FALSE	FALSE
FBgn0024238	1	mat	TRUE	TRUE	FALSE
FBgn0030872	1	mat	FALSE	TRUE	FALSE
FBgn0030871	1	matzyg	FALSE	FALSE	FALSE
FBgn0030931	1	NA	FALSE	FALSE	TRUE
FBgn0030932	1	mat	FALSE	FALSE	FALSE
FBgn0004852	1	mat	TRUE	FALSE	FALSE
FBgn0036922	1	mat	TRUE	TRUE	FALSE
FBgn0036893	1	mat	TRUE	FALSE	FALSE
FBgn0005386	1	mat	TRUE	TRUE	FALSE
FBgn0028380	1	mat	FALSE	TRUE	FALSE
FBgn0036838	1	mat	TRUE	TRUE	FALSE
FBgn0036818	1	mat	TRUE	TRUE	FALSE
FBgn0036819	1	mat	TRUE	FALSE	FALSE
FBgn0036820	1	mat	FALSE	TRUE	FALSE
FBgn0036805	1	mat	FALSE	TRUE	FALSE
FBgn0036773	1	mat	TRUE	TRUE	FALSE
FBgn0036763	1	mat	FALSE	TRUE	FALSE
FBgn0036769	1	mat	TRUE	TRUE	FALSE
FBgn0036733	1	mat	TRUE	FALSE	FALSE
FBgn0036688	1	matzyg	TRUE	FALSE	FALSE
FBgn0004465	1	mat	FALSE	FALSE	FALSE
FBgn0003076	1	mat	FALSE	FALSE	FALSE
FBgn0036501	1	mat	FALSE	FALSE	FALSE
FBgn0026738	1	mat	TRUE	TRUE	FALSE
FBgn0036486	1	mat	FALSE	FALSE	FALSE
FBgn0036483	1	mat	FALSE	FALSE	FALSE
FBgn0036446	1	mat	TRUE	FALSE	FALSE
FBgn0036405	1	mat	TRUE	TRUE	FALSE
FBgn0013563	1	mat	TRUE	FALSE	FALSE
FBgn0036397	1	mat	FALSE	TRUE	FALSE
FBgn0036336	1	mat	FALSE	FALSE	FALSE
FBgn0010235	1	mat	FALSE	FALSE	FALSE
FBgn0036286	1	mat	FALSE	FALSE	FALSE
FBgn0036300	1	mat	FALSE	FALSE	FALSE
FBgn0052104	1	matzyg	FALSE	FALSE	TRUE
FBgn0036136	1	mat	FALSE	FALSE	FALSE
FBgn0036126	1	mat	TRUE	TRUE	FALSE
FBgn0036099	1	mat	TRUE	FALSE	FALSE
FBgn0036107	1	mat	FALSE	FALSE	FALSE
FBgn0036053	1	mat	FALSE	TRUE	FALSE
FBgn0036052	1	matzyg	FALSE	FALSE	TRUE
FBgn0036032	1	mat	TRUE	TRUE	FALSE
FBgn0001226	1	mat	TRUE	FALSE	FALSE
FBgn0040305	1	mat	TRUE	TRUE	FALSE
FBgn0011769	1	mat	FALSE	TRUE	FALSE
FBgn0001248	1	mat	FALSE	FALSE	FALSE
FBgn0035842	1	mat	FALSE	FALSE	FALSE
FBgn0024187	1	mat	TRUE	TRUE	TRUE
FBgn0016694	1	mat	TRUE	FALSE	FALSE
FBgn0052380	1	mat	FALSE	TRUE	FALSE
FBgn0029117	1	mat	FALSE	TRUE	FALSE
FBgn0002775	1	mat	TRUE	TRUE	FALSE
FBgn0035703	1	matzyg	FALSE	TRUE	TRUE
FBgn0035642	1	mat	TRUE	FALSE	FALSE
FBgn0040298	1	mat	FALSE	FALSE	FALSE
FBgn0035632	1	matzyg	FALSE	TRUE	FALSE
FBgn0035588	1	mat	FALSE	FALSE	FALSE
FBgn0031144	1	mat	FALSE	FALSE	FALSE
FBgn0031478	1	mat	TRUE	TRUE	FALSE
FBgn0024920	1	mat	TRUE	FALSE	FALSE
FBgn0031422	1	mat	FALSE	TRUE	FALSE
FBgn0003557	1	mat	TRUE	TRUE	FALSE
FBgn0027509	1	matzyg	FALSE	FALSE	FALSE
FBgn0015905	1	mat	FALSE	FALSE	FALSE
FBgn0029531	5	matzyg	FALSE	FALSE	FALSE
FBgn0040392	5	zyg	TRUE	FALSE	TRUE
FBgn0003996	5	mat	TRUE	FALSE	FALSE
FBgn0028369	5	mat	FALSE	FALSE	FALSE
FBgn0003285	5	zyg	TRUE	FALSE	TRUE
FBgn0029728	5	NA	FALSE	FALSE	FALSE
FBgn0003963	5	zyg	FALSE	FALSE	TRUE
FBgn0031245	5	mat	FALSE	FALSE	TRUE
FBgn0037000	5	matzyg	TRUE	FALSE	TRUE
FBgn0037141	5	matzyg	TRUE	TRUE	TRUE
FBgn0037421	5	NA	TRUE	FALSE	FALSE
FBgn0037323	5	zyg	TRUE	FALSE	TRUE
FBgn0026417	5	mat	TRUE	FALSE	FALSE
FBgn0031869	5	zyg	TRUE	FALSE	TRUE
FBgn0032235	5	zyg	FALSE	FALSE	TRUE
FBgn0051719	5	zyg	TRUE	FALSE	TRUE
FBgn0032318	5	NA	FALSE	FALSE	FALSE
FBgn0032447	5	NA	FALSE	FALSE	FALSE
FBgn0015399	5	NA	TRUE	FALSE	FALSE
FBgn0032490	5	mat	TRUE	FALSE	FALSE
FBgn0032491	5	mat	TRUE	FALSE	FALSE
FBgn0032493	5	zyg	TRUE	FALSE	TRUE
FBgn0004191	5	NA	TRUE	FALSE	FALSE
FBgn0032483	5	zyg	TRUE	FALSE	TRUE
FBgn0032535	5	zyg	FALSE	FALSE	TRUE
FBgn0020415	5	mat	FALSE	FALSE	FALSE
FBgn0032598	5	zyg	FALSE	FALSE	TRUE
FBgn0032629	5	zyg	TRUE	FALSE	TRUE
FBgn0032693	5	zyg	TRUE	FALSE	TRUE
FBgn0024245	5	matzyg	TRUE	FALSE	TRUE
FBgn0040297	5	zyg	TRUE	FALSE	TRUE
FBgn0015831	5	zyg	FALSE	FALSE	TRUE
FBgn0051248	5	NA	FALSE	FALSE	FALSE
FBgn0010433	5	mat	TRUE	FALSE	FALSE
FBgn0040532	5	zyg	FALSE	FALSE	TRUE
FBgn0037696	5	mat	TRUE	FALSE	FALSE
FBgn0000723	5	zyg	FALSE	FALSE	TRUE
FBgn0037721	5	NA	TRUE	FALSE	TRUE
FBgn0037751	5	zyg	FALSE	FALSE	TRUE
FBgn0037845	5	zyg	TRUE	FALSE	FALSE
FBgn0013276	5	matzyg	FALSE	FALSE	FALSE
FBgn0013275	5	matzyg	FALSE	FALSE	FALSE
FBgn0013278	5	zyg	FALSE	FALSE	FALSE
FBgn0038069	5	zyg	TRUE	FALSE	TRUE
FBgn0038126	5	NA	TRUE	FALSE	FALSE
FBgn0024321	5	matzyg	TRUE	FALSE	TRUE
FBgn0038243	5	mat	TRUE	FALSE	TRUE
FBgn0038290	5	matzyg	TRUE	FALSE	TRUE
FBgn0015520	5	mat	TRUE	FALSE	FALSE
FBgn0038660	5	zyg	TRUE	FALSE	TRUE
FBgn0001234	5	zyg	TRUE	FALSE	TRUE
FBgn0038958	5	NA	TRUE	FALSE	FALSE
FBgn0013953	5	zyg	FALSE	FALSE	TRUE
FBgn0003512	5	mat	FALSE	FALSE	FALSE
FBgn0051025	5	NA	FALSE	FALSE	FALSE
FBgn0260440	5	zyg	TRUE	FALSE	TRUE
FBgn0039787	5	zyg	FALSE	FALSE	TRUE
FBgn0039852	5	NA	TRUE	FALSE	FALSE
FBgn0039881	5	NA	TRUE	FALSE	FALSE
FBgn0017448	5	NA	FALSE	FALSE	FALSE
FBgn0003866	5	zyg	TRUE	FALSE	TRUE
FBgn0033108	5	zyg	TRUE	FALSE	TRUE
FBgn0050156	5	NA	FALSE	FALSE	TRUE
FBgn0034540	5	zyg	TRUE	FALSE	TRUE
FBgn0034468	5	zyg	TRUE	FALSE	TRUE
FBgn0034462	5	zyg	TRUE	FALSE	FALSE
FBgn0034443	5	matzyg	FALSE	TRUE	TRUE
FBgn0034408	5	zyg	TRUE	FALSE	TRUE
FBgn0023214	5	zyg	TRUE	FALSE	TRUE
FBgn0063493	5	mat	FALSE	FALSE	FALSE
FBgn0000658	5	zyg	TRUE	FALSE	TRUE
FBgn0045800	5	zyg	FALSE	FALSE	TRUE
FBgn0030027	5	NA	TRUE	FALSE	FALSE
FBgn0030028	5	mat	TRUE	FALSE	FALSE
FBgn0030207	5	zyg	FALSE	FALSE	TRUE
FBgn0052677	5	NA	TRUE	FALSE	FALSE
FBgn0034602	5	zyg	TRUE	FALSE	TRUE
FBgn0034644	5	mat	TRUE	FALSE	TRUE
FBgn0034219	5	zyg	FALSE	FALSE	FALSE
FBgn0034157	5	zyg	FALSE	FALSE	TRUE
FBgn0034142	5	matzyg	TRUE	FALSE	TRUE
FBgn0027596	5	zyg	TRUE	FALSE	FALSE
FBgn0033869	5	NA	FALSE	FALSE	FALSE
FBgn0033856	5	mat	TRUE	FALSE	TRUE
FBgn0050062	5	NA	TRUE	FALSE	TRUE
FBgn0050043	5	NA	FALSE	FALSE	FALSE
FBgn0005586	5	zyg	FALSE	FALSE	TRUE
FBgn0033518	5	NA	TRUE	FALSE	TRUE
FBgn0033397	5	NA	TRUE	FALSE	FALSE
FBgn0033387	5	zyg	TRUE	FALSE	TRUE
FBgn0033286	5	zyg	FALSE	FALSE	FALSE
FBgn0052011	5	mat	FALSE	FALSE	FALSE
FBgn0019985	5	NA	TRUE	FALSE	FALSE
FBgn0052017	5	NA	TRUE	FALSE	FALSE
FBgn0039932	5	NA	TRUE	FALSE	FALSE
FBgn0034276	5	zyg	TRUE	FALSE	TRUE
FBgn0039313	5	NA	FALSE	FALSE	FALSE
FBgn0003380	5	NA	FALSE	FALSE	FALSE
FBgn0053198	5	mat	FALSE	FALSE	FALSE
FBgn0004880	5	zyg	TRUE	FALSE	TRUE
FBgn0003053	5	zyg	TRUE	FALSE	TRUE
FBgn0053062	5	zyg	TRUE	FALSE	TRUE
FBgn0031645	5	matzyg	TRUE	FALSE	TRUE
FBgn0053196	5	NA	TRUE	FALSE	TRUE
FBgn0004607	5	zyg	TRUE	FALSE	TRUE
FBgn0010114	5	zyg	TRUE	FALSE	TRUE
FBgn0001148	5	zyg	TRUE	FALSE	TRUE
FBgn0000577	5	zyg	TRUE	FALSE	TRUE
FBgn0020912	5	zyg	TRUE	FALSE	TRUE
FBgn0003435	5	mat	TRUE	FALSE	FALSE
FBgn0053963	5	NA	TRUE	FALSE	TRUE
FBgn0000370	5	mat	FALSE	TRUE	FALSE
FBgn0034978	5	zyg	TRUE	FALSE	TRUE
FBgn0053993	5	zyg	TRUE	FALSE	TRUE
FBgn0054044	5	zyg	TRUE	FALSE	FALSE
FBgn0041004	5	mat	FALSE	TRUE	FALSE
FBgn0083981	5	NA	TRUE	FALSE	FALSE
FBgn0083991	5	zyg	TRUE	FALSE	TRUE
FBgn0040759	5	zyg	FALSE	FALSE	FALSE
FBgn0028993	5	matzyg	TRUE	FALSE	TRUE
FBgn0083006	5	NA	FALSE	FALSE	FALSE
FBgn0085261	5	zyg	TRUE	FALSE	TRUE
FBgn0085422	5	NA	FALSE	FALSE	FALSE
FBgn0085736	5	mat	TRUE	FALSE	FALSE
FBgn0086666	5	NA	FALSE	FALSE	FALSE
FBgn0086690	5	matzyg	FALSE	FALSE	FALSE
FBgn0086758	5	NA	TRUE	FALSE	FALSE
FBgn0086906	5	zyg	TRUE	FALSE	TRUE
FBgn0087012	5	zyg	TRUE	FALSE	TRUE
FBgn0250816	5	mat	TRUE	FALSE	FALSE
FBgn0250907	5	zyg	TRUE	FALSE	TRUE
FBgn0259215	5	zyg	FALSE	FALSE	TRUE
FBgn0259697	5	NA	TRUE	FALSE	FALSE
FBgn0259789	5	mat	TRUE	TRUE	FALSE
FBgn0260745	5	zyg	TRUE	FALSE	TRUE
FBgn0260746	5	zyg	TRUE	FALSE	TRUE
FBgn0261058	5	NA	FALSE	FALSE	FALSE
FBgn0261552	5	zyg	TRUE	FALSE	TRUE
FBgn0261584	5	mat	FALSE	FALSE	FALSE
FBgn0261799	5	NA	TRUE	FALSE	FALSE
FBgn0261802	5	NA	TRUE	FALSE	FALSE
FBgn0261830	5	NA	TRUE	FALSE	TRUE
FBgn0261928	5	NA	FALSE	FALSE	FALSE
FBgn0262109	5	zyg	TRUE	FALSE	TRUE
FBgn0262354	5	NA	FALSE	FALSE	FALSE
FBgn0262366	5	NA	TRUE	FALSE	FALSE
FBgn0262945	5	NA	FALSE	FALSE	FALSE
FBgn0262972	5	NA	TRUE	FALSE	FALSE
FBgn0263219	5	NA	FALSE	FALSE	FALSE
FBgn0034756	5	NA	FALSE	FALSE	FALSE
FBgn0020521	5	zyg	TRUE	FALSE	TRUE
FBgn0035042	5	NA	FALSE	FALSE	FALSE
FBgn0035101	5	zyg	TRUE	FALSE	TRUE
FBgn0263459	5	NA	FALSE	FALSE	FALSE
FBgn0264439	5	NA	TRUE	FALSE	FALSE
FBgn0264446	5	NA	FALSE	FALSE	TRUE
FBgn0264482	5	NA	TRUE	FALSE	TRUE
FBgn0264617	5	NA	TRUE	FALSE	TRUE
FBgn0264678	5	NA	TRUE	FALSE	TRUE
FBgn0264746	5	NA	FALSE	FALSE	FALSE
FBgn0264787	5	NA	TRUE	FALSE	FALSE
FBgn0265044	5	NA	TRUE	FALSE	FALSE
FBgn0265268	5	NA	FALSE	FALSE	FALSE
FBgn0265308	5	NA	TRUE	FALSE	FALSE
FBgn0265596	5	NA	TRUE	FALSE	FALSE
FBgn0265699	5	NA	TRUE	FALSE	TRUE
FBgn0265819	5	NA	TRUE	FALSE	TRUE
FBgn0266211	5	NA	TRUE	FALSE	FALSE
FBgn0266347	5	NA	TRUE	TRUE	FALSE
FBgn0266630	5	NA	FALSE	FALSE	TRUE
FBgn0266796	5	NA	TRUE	FALSE	TRUE
FBgn0267264	5	NA	TRUE	FALSE	TRUE
FBgn0267624	5	NA	TRUE	FALSE	TRUE
FBgn0267668	5	NA	TRUE	FALSE	FALSE
FBgn0267692	5	NA	FALSE	FALSE	FALSE
FBgn0284221	5	zyg	TRUE	FALSE	TRUE
FBgn0285955	5	zyg	TRUE	FALSE	TRUE
FBgn0285992	5	NA	TRUE	FALSE	FALSE
FBgn0286040	5	NA	FALSE	FALSE	FALSE
FBgn0035216	5	NA	TRUE	FALSE	FALSE
FBgn0035290	5	NA	TRUE	FALSE	FALSE
FBgn0035334	5	zyg	FALSE	FALSE	TRUE
FBgn0003710	5	NA	TRUE	FALSE	FALSE
FBgn0035522	5	zyg	TRUE	FALSE	TRUE
FBgn0035570	5	mat	TRUE	FALSE	FALSE
FBgn0003411	5	zyg	TRUE	TRUE	TRUE
FBgn0030331	5	NA	TRUE	FALSE	TRUE
FBgn0052641	5	mat	FALSE	FALSE	FALSE
FBgn0030613	5	zyg	TRUE	FALSE	TRUE
FBgn0030749	5	matzyg	FALSE	FALSE	TRUE
FBgn0030796	5	zyg	FALSE	FALSE	TRUE
FBgn0030955	5	zyg	TRUE	FALSE	TRUE
FBgn0030960	5	matzyg	TRUE	TRUE	TRUE
FBgn0036927	5	mat	TRUE	FALSE	FALSE
FBgn0036786	5	zyg	TRUE	FALSE	TRUE
FBgn0036648	5	zyg	TRUE	FALSE	TRUE
FBgn0004569	5	zyg	TRUE	FALSE	TRUE
FBgn0036474	5	NA	TRUE	FALSE	FALSE
FBgn0025776	5	zyg	TRUE	FALSE	TRUE
FBgn0036381	5	NA	TRUE	FALSE	TRUE
FBgn0036279	5	zyg	TRUE	FALSE	TRUE
FBgn0036273	5	matzyg	FALSE	TRUE	TRUE
FBgn0023479	5	NA	FALSE	FALSE	TRUE
FBgn0005626	5	NA	TRUE	FALSE	FALSE
FBgn0035710	5	NA	TRUE	FALSE	TRUE
FBgn0035691	5	matzyg	FALSE	TRUE	FALSE
FBgn0035696	5	NA	TRUE	FALSE	FALSE
FBgn0035656	5	zyg	TRUE	FALSE	TRUE
FBgn0040370	3	NA	TRUE	FALSE	FALSE
FBgn0040383	3	NA	TRUE	FALSE	FALSE
FBgn0040382	3	mat	TRUE	FALSE	FALSE
FBgn0004650	3	mat	FALSE	TRUE	FALSE
FBgn0025382	3	matzyg	FALSE	TRUE	TRUE
FBgn0023510	3	mat	FALSE	TRUE	TRUE
FBgn0023508	3	mat	FALSE	TRUE	FALSE
FBgn0025630	3	matzyg	TRUE	FALSE	TRUE
FBgn0026088	3	mat	FALSE	TRUE	FALSE
FBgn0004654	3	mat	TRUE	FALSE	FALSE
FBgn0040899	3	mat	FALSE	TRUE	FALSE
FBgn0040336	3	mat	FALSE	FALSE	FALSE
FBgn0011566	3	mat	FALSE	TRUE	FALSE
FBgn0004832	3	zyg	FALSE	FALSE	TRUE
FBgn0029733	3	mat	TRUE	TRUE	FALSE
FBgn0005390	3	mat	FALSE	TRUE	FALSE
FBgn0043796	3	zyg	TRUE	FALSE	TRUE
FBgn0031238	3	matzyg	TRUE	FALSE	TRUE
FBgn0031227	3	mat	TRUE	TRUE	TRUE
FBgn0036999	3	matzyg	TRUE	TRUE	TRUE
FBgn0037044	3	matzyg	TRUE	TRUE	TRUE
FBgn0037057	3	NA	FALSE	FALSE	FALSE
FBgn0037098	3	mat	TRUE	TRUE	TRUE
FBgn0037076	3	matzyg	TRUE	FALSE	FALSE
FBgn0037105	3	matzyg	TRUE	TRUE	TRUE
FBgn0037151	3	matzyg	FALSE	TRUE	TRUE
FBgn0037356	3	matzyg	TRUE	TRUE	TRUE
FBgn0051548	3	matzyg	FALSE	TRUE	TRUE
FBgn0004183	3	NA	TRUE	FALSE	FALSE
FBgn0037265	3	matzyg	TRUE	TRUE	TRUE
FBgn0028694	3	matzyg	FALSE	FALSE	TRUE
FBgn0051989	3	matzyg	TRUE	FALSE	TRUE
FBgn0031760	3	zyg	FALSE	FALSE	TRUE
FBgn0031834	3	matzyg	TRUE	TRUE	TRUE
FBgn0020616	3	matzyg	TRUE	FALSE	TRUE
FBgn0031874	3	matzyg	TRUE	FALSE	TRUE
FBgn0031952	3	mat	FALSE	TRUE	FALSE
FBgn0031969	3	mat	TRUE	FALSE	FALSE
FBgn0051901	3	NA	TRUE	FALSE	FALSE
FBgn0031987	3	matzyg	FALSE	TRUE	TRUE
FBgn0032033	3	matzyg	FALSE	TRUE	TRUE
FBgn0032031	3	matzyg	FALSE	TRUE	TRUE
FBgn0032079	3	zyg	TRUE	FALSE	FALSE
FBgn0051717	3	matzyg	FALSE	TRUE	FALSE
FBgn0032205	3	matzyg	FALSE	TRUE	TRUE
FBgn0032244	3	matzyg	TRUE	FALSE	TRUE
FBgn0032249	3	mat	TRUE	TRUE	FALSE
FBgn0003751	3	mat	FALSE	FALSE	FALSE
FBgn0032261	3	matzyg	FALSE	TRUE	TRUE
FBgn0028700	3	mat	TRUE	FALSE	FALSE
FBgn0032374	3	mat	TRUE	TRUE	FALSE
FBgn0032393	3	matzyg	FALSE	FALSE	TRUE
FBgn0010497	3	mat	TRUE	TRUE	FALSE
FBgn0032451	3	matzyg	TRUE	FALSE	TRUE
FBgn0032486	3	matzyg	FALSE	TRUE	FALSE
FBgn0032521	3	mat	TRUE	FALSE	FALSE
FBgn0032519	3	NA	FALSE	FALSE	FALSE
FBgn0041627	3	matzyg	FALSE	TRUE	TRUE
FBgn0028515	3	mat	TRUE	FALSE	FALSE
FBgn0028525	3	mat	FALSE	TRUE	FALSE
FBgn0020414	3	NA	FALSE	FALSE	FALSE
FBgn0032633	3	matzyg	TRUE	FALSE	TRUE
FBgn0032645	3	NA	TRUE	FALSE	FALSE
FBgn0032694	3	zyg	TRUE	FALSE	FALSE
FBgn0015380	3	zyg	TRUE	FALSE	TRUE
FBgn0032781	3	matzyg	FALSE	FALSE	TRUE
FBgn0032775	3	mat	TRUE	FALSE	FALSE
FBgn0032889	3	mat	TRUE	FALSE	FALSE
FBgn0032901	3	mat	TRUE	TRUE	FALSE
FBgn0032911	3	NA	TRUE	FALSE	FALSE
FBgn0023388	3	matzyg	TRUE	TRUE	TRUE
FBgn0032910	3	NA	TRUE	TRUE	FALSE
FBgn0015569	3	mat	FALSE	TRUE	FALSE
FBgn0002542	3	mat	TRUE	TRUE	TRUE
FBgn0037581	3	zyg	TRUE	FALSE	TRUE
FBgn0037788	3	mat	TRUE	FALSE	FALSE
FBgn0037777	3	matzyg	TRUE	TRUE	TRUE
FBgn0037810	3	mat	FALSE	TRUE	FALSE
FBgn0037842	3	matzyg	FALSE	FALSE	TRUE
FBgn0042094	3	matzyg	FALSE	FALSE	FALSE
FBgn0037880	3	mat	FALSE	TRUE	FALSE
FBgn0037882	3	matzyg	FALSE	FALSE	TRUE
FBgn0011774	3	mat	FALSE	TRUE	FALSE
FBgn0037897	3	matzyg	FALSE	TRUE	TRUE
FBgn0037898	3	zyg	TRUE	FALSE	FALSE
FBgn0037931	3	mat	FALSE	FALSE	FALSE
FBgn0037974	3	mat	FALSE	FALSE	FALSE
FBgn0037960	3	mat	TRUE	TRUE	FALSE
FBgn0002719	3	mat	TRUE	FALSE	FALSE
FBgn0002354	3	zyg	TRUE	TRUE	TRUE
FBgn0038146	3	matzyg	FALSE	FALSE	TRUE
FBgn0038128	3	zyg	FALSE	TRUE	TRUE
FBgn0000454	3	mat	FALSE	FALSE	FALSE
FBgn0047199	3	mat	FALSE	FALSE	FALSE
FBgn0038190	3	mat	TRUE	FALSE	FALSE
FBgn0067628	3	zyg	FALSE	TRUE	TRUE
FBgn0038312	3	matzyg	TRUE	TRUE	TRUE
FBgn0003227	3	matzyg	FALSE	FALSE	TRUE
FBgn0022787	3	matzyg	TRUE	FALSE	TRUE
FBgn0044826	3	matzyg	TRUE	FALSE	TRUE
FBgn0038577	3	zyg	FALSE	FALSE	TRUE
FBgn0038617	3	matzyg	TRUE	FALSE	TRUE
FBgn0038652	3	mat	TRUE	FALSE	FALSE
FBgn0038678	3	mat	FALSE	TRUE	FALSE
FBgn0051216	3	mat	FALSE	TRUE	FALSE
FBgn0038916	3	mat	FALSE	FALSE	FALSE
FBgn0038966	3	NA	FALSE	TRUE	FALSE
FBgn0039006	3	matzyg	FALSE	FALSE	FALSE
FBgn0039065	3	matzyg	FALSE	TRUE	TRUE
FBgn0039098	3	mat	FALSE	TRUE	FALSE
FBgn0039111	3	matzyg	TRUE	FALSE	TRUE
FBgn0016754	3	matzyg	TRUE	TRUE	TRUE
FBgn0051133	3	matzyg	TRUE	FALSE	TRUE
FBgn0039272	3	mat	TRUE	TRUE	FALSE
FBgn0028647	3	matzyg	FALSE	FALSE	FALSE
FBgn0040602	3	mat	FALSE	TRUE	FALSE
FBgn0039360	3	mat	TRUE	TRUE	FALSE
FBgn0039561	3	mat	TRUE	TRUE	FALSE
FBgn0039559	3	matzyg	FALSE	FALSE	TRUE
FBgn0041186	3	matzyg	FALSE	FALSE	TRUE
FBgn0027518	3	mat	FALSE	FALSE	TRUE
FBgn0039859	3	matzyg	TRUE	FALSE	FALSE
FBgn0002645	3	NA	TRUE	FALSE	FALSE
FBgn0042701	3	mat	FALSE	FALSE	FALSE
FBgn0021847	3	matzyg	TRUE	TRUE	FALSE
FBgn0033101	3	matzyg	TRUE	FALSE	FALSE
FBgn0010434	3	zyg	TRUE	FALSE	FALSE
FBgn0034442	3	matzyg	FALSE	TRUE	TRUE
FBgn0034403	3	matzyg	TRUE	TRUE	TRUE
FBgn0063491	3	matzyg	FALSE	FALSE	TRUE
FBgn0000057	3	mat	TRUE	FALSE	FALSE
FBgn0034312	3	mat	TRUE	FALSE	FALSE
FBgn0034310	3	matzyg	FALSE	FALSE	TRUE
FBgn0034270	3	matzyg	TRUE	TRUE	FALSE
FBgn0029929	3	matzyg	FALSE	TRUE	FALSE
FBgn0029928	3	mat	FALSE	FALSE	FALSE
FBgn0029925	3	matzyg	FALSE	FALSE	TRUE
FBgn0030026	3	mat	TRUE	TRUE	FALSE
FBgn0030011	3	mat	FALSE	FALSE	FALSE
FBgn0030066	3	mat	FALSE	TRUE	FALSE
FBgn0030120	3	mat	FALSE	FALSE	FALSE
FBgn0030170	3	mat	FALSE	TRUE	FALSE
FBgn0030174	3	mat	TRUE	TRUE	FALSE
FBgn0030218	3	matzyg	TRUE	FALSE	FALSE
FBgn0034564	3	matzyg	FALSE	TRUE	TRUE
FBgn0034578	3	zyg	TRUE	FALSE	TRUE
FBgn0016984	3	matzyg	TRUE	FALSE	TRUE
FBgn0034585	3	mat	TRUE	FALSE	FALSE
FBgn0034705	3	NA	FALSE	TRUE	TRUE
FBgn0028956	3	zyg	TRUE	FALSE	FALSE
FBgn0023172	3	matzyg	TRUE	FALSE	TRUE
FBgn0034140	3	NA	FALSE	FALSE	FALSE
FBgn0034126	3	mat	FALSE	FALSE	FALSE
FBgn0034059	3	matzyg	FALSE	TRUE	TRUE
FBgn0034063	3	mat	TRUE	FALSE	FALSE
FBgn0013762	3	matzyg	FALSE	FALSE	TRUE
FBgn0015714	3	NA	FALSE	FALSE	FALSE
FBgn0033980	3	NA	FALSE	FALSE	FALSE
FBgn0013771	3	NA	FALSE	FALSE	FALSE
FBgn0010638	3	matzyg	TRUE	TRUE	TRUE
FBgn0027538	3	mat	FALSE	TRUE	TRUE
FBgn0033924	3	matzyg	TRUE	TRUE	FALSE
FBgn0033919	3	mat	FALSE	FALSE	FALSE
FBgn0033883	3	matzyg	TRUE	TRUE	TRUE
FBgn0033871	3	matzyg	FALSE	TRUE	TRUE
FBgn0033836	3	mat	FALSE	FALSE	FALSE
FBgn0033815	3	zyg	FALSE	TRUE	TRUE
FBgn0033751	3	matzyg	TRUE	FALSE	TRUE
FBgn0033748	3	mat	FALSE	FALSE	FALSE
FBgn0033635	3	mat	FALSE	TRUE	FALSE
FBgn0050021	3	matzyg	TRUE	FALSE	TRUE
FBgn0033549	3	matzyg	FALSE	FALSE	TRUE
FBgn0033486	3	matzyg	TRUE	FALSE	TRUE
FBgn0033476	3	matzyg	FALSE	TRUE	TRUE
FBgn0027580	3	mat	FALSE	FALSE	FALSE
FBgn0050005	3	mat	FALSE	TRUE	FALSE
FBgn0033437	3	NA	FALSE	FALSE	FALSE
FBgn0033405	3	NA	TRUE	FALSE	FALSE
FBgn0003074	3	matzyg	TRUE	FALSE	TRUE
FBgn0014469	3	NA	FALSE	TRUE	FALSE
FBgn0050373	3	matzyg	FALSE	TRUE	TRUE
FBgn0002891	3	mat	FALSE	TRUE	FALSE
FBgn0003082	3	matzyg	FALSE	FALSE	TRUE
FBgn0033234	3	mat	FALSE	FALSE	FALSE
FBgn0033205	3	matzyg	FALSE	FALSE	FALSE
FBgn0033210	3	zyg	TRUE	FALSE	TRUE
FBgn0052010	3	mat	FALSE	FALSE	FALSE
FBgn0010549	3	mat	TRUE	FALSE	FALSE
FBgn0036255	3	mat	FALSE	TRUE	FALSE
FBgn0025885	3	mat	TRUE	FALSE	FALSE
FBgn0026309	3	mat	FALSE	FALSE	FALSE
FBgn0043070	3	mat	TRUE	TRUE	FALSE
FBgn0036646	3	matzyg	FALSE	FALSE	TRUE
FBgn0013305	3	mat	TRUE	TRUE	FALSE
FBgn0015513	3	matzyg	TRUE	TRUE	TRUE
FBgn0040153	3	mat	TRUE	FALSE	FALSE
FBgn0021738	3	NA	FALSE	FALSE	FALSE
FBgn0051687	3	mat	FALSE	FALSE	FALSE
FBgn0042175	3	mat	FALSE	TRUE	FALSE
FBgn0032160	3	mat	FALSE	TRUE	FALSE
FBgn0051712	3	mat	TRUE	TRUE	TRUE
FBgn0031092	3	mat	FALSE	FALSE	TRUE
FBgn0031099	3	matzyg	FALSE	FALSE	FALSE
FBgn0030757	3	mat	FALSE	FALSE	FALSE
FBgn0003015	3	mat	FALSE	TRUE	FALSE
FBgn0003950	3	matzyg	TRUE	FALSE	TRUE
FBgn0000053	3	mat	TRUE	FALSE	FALSE
FBgn0033810	3	matzyg	FALSE	FALSE	TRUE
FBgn0039349	3	matzyg	TRUE	FALSE	TRUE
FBgn0011225	3	matzyg	TRUE	FALSE	TRUE
FBgn0015609	3	zyg	TRUE	FALSE	TRUE
FBgn0065046	3	NA	FALSE	FALSE	FALSE
FBgn0032077	3	NA	FALSE	FALSE	FALSE
FBgn0032076	3	mat	FALSE	FALSE	TRUE
FBgn0053801	3	NA	FALSE	FALSE	FALSE
FBgn0027094	3	matzyg	FALSE	FALSE	TRUE
FBgn0031995	3	mat	FALSE	TRUE	FALSE
FBgn0037525	3	NA	TRUE	FALSE	FALSE
FBgn0025837	3	NA	FALSE	FALSE	FALSE
FBgn0039965	3	mat	FALSE	TRUE	FALSE
FBgn0083987	3	mat	FALSE	FALSE	FALSE
FBgn0058470	3	zyg	TRUE	FALSE	FALSE
FBgn0058469	3	NA	FALSE	FALSE	FALSE
FBgn0085220	3	mat	TRUE	FALSE	FALSE
FBgn0085257	3	matzyg	FALSE	FALSE	TRUE
FBgn0085638	3	mat	TRUE	FALSE	FALSE
FBgn0086355	3	mat	FALSE	TRUE	FALSE
FBgn0086712	3	matzyg	TRUE	TRUE	FALSE
FBgn0086785	3	matzyg	TRUE	FALSE	TRUE
FBgn0250754	3	matzyg	TRUE	FALSE	TRUE
FBgn0250848	3	mat	FALSE	FALSE	FALSE
FBgn0250874	3	matzyg	TRUE	TRUE	TRUE
FBgn0259229	3	NA	FALSE	FALSE	FALSE
FBgn0259710	3	NA	FALSE	TRUE	FALSE
FBgn0259749	3	mat	TRUE	TRUE	FALSE
FBgn0260006	3	mat	TRUE	FALSE	FALSE
FBgn0260750	3	matzyg	FALSE	FALSE	TRUE
FBgn0260812	3	mat	FALSE	FALSE	FALSE
FBgn0260857	3	matzyg	FALSE	TRUE	TRUE
FBgn0261016	3	mat	FALSE	TRUE	FALSE
FBgn0261258	3	mat	FALSE	FALSE	FALSE
FBgn0261373	3	matzyg	TRUE	TRUE	TRUE
FBgn0261554	3	matzyg	FALSE	FALSE	TRUE
FBgn0261560	3	matzyg	TRUE	FALSE	TRUE
FBgn0262108	3	NA	TRUE	FALSE	FALSE
FBgn0262512	3	NA	FALSE	TRUE	FALSE
FBgn0262620	3	NA	TRUE	FALSE	FALSE
FBgn0262887	3	NA	TRUE	FALSE	FALSE
FBgn0262901	3	NA	TRUE	FALSE	FALSE
FBgn0263027	3	NA	FALSE	TRUE	FALSE
FBgn0263143	3	mat	FALSE	FALSE	FALSE
FBgn0034728	3	mat	FALSE	FALSE	FALSE
FBgn0034729	3	mat	FALSE	TRUE	FALSE
FBgn0011297	3	matzyg	FALSE	FALSE	TRUE
FBgn0034938	3	matzyg	FALSE	FALSE	TRUE
FBgn0025336	3	matzyg	FALSE	TRUE	TRUE
FBgn0003401	3	mat	TRUE	TRUE	FALSE
FBgn0034986	3	mat	TRUE	TRUE	FALSE
FBgn0035047	3	matzyg	TRUE	FALSE	TRUE
FBgn0035064	3	mat	FALSE	FALSE	FALSE
FBgn0035094	3	mat	TRUE	FALSE	FALSE
FBgn0035099	3	zyg	TRUE	FALSE	TRUE
FBgn0035113	3	zyg	TRUE	FALSE	TRUE
FBgn0023000	3	NA	TRUE	FALSE	FALSE
FBgn0035153	3	matzyg	TRUE	FALSE	TRUE
FBgn0263490	3	mat	TRUE	FALSE	FALSE
FBgn0263662	3	NA	TRUE	FALSE	FALSE
FBgn0263705	3	NA	TRUE	FALSE	FALSE
FBgn0263755	3	matzyg	TRUE	FALSE	TRUE
FBgn0263780	3	NA	TRUE	FALSE	FALSE
FBgn0264326	3	NA	TRUE	FALSE	TRUE
FBgn0264426	3	NA	FALSE	FALSE	FALSE
FBgn0264562	3	NA	TRUE	FALSE	FALSE
FBgn0264675	3	NA	FALSE	FALSE	FALSE
FBgn0264894	3	NA	FALSE	FALSE	TRUE
FBgn0264942	3	NA	FALSE	FALSE	FALSE
FBgn0265761	3	NA	TRUE	FALSE	FALSE
FBgn0265937	3	NA	TRUE	FALSE	FALSE
FBgn0266021	3	NA	TRUE	FALSE	FALSE
FBgn0266136	3	mat	TRUE	TRUE	FALSE
FBgn0266282	3	matzyg	TRUE	FALSE	TRUE
FBgn0266449	3	mat	TRUE	TRUE	TRUE
FBgn0266724	3	matzyg	TRUE	TRUE	FALSE
FBgn0267585	3	NA	TRUE	FALSE	FALSE
FBgn0284435	3	NA	FALSE	FALSE	FALSE
FBgn0285892	3	matzyg	TRUE	TRUE	TRUE
FBgn0285951	3	matzyg	FALSE	TRUE	TRUE
FBgn0286203	3	mat	FALSE	FALSE	FALSE
FBgn0010786	3	mat	FALSE	FALSE	FALSE
FBgn0035272	3	matzyg	FALSE	TRUE	TRUE
FBgn0035243	3	mat	FALSE	TRUE	FALSE
FBgn0035311	3	NA	FALSE	FALSE	FALSE
FBgn0035392	3	matzyg	FALSE	TRUE	TRUE
FBgn0035372	3	matzyg	FALSE	TRUE	TRUE
FBgn0035435	3	matzyg	TRUE	TRUE	TRUE
FBgn0035532	3	matzyg	FALSE	FALSE	TRUE
FBgn0017561	3	mat	TRUE	TRUE	FALSE
FBgn0030292	3	mat	FALSE	FALSE	FALSE
FBgn0028421	3	mat	TRUE	TRUE	TRUE
FBgn0010391	3	mat	FALSE	FALSE	FALSE
FBgn0030349	3	matzyg	TRUE	FALSE	TRUE
FBgn0030403	3	matzyg	TRUE	FALSE	TRUE
FBgn0030411	3	zyg	FALSE	TRUE	TRUE
FBgn0030412	3	matzyg	FALSE	FALSE	TRUE
FBgn0020513	3	mat	FALSE	FALSE	FALSE
FBgn0030528	3	mat	TRUE	TRUE	FALSE
FBgn0030500	3	matzyg	FALSE	FALSE	TRUE
FBgn0030583	3	mat	TRUE	FALSE	FALSE
FBgn0030610	3	mat	FALSE	TRUE	FALSE
FBgn0030625	3	mat	FALSE	FALSE	FALSE
FBgn0030638	3	mat	TRUE	FALSE	FALSE
FBgn0030686	3	matzyg	FALSE	TRUE	TRUE
FBgn0030687	3	zyg	FALSE	FALSE	TRUE
FBgn0030694	3	matzyg	TRUE	TRUE	FALSE
FBgn0001092	3	mat	FALSE	FALSE	FALSE
FBgn0030734	3	mat	FALSE	FALSE	FALSE
FBgn0004367	3	mat	TRUE	TRUE	TRUE
FBgn0030752	3	mat	FALSE	TRUE	FALSE
FBgn0030799	3	mat	FALSE	FALSE	FALSE
FBgn0030817	3	mat	TRUE	TRUE	FALSE
FBgn0030876	3	NA	FALSE	FALSE	FALSE
FBgn0030914	3	NA	FALSE	FALSE	FALSE
FBgn0010194	3	mat	TRUE	FALSE	FALSE
FBgn0031031	3	NA	FALSE	FALSE	FALSE
FBgn0036913	3	mat	TRUE	TRUE	FALSE
FBgn0052205	3	mat	FALSE	FALSE	FALSE
FBgn0036843	3	mat	TRUE	TRUE	FALSE
FBgn0036844	3	matzyg	TRUE	FALSE	TRUE
FBgn0052195	3	matzyg	FALSE	FALSE	TRUE
FBgn0000568	3	mat	TRUE	TRUE	FALSE
FBgn0021768	3	mat	TRUE	FALSE	FALSE
FBgn0036643	3	matzyg	FALSE	TRUE	TRUE
FBgn0036569	3	matzyg	FALSE	TRUE	TRUE
FBgn0036557	3	matzyg	FALSE	TRUE	TRUE
FBgn0036556	3	mat	TRUE	FALSE	TRUE
FBgn0036366	3	mat	FALSE	TRUE	FALSE
FBgn0036205	3	NA	TRUE	FALSE	FALSE
FBgn0004381	3	mat	TRUE	TRUE	FALSE
FBgn0036198	3	matzyg	FALSE	TRUE	TRUE
FBgn0035995	3	mat	TRUE	TRUE	FALSE
FBgn0000116	3	mat	TRUE	TRUE	FALSE
FBgn0052364	3	NA	FALSE	TRUE	FALSE
FBgn0035824	3	matzyg	FALSE	TRUE	TRUE
FBgn0035831	3	matzyg	FALSE	TRUE	FALSE
FBgn0014011	3	matzyg	TRUE	FALSE	TRUE
FBgn0035725	3	zyg	FALSE	TRUE	TRUE
FBgn0035702	3	matzyg	TRUE	TRUE	TRUE
FBgn0022935	3	mat	FALSE	FALSE	FALSE
FBgn0035641	3	NA	FALSE	TRUE	FALSE
FBgn0029121	3	matzyg	FALSE	TRUE	TRUE
FBgn0020272	3	matzyg	FALSE	FALSE	FALSE
FBgn0031157	3	mat	TRUE	FALSE	FALSE
FBgn0031106	3	matzyg	FALSE	TRUE	TRUE
FBgn0031633	3	matzyg	TRUE	FALSE	FALSE
FBgn0031604	3	matzyg	TRUE	FALSE	TRUE
FBgn0031608	3	matzyg	FALSE	TRUE	TRUE
FBgn0019982	3	mat	FALSE	FALSE	FALSE
FBgn0031535	3	matzyg	TRUE	FALSE	FALSE
FBgn0051950	3	mat	FALSE	FALSE	FALSE
FBgn0028970	3	matzyg	FALSE	FALSE	TRUE
FBgn0031473	3	NA	FALSE	FALSE	FALSE
FBgn0028952	3	matzyg	TRUE	FALSE	FALSE
FBgn0010288	3	mat	FALSE	FALSE	FALSE
FBgn0031344	3	matzyg	TRUE	TRUE	FALSE
FBgn0051658	3	mat	FALSE	TRUE	FALSE
FBgn0031282	3	matzyg	FALSE	TRUE	TRUE

## Sheet: SuppFig2A-NC10
gene_id	log2FoldChange.bratmut	padj.bratmut	is_diff.bratmut	log2FoldChange.brathet	padj.brathet	is_diff.brathet
FBgn0035552	16.6228	1.31e-06	TRUE	15.4774	1.2e-05	TRUE
FBgn0005771	15.9755	6.25e-19	TRUE	16.5317	2.18e-23	TRUE
FBgn0265268	15.8725	5.27e-13	TRUE	16.2034	1.06e-13	TRUE
FBgn0015380	10.9968	9.92e-14	TRUE	9.73437	8.65e-11	TRUE
FBgn0014469	9.67491	3.92e-44	TRUE	9.33176	3.16e-41	TRUE
FBgn0267585	8.48061	1.24e-26	TRUE	8.18437	8.13e-25	TRUE
FBgn0037525	7.42468	8.58e-20	TRUE	7.24867	5.06e-19	TRUE
FBgn0263219	7.19341	0.0377526	TRUE	9.91538	0.000915578	TRUE
FBgn0043796	6.73969	7.94e-111	TRUE	6.74824	2.41e-111	TRUE
FBgn0017448	6.1201	6.81e-10	TRUE	4.62847	1.31e-05	TRUE
FBgn0035641	6.04872	2.14e-171	TRUE	5.93019	6.41e-165	TRUE
FBgn0033101	5.83505	6.84e-69	TRUE	5.7736	1.1e-67	TRUE
FBgn0052010	5.57155	2.75e-06	TRUE	5.60099	2.41e-06	TRUE
FBgn0015714	5.32999	3.94e-10	TRUE	5.45471	8.61e-11	TRUE
FBgn0033836	5.26705	7.45e-12	TRUE	5.06596	4.65e-11	TRUE
FBgn0030687	5.20799	3.69e-37	TRUE	5.21449	1.93e-37	TRUE
FBgn0263662	5.12099	0.000409308	TRUE	4.93135	0.000900283	TRUE
FBgn0265761	4.81045	0.00540589	TRUE	5.19433	0.00174058	TRUE
FBgn0028956	4.78886	6.29e-22	TRUE	5.03998	1.04e-24	TRUE
FBgn0058469	4.77976	0.000419897	TRUE	5.45573	2.2e-05	TRUE
FBgn0031473	4.64346	2.86e-05	TRUE	3.53767	0.00487655	TRUE
FBgn0002645	4.63979	3.75e-139	TRUE	4.66181	8.63e-141	TRUE
FBgn0263780	4.6196	1.26e-07	TRUE	4.84323	1.93e-08	TRUE
FBgn0032910	4.61803	1.68e-16	TRUE	4.37027	7.73e-15	TRUE
FBgn0033980	4.59348	2.39e-19	TRUE	3.5261	2.65e-11	TRUE
FBgn0032519	4.58067	0.00168913	TRUE	3.75167	0.024933	TRUE
FBgn0032911	4.57308	0.0105148	TRUE	4.07339	0.0402252	TRUE
FBgn0264426	4.45005	0.00989247	TRUE	4.18249	0.0221635	TRUE
FBgn0037581	4.43393	4.39e-08	TRUE	3.20922	0.000426705	TRUE
FBgn0034219	4.39176	1.13e-06	TRUE	4.4858	5.39e-07	TRUE
FBgn0030955	4.36386	6.72e-07	TRUE	4.09291	4.84e-06	TRUE
FBgn0039098	4.34689	1.01e-59	TRUE	4.28091	2.53e-58	TRUE
FBgn0259697	4.3242	0.0279621	TRUE	4.35281	0.0303607	TRUE
FBgn0037898	4.22746	0.000720367	TRUE	3.84403	0.0037175	TRUE
FBgn0051216	4.19137	2.49e-32	TRUE	4.38967	2.59e-36	TRUE
FBgn0025837	4.17124	3.6e-08	TRUE	4.48536	1.18e-09	TRUE
FBgn0010549	4.16794	0.000693697	TRUE	3.43062	0.0127833	TRUE
FBgn0284435	4.11022	1.95e-18	TRUE	4.03279	6.77e-18	TRUE
FBgn0032598	4.02396	0.0257114	TRUE	4.09594	0.0227115	TRUE
FBgn0266347	3.91518	5.96e-12	TRUE	4.04949	6.72e-13	TRUE
FBgn0263490	3.87288	8.28e-28	TRUE	3.79375	8.28e-27	TRUE
FBgn0032079	3.77705	5.43e-11	TRUE	3.49398	1.99e-09	TRUE
FBgn0262901	3.6888	0.0288789	TRUE	3.89473	0.0185843	TRUE
FBgn0020414	3.64902	3.84e-39	TRUE	2.51344	5.44e-18	TRUE
FBgn0021738	3.57537	0.0318221	TRUE	3.53469	0.0402252	TRUE
FBgn0030412	3.54631	4.54e-14	TRUE	3.58415	1.74e-14	TRUE
FBgn0031535	3.49602	1.03e-21	TRUE	2.59801	6.46e-12	TRUE
FBgn0031157	3.44281	4.46e-14	TRUE	4.15924	4.41e-21	TRUE
FBgn0058470	3.14441	0.0106906	TRUE	3.19857	0.00942672	TRUE
FBgn0004183	3.14036	1.39e-05	TRUE	2.02774	0.0296646	TRUE
FBgn0038966	3.04702	3.01e-05	TRUE	2.60416	0.000895059	TRUE
FBgn0010434	2.93601	0.000198808	TRUE	2.61437	0.00177403	TRUE
FBgn0053653	2.84334	0.00223375	TRUE	2.62868	0.00743545	TRUE
FBgn0047199	2.81187	1.15e-09	TRUE	2.71095	4.84e-09	TRUE
FBgn0286203	2.72217	2.66e-23	TRUE	2.60764	1.31e-21	TRUE
FBgn0261258	2.71637	1.31e-09	TRUE	2.50178	3.86e-08	TRUE
FBgn0031760	2.51154	2.37e-12	TRUE	2.62458	6.3e-14	TRUE
FBgn0033205	2.45726	1.8e-07	TRUE	2.93611	3.08e-11	TRUE
FBgn0036646	2.44188	3.78e-07	TRUE	2.26442	4e-06	TRUE
FBgn0028952	2.43676	5.68e-16	TRUE	2.28669	3.61e-14	TRUE
FBgn0053062	2.42496	0.000114188	TRUE	2.10007	0.00175398	TRUE
FBgn0032889	2.41773	8.39e-08	TRUE	2.32948	3.29e-07	TRUE
FBgn0039859	2.37158	8.59e-10	TRUE	2.01899	4.24e-07	TRUE
FBgn0035702	2.30072	8.28e-28	TRUE	1.79868	6.09e-17	TRUE
FBgn0035113	2.16081	0.00022023	TRUE	2.51836	5.9e-06	TRUE
FBgn0052205	2.14645	1.13e-19	TRUE	2.27235	8.26e-23	TRUE
FBgn0000568	2.07511	0.0344447	TRUE	-3.52922	1.46e-05	TRUE
FBgn0032249	2.06037	1.15e-11	TRUE	1.67344	1.16e-07	TRUE
FBgn0031874	2.05711	2.45e-05	TRUE	1.55283	0.00487655	TRUE
FBgn0023000	2.04143	6.72e-07	TRUE	2.55645	4.65e-11	TRUE
FBgn0025726	2.01042	1.27e-13	TRUE	1.88337	5.37e-12	TRUE
FBgn0264942	2.00665	8.72e-12	TRUE	2.24838	1.58e-15	TRUE
FBgn0032447	1.99237	0.0241503	TRUE	1.88589	0.0440286	TRUE
FBgn0019985	1.9891	0.000787281	TRUE	1.71165	0.00800817	TRUE
FBgn0025382	1.9548	9.21e-08	TRUE	1.68182	1.04e-05	TRUE
FBgn0000057	1.9405	1.27e-15	TRUE	1.9075	3.12e-15	TRUE
FBgn0262620	1.90007	0.000483127	TRUE	1.83805	0.000915578	TRUE
FBgn0028525	1.85507	0.000125874	TRUE	1.21934	0.0486023	TRUE
FBgn0045064	1.84261	0.0104218	TRUE	1.64057	0.0387298	TRUE
FBgn0262108	1.83951	3.34e-07	TRUE	1.83777	2.47e-07	TRUE
FBgn0262887	1.82918	0.00072013	TRUE	1.97319	0.000129108	TRUE
FBgn0031344	1.76639	9.92e-14	TRUE	1.66792	1.71e-12	TRUE
FBgn0261584	1.76062	1.96e-05	TRUE	1.19576	0.0166312	TRUE
FBgn0031282	1.758	2.47e-05	TRUE	1.18089	0.0200929	TRUE
FBgn0035770	1.70242	0.0129185	TRUE	1.87517	0.0047618	TRUE
FBgn0035824	1.68163	2.51e-06	TRUE	1.25484	0.00171865	TRUE
FBgn0034312	1.67204	0.000976829	TRUE	2.06924	9.59e-06	TRUE
FBgn0085638	1.6086	2.8e-09	TRUE	1.61487	1.99e-09	TRUE
FBgn0037842	1.59562	1.44e-13	TRUE	1.5377	7.94e-13	TRUE
FBgn0250754	1.50136	0.000390666	TRUE	1.17937	0.0150196	TRUE
FBgn0030749	1.47073	0.000169179	TRUE	1.0722	0.0208753	TRUE
FBgn0034126	1.42297	0.000228393	TRUE	1.23905	0.00270128	TRUE
FBgn0032744	1.42165	5.55e-05	TRUE	1.24824	0.000737792	TRUE
FBgn0015520	1.41902	1.04e-09	TRUE	1.23683	2.4e-07	TRUE
FBgn0037696	1.41567	0.000409308	TRUE	1.1607	0.00931278	TRUE
FBgn0040153	1.40904	0.00455218	TRUE	1.20281	0.0315557	TRUE
FBgn0032244	1.39603	0.0130689	TRUE	1.48592	0.00759188	TRUE
FBgn0264821	1.38704	0.0027568	TRUE	1.14214	0.0296646	TRUE
FBgn0052641	1.28437	0.00128033	TRUE	1.29255	0.00102272	TRUE
FBgn0014011	1.26187	4.02e-10	TRUE	1.44519	1.43e-13	TRUE
FBgn0283503	1.229	0.00400377	TRUE	1.19391	0.00650837	TRUE
FBgn0030625	1.12206	3.19e-06	TRUE	1.05786	1.69e-05	TRUE
FBgn0037931	1.11625	0.00471886	TRUE	1.15263	0.0034142	TRUE
FBgn0051658	1.10425	5.6e-05	TRUE	1.02011	0.000315288	TRUE
FBgn0039881	1.10057	0.00939117	TRUE	1.30342	0.000849376	TRUE
FBgn0034255	1.08178	0.0402965	TRUE	1.94963	1.11e-06	TRUE
FBgn0086712	1.08086	0.000117904	TRUE	1.03108	0.000340578	TRUE
FBgn0025549	-1.02505	3.77e-13	TRUE	-1.03058	1.75e-13	TRUE
FBgn0038419	-1.0374	0.0262096	TRUE	-1.59468	4.41e-05	TRUE
FBgn0000394	-1.21279	0.00214875	TRUE	-1.15157	0.00450952	TRUE
FBgn0034500	-1.34859	0.0117332	TRUE	-1.52655	0.00261737	TRUE
FBgn0003301	-1.44822	0.0161748	TRUE	-1.40286	0.0263431	TRUE
FBgn0041180	-1.48154	0.000455259	TRUE	-1.10892	0.0240098	TRUE
FBgn0052791	-1.60445	0.0150038	TRUE	-1.98931	0.000965267	TRUE
FBgn0265725	-1.61612	0.0357249	TRUE	-2.07615	0.00248679	TRUE
FBgn0030485	-1.6717	0.00165931	TRUE	-2.2666	3.32e-06	TRUE
FBgn0053493	-1.71288	0.0128475	TRUE	-2.05049	0.00123724	TRUE
FBgn0058354	-1.73356	1.43e-18	TRUE	-1.94879	1.26e-24	TRUE
FBgn0052581	-1.73537	8.9e-27	TRUE	-1.82332	1.34e-30	TRUE
FBgn0051633	-1.75403	8.9e-27	TRUE	-1.49907	1.7e-20	TRUE
FBgn0031636	-1.8511	0.00508104	TRUE	-1.76609	0.00865067	TRUE
FBgn0029723	-1.88681	1.42e-05	TRUE	-1.33147	0.0076203	TRUE
FBgn0037521	-1.92268	0.00105288	TRUE	-1.41921	0.046238	TRUE
FBgn0032228	-1.92755	0.0049137	TRUE	-1.62801	0.0159486	TRUE
FBgn0033504	-1.93516	8.9e-05	TRUE	-1.89564	0.000144639	TRUE
FBgn0051674	-1.98473	3.56e-10	TRUE	-2.23032	3.23e-13	TRUE
FBgn0032727	-2.11756	0.0106906	TRUE	-2.65673	0.000586108	TRUE
FBgn0015558	-2.16334	0.0184374	TRUE	-2.4444	0.00539862	TRUE
FBgn0031974	-2.18468	4.02e-11	TRUE	-1.20771	0.00177481	TRUE
FBgn0025390	-2.41451	0.00950053	TRUE	-2.90007	0.000849376	TRUE
FBgn0033304	-2.45461	1.87e-06	TRUE	-3.15366	1.19e-10	TRUE
FBgn0267910	-2.47461	1.92e-08	TRUE	-2.09467	1.5e-06	TRUE
FBgn0032213	-2.57674	3.44e-07	TRUE	-1.5317	0.0118066	TRUE
FBgn0029834	-2.62998	0.0207526	TRUE	-3.50183	0.000915578	TRUE
FBgn0052773	-2.65325	0.00060585	TRUE	-2.19132	0.00487655	TRUE
FBgn0034706	-2.68046	7.66e-09	TRUE	-1.57542	0.00248679	TRUE
FBgn0262139	-2.68128	1.8e-05	TRUE	-2.0693	0.00148219	TRUE
FBgn0035086	-2.73966	0.0333292	TRUE	-3.60134	0.00248596	TRUE
FBgn0267733	-2.74877	5.12e-09	TRUE	-1.815	0.000178879	TRUE
FBgn0024366	-2.76471	5.38e-06	TRUE	-2.63019	9.88e-06	TRUE
FBgn0030073	-2.7716	1.54e-09	TRUE	-3.06909	4.34e-12	TRUE
FBgn0037902	-2.79011	2.11e-05	TRUE	-2.04218	0.00502958	TRUE
FBgn0050184	-2.83628	1.9e-05	TRUE	-3.79483	4.84e-09	TRUE
FBgn0052373	-2.86607	6.48e-08	TRUE	-2.88128	4.68e-08	TRUE
FBgn0267827	-2.91767	0.0218282	TRUE	-3.80816	0.00148484	TRUE
FBgn0002526	-3.08267	0.018609	TRUE	-3.22146	0.01074	TRUE
FBgn0032803	-3.29654	0.0364657	TRUE	-4.20669	0.0159486	TRUE
FBgn0039282	-3.36465	1.15e-09	TRUE	-2.50987	5.47e-07	TRUE
FBgn0259244	-3.38049	0.000485942	TRUE	-4.33662	1.8e-06	TRUE
FBgn0284408	-3.47033	0.0177518	TRUE	-3.02563	0.0437037	TRUE
FBgn0063499	-3.49721	0.00674095	TRUE	-3.28981	0.0156236	TRUE
FBgn0042173	-3.5499	0.000811855	TRUE	-4.26492	5.63e-05	TRUE
FBgn0033520	-3.57178	2.05e-08	TRUE	-2.03892	0.00196673	TRUE
FBgn0033502	-3.82839	0.00306978	TRUE	-4.32982	0.000585236	TRUE
FBgn0031097	-3.91907	0.000125539	TRUE	-5.53112	6.37e-05	TRUE
FBgn0031275	-4.19234	0.00732158	TRUE	-4.40661	0.00432757	TRUE
FBgn0040262	-4.1991	0.0223561	TRUE	-4.01235	0.0225414	TRUE
FBgn0264677	-4.2144	0.0257175	TRUE	-4.6388	0.0118066	TRUE
FBgn0285991	-4.3952	5.56e-39	TRUE	-4.09754	8.3e-35	TRUE
FBgn0003090	-4.6939	9.28e-05	TRUE	-3.65841	0.00280391	TRUE
FBgn0051272	-4.93048	0.00135316	TRUE	-3.0184	0.0126349	TRUE
FBgn0266710	-5.05146	0.0275623	TRUE	-5.47589	0.0152192	TRUE
FBgn0263397	-5.39788	9.89e-06	TRUE	-5.55406	2.64e-06	TRUE
FBgn0039283	-5.49373	5.55e-05	TRUE	-7.32267	6.01e-08	TRUE
FBgn0039286	-5.52556	0.00169606	TRUE	-5.2287	0.00450952	TRUE
FBgn0032422	-5.578	0.00188459	TRUE	-6.00244	0.000731266	TRUE
FBgn0051683	-5.74619	2.2e-15	TRUE	-1.12332	4.06e-06	TRUE
FBgn0050089	-6.22935	0.000367928	TRUE	-4.61592	0.00892045	TRUE
FBgn0000357	-6.83069	0.00817119	TRUE	-5.82635	0.0474943	TRUE
FBgn0019952	-9.32361	0.000483623	TRUE	-39.3234	1.33e-74	TRUE
FBgn0000355	-10.3449	2.28e-07	TRUE	-10.7694	5.74e-08	TRUE
FBgn0265011	-12.097	0.0106877	TRUE	-35.2473	9.63e-23	TRUE
FBgn0261928	-12.2466	0.000223504	TRUE	-41.6516	2.2e-52	TRUE
FBgn0050488	-12.9953	0.0143247	TRUE	-29.4402	7.25e-13	TRUE
FBgn0001089	3.51882	0.185324	FALSE	4.45449	0.0372084	TRUE
FBgn0028572	3.28869	0.140121	FALSE	4.07769	0.0320994	TRUE
FBgn0034140	2.91137	0.0979213	FALSE	3.46235	0.0252191	TRUE
FBgn0262354	2.68598	0.387852	FALSE	3.99056	0.0355942	TRUE
FBgn0036205	2.15961	0.0988492	FALSE	3.34013	0.000745406	TRUE
FBgn0053801	2.09161	0.180684	FALSE	2.89664	0.0136689	TRUE
FBgn0003285	1.95224	0.127129	FALSE	2.69504	0.00999447	TRUE
FBgn0261625	1.72026	0.33259	FALSE	2.53488	0.0492002	TRUE
FBgn0283427	1.63118	0.0838334	FALSE	2.12878	0.00904113	TRUE
FBgn0013771	1.60136	0.0747569	FALSE	2.42762	0.000601898	TRUE
FBgn0040370	1.57849	0.0838334	FALSE	2.371	0.000915578	TRUE
FBgn0014342	1.38637	0.0522921	FALSE	2.5091	2.41e-06	TRUE
FBgn0032235	1.31899	0.226728	FALSE	5.2048	6.42e-21	TRUE
FBgn0052115	1.25222	0.269047	FALSE	1.69922	0.046238	TRUE
FBgn0265937	1.22649	0.294991	FALSE	1.83123	0.0192698	TRUE
FBgn0039204	1.14482	0.174284	FALSE	1.531	0.0259863	TRUE
FBgn0030799	0.995219	0.00925312	FALSE	1.22952	0.000365612	TRUE
FBgn0034816	0.985281	5.69e-05	FALSE	2.7043	6.23e-44	TRUE
FBgn0032161	0.977711	0.000121659	FALSE	1.0245	4.31e-05	TRUE
FBgn0039068	0.9533	0.113695	FALSE	1.15107	0.0320994	TRUE
FBgn0261802	0.945162	0.000987272	FALSE	1.03016	0.000244198	TRUE
FBgn0031263	0.935036	0.36121	FALSE	1.45995	0.0354932	TRUE
FBgn0050005	0.919382	0.000787281	FALSE	1.07152	3.72e-05	TRUE
FBgn0039430	0.893808	0.178099	FALSE	1.14252	0.0440637	TRUE
FBgn0028369	0.864811	0.811242	FALSE	2.14778	0.0211568	TRUE
FBgn0266719	0.856489	4.94e-07	FALSE	1.46986	7.14e-22	TRUE
FBgn0085434	0.847469	0.339749	FALSE	1.64417	0.00176682	TRUE
FBgn0014417	0.816341	0.238151	FALSE	1.38362	0.00402006	TRUE
FBgn0033174	0.813738	0.00211411	FALSE	1.00968	2.76e-05	TRUE
FBgn0265912	0.780857	1	FALSE	7.39165	0.00221038	TRUE
FBgn0031227	0.738991	0.348634	FALSE	1.64131	0.000265661	TRUE
FBgn0036670	0.548418	1	FALSE	2.5002	0.00163977	TRUE
FBgn0039114	0.449814	1	FALSE	1.75339	0.0184221	TRUE
FBgn0028743	0.404965	0.861931	FALSE	1.17425	0.0122647	TRUE
FBgn0027611	0.383795	0.952889	FALSE	1.50066	0.00195358	TRUE
FBgn0053340	0.339737	1	FALSE	-17.9427	5.84e-05	TRUE
FBgn0034142	0.311392	1	FALSE	1.07088	0.0271931	TRUE
FBgn0264672	0.308089	0.484087	FALSE	1.03626	3.86e-08	TRUE
FBgn0019650	0.293424	1	FALSE	1.99618	0.000223474	TRUE
FBgn0033697	0.0613135	1	FALSE	4.32097	0.0447583	TRUE
FBgn0266418	0.0586264	1	FALSE	-1.73444	0.0303729	TRUE
FBgn0004191	0.0472398	1	FALSE	-4.40203	0.0387298	TRUE
FBgn0003046	0	1	FALSE	37.2099	2.2e-52	TRUE
FBgn0032285	0	1	FALSE	23.7483	5.51e-06	TRUE
FBgn0000492	0	1	FALSE	40.809	6.88e-76	TRUE
FBgn0262104	0	1	FALSE	44.7659	1.15e-25	TRUE
FBgn0030569	0	1	FALSE	23.2616	3.1e-17	TRUE
FBgn0052064	0	1	FALSE	28.7712	7.28e-05	TRUE
FBgn0010263	-0.000532159	1	FALSE	-1.50644	0.00127918	TRUE
FBgn0034321	-0.121641	1	FALSE	-1.03533	0.00246501	TRUE
FBgn0015663	-0.143222	1	FALSE	-1.87028	1.15e-06	TRUE
FBgn0266869	-0.146159	1	FALSE	-2.26789	0.0120767	TRUE
FBgn0032805	-0.246884	1	FALSE	1.60817	5.06e-06	TRUE
FBgn0027070	-0.260099	0.566872	FALSE	-1.02307	2.86e-09	TRUE
FBgn0003866	-0.372473	1	FALSE	-2.69859	6.01e-05	TRUE
FBgn0264542	-0.388601	1	FALSE	-1.42608	0.0492002	TRUE
FBgn0083970	-0.395701	0.988825	FALSE	-1.45965	0.0243649	TRUE
FBgn0003141	-0.519068	0.00746439	FALSE	-1.07289	5.4e-12	TRUE
FBgn0051118	-0.56594	0.374724	FALSE	-1.11896	0.00386908	TRUE
FBgn0037186	-0.688998	0.208412	FALSE	-1.6185	2.35e-06	TRUE
FBgn0025693	-0.70531	0.254469	FALSE	-1.49819	0.000110604	TRUE
FBgn0010395	-0.78773	0.372716	FALSE	-1.76187	0.000593527	TRUE
FBgn0031319	-0.788108	0.405792	FALSE	-1.48172	0.00933338	TRUE
FBgn0032869	-0.862558	0.352501	FALSE	-2.19079	1.85e-05	TRUE
FBgn0050108	-0.865103	0.0856216	FALSE	-1.29624	0.00133442	TRUE
FBgn0029706	-0.996704	0.0253494	FALSE	-1.05153	0.0180532	TRUE
FBgn0086027	-1.01383	0.138389	FALSE	-1.67365	0.00123155	TRUE
FBgn0027570	-1.02171	0.268012	FALSE	-1.79914	0.00415162	TRUE
FBgn0030847	-1.03436	0.330727	FALSE	-2.05227	0.00174058	TRUE
FBgn0030600	-1.1117	0.0986173	FALSE	-1.48434	0.00934402	TRUE
FBgn0050431	-1.33607	0.866785	FALSE	-4.05554	0.0478316	TRUE
FBgn0000635	-1.35459	0.149457	FALSE	-1.98994	0.0077462	TRUE
FBgn0038581	-1.4515	0.115045	FALSE	-2.15469	0.00414187	TRUE
FBgn0029754	-1.48667	0.0516418	FALSE	-1.7929	0.0094524	TRUE
FBgn0065048	-1.71315	0.12686	FALSE	-4.36102	0.000129108	TRUE
FBgn0032006	-1.79422	0.428138	FALSE	-3.66618	0.0189897	TRUE
FBgn0261565	-1.83399	0.455204	FALSE	-3.88925	0.0109	TRUE
FBgn0033744	-1.93646	0.131508	FALSE	-3.55207	0.000162622	TRUE
FBgn0053497	-1.97349	0.170854	FALSE	-3.27927	0.0258869	TRUE
FBgn0003710	-2.21827	0.19664	FALSE	-3.48829	0.0191463	TRUE
FBgn0029761	-3.10494	0.231878	FALSE	-6.13623	0.00291259	TRUE
FBgn0037086	-3.16995	0.197532	FALSE	-4.31573	0.0305648	TRUE
FBgn0028518	-3.2721	0.202075	FALSE	-5.50307	0.00729594	TRUE
FBgn0035542	-3.66285	0.112677	FALSE	-5.53481	0.00432757	TRUE
FBgn0262815	-4.50387	0.0522794	FALSE	-4.92827	0.0300429	TRUE
FBgn0086265	-10.7455	0.15408	FALSE	-30.424	1.19e-10	TRUE
FBgn0038642	-12.5964	0.48756	FALSE	-25.1893	0.00999447	TRUE
FBgn0033286	18.6645	0.00115851	TRUE	0	1	FALSE
FBgn0051956	16.5145	2.82e-06	TRUE	0	1	FALSE
FBgn0037721	16.4031	8.6e-10	TRUE	0	1	FALSE
FBgn0015766	16.0608	2.29e-09	TRUE	0	1	FALSE
FBgn0265596	7.96124	0.0402965	TRUE	5.76872	0.321888	FALSE
FBgn0003463	5.88117	0.000153513	TRUE	2.92055	0.273008	FALSE
FBgn0264894	5.52848	0.00182847	TRUE	4.14323	0.0605892	FALSE
FBgn0260006	5.31984	0.000485942	TRUE	3.29401	0.119254	FALSE
FBgn0259710	5.27826	0.0193851	TRUE	4.287	0.123226	FALSE
FBgn0024997	5.20018	0.00494886	TRUE	3.53514	0.190898	FALSE
FBgn0034725	5.14389	0.0193962	TRUE	1.65597	1	FALSE
FBgn0266619	4.67986	0.0105425	TRUE	3.27111	0.215652	FALSE
FBgn0035691	3.3572	0.000199036	TRUE	0.637766	1	FALSE
FBgn0267728	3.3103	4.93e-07	TRUE	1.3967	0.218941	FALSE
FBgn0000166	3.23561	0.030749	TRUE	2.91684	0.0827201	FALSE
FBgn0028993	3.18487	0.015495	TRUE	2.26772	0.218032	FALSE
FBgn0259111	3.16353	5.81e-06	TRUE	1.41981	0.244766	FALSE
FBgn0033564	2.63717	3.77e-11	TRUE	0.817137	0.31071	FALSE
FBgn0266211	2.6061	0.000317552	TRUE	1.67698	0.0841886	FALSE
FBgn0041184	2.59762	0.0237052	TRUE	2.31851	0.0718044	FALSE
FBgn0035725	2.57864	0.00416683	TRUE	1.59352	0.247588	FALSE
FBgn0037974	2.55914	0.0199162	TRUE	2.22943	0.0733545	FALSE
FBgn0036648	2.3753	0.00642917	TRUE	1.32953	0.423405	FALSE
FBgn0035311	2.32739	0.0150038	TRUE	1.99337	0.0677592	FALSE
FBgn0261799	2.1854	0.0326105	TRUE	0.256023	1	FALSE
FBgn0032076	2.17078	0.00181948	TRUE	0.88938	0.730089	FALSE
FBgn0250907	2.11412	0.0157496	TRUE	1.79196	0.074507	FALSE
FBgn0029137	2.08677	0.028212	TRUE	1.70764	0.14241	FALSE
FBgn0039006	2.0811	0.00642917	TRUE	1.24192	0.334588	FALSE
FBgn0030694	2.05521	1.88e-15	TRUE	0.696221	0.0801052	FALSE
FBgn0030745	1.87225	0.0213384	TRUE	0.925099	0.741526	FALSE
FBgn0004583	1.85441	0.000207099	TRUE	0.886541	0.341818	FALSE
FBgn0261552	1.82444	0.0105148	TRUE	0.775124	0.83721	FALSE
FBgn0039932	1.77488	0.015965	TRUE	1.0087	0.5067	FALSE
FBgn0067628	1.7748	0.0107753	TRUE	0.381029	1	FALSE
FBgn0034578	1.7553	0.00346299	TRUE	-0.486868	1	FALSE
FBgn0036569	1.74306	0.00161927	TRUE	0.622034	0.871493	FALSE
FBgn0004832	1.71022	0.0418549	TRUE	0.74366	0.941538	FALSE
FBgn0037105	1.69813	0.000255821	TRUE	0.30372	1	FALSE
FBgn0264439	1.69674	0.0186264	TRUE	0.614646	1	FALSE
FBgn0031099	1.68409	8.32e-09	TRUE	0.433352	0.730089	FALSE
FBgn0036273	1.68121	0.000390666	TRUE	-0.0620084	1	FALSE
FBgn0035137	1.63371	0.0173163	TRUE	1.44296	0.0623119	FALSE
FBgn0052195	1.62916	0.0101956	TRUE	0.865507	0.55076	FALSE
FBgn0037897	1.61031	0.00062589	TRUE	0.452423	1	FALSE
FBgn0030757	1.58145	0.00303952	TRUE	0.911867	0.302931	FALSE
FBgn0002354	1.57682	0.000108357	TRUE	0.203521	1	FALSE
FBgn0030583	1.56067	0.00424679	TRUE	1.17419	0.0804599	FALSE
FBgn0033815	1.52857	0.0498013	TRUE	0.492397	1	FALSE
FBgn0043841	1.51373	0.036601	TRUE	1.19788	0.19853	FALSE
FBgn0005390	1.50249	0.0256433	TRUE	0.635573	0.912487	FALSE
FBgn0033919	1.50111	0.0364429	TRUE	0.305511	1	FALSE
FBgn0004650	1.49817	0.0440862	TRUE	0.429369	1	FALSE
FBgn0037141	1.48162	0.00815566	TRUE	0.368607	1	FALSE
FBgn0036366	1.46586	4.98e-07	TRUE	0.632579	0.190777	FALSE
FBgn0041627	1.42026	0.0325677	TRUE	1.13717	0.176268	FALSE
FBgn0286511	1.39457	0.00200477	TRUE	0.800473	0.27245	FALSE
FBgn0261373	1.36603	5.8e-06	TRUE	0.30342	1	FALSE
FBgn0011297	1.35723	7.55e-07	TRUE	0.994643	0.00123213	FALSE
FBgn0034270	1.35686	0.00430471	TRUE	0.858609	0.222758	FALSE
FBgn0020513	1.3416	0.00583627	TRUE	0.579246	0.753856	FALSE
FBgn0284221	1.32528	0.0159777	TRUE	1.15589	0.0639374	FALSE
FBgn0030528	1.30848	0.037464	TRUE	0.571017	0.921923	FALSE
FBgn0023510	1.29942	0.00169818	TRUE	0.512396	0.756068	FALSE
FBgn0002891	1.29645	1.3e-09	TRUE	0.377303	0.48333	FALSE
FBgn0030170	1.20034	0.0133486	TRUE	0.666463	0.510455	FALSE
FBgn0003997	1.1847	0.038472	TRUE	0.882725	0.272738	FALSE
FBgn0063494	1.18255	0.0303262	TRUE	0.586525	0.776415	FALSE
FBgn0036913	1.17791	0.000348932	TRUE	0.198327	1	FALSE
FBgn0035392	1.17418	7.75e-05	TRUE	0.446822	0.585887	FALSE
FBgn0023023	1.1557	0.0297004	TRUE	0.5497	0.82764	FALSE
FBgn0037515	1.13849	0.00578874	TRUE	-0.238432	1	FALSE
FBgn0031604	1.12708	0.00049277	TRUE	0.914624	0.0119875	FALSE
FBgn0032901	1.12404	0.0344447	TRUE	0.291182	1	FALSE
FBgn0035272	1.11176	0.0196076	TRUE	0.529949	0.766466	FALSE
FBgn0031662	1.11012	0.0333292	TRUE	0.991839	0.0926136	FALSE
FBgn0039065	1.09336	0.00565427	TRUE	0.542642	0.564768	FALSE
FBgn0034063	1.06492	3.48e-12	TRUE	0.583518	0.00133063	FALSE
FBgn0010194	1.02571	0.0037845	TRUE	0.987267	0.00738535	FALSE
FBgn0032521	1.01991	4.12e-09	TRUE	0.933249	1.36e-07	FALSE
FBgn0266457	1.00281	0.049094	TRUE	0.575765	0.663366	FALSE
FBgn0052485	-1.04043	0.000775689	TRUE	-0.78616	0.0297553	FALSE
FBgn0034335	-1.04929	0.00168913	TRUE	-0.248961	1	FALSE
FBgn0024732	-1.06626	1.62e-06	TRUE	-0.310402	0.735326	FALSE
FBgn0034599	-1.07804	1.13e-08	TRUE	-0.218959	0.915813	FALSE
FBgn0030653	-1.0949	0.0230666	TRUE	-0.918961	0.103091	FALSE
FBgn0000244	-1.13328	0.00301398	TRUE	0.154974	1	FALSE
FBgn0029813	-1.15537	0.037668	TRUE	-1.0741	0.07126	FALSE
FBgn0031663	-1.15699	9.1e-07	TRUE	-0.860426	0.000804364	FALSE
FBgn0036324	-1.17588	0.0135212	TRUE	-0.550478	0.697704	FALSE
FBgn0050054	-1.20073	0.00196987	TRUE	-0.135798	1	FALSE
FBgn0030012	-1.20465	0.0207937	TRUE	-1.06019	0.0688193	FALSE
FBgn0032763	-1.2236	0.047816	TRUE	-0.502879	0.993368	FALSE
FBgn0032819	-1.23473	0.00133676	TRUE	-0.601731	0.42873	FALSE
FBgn0032399	-1.23563	0.0135212	TRUE	-0.0132226	1	FALSE
FBgn0053774	-1.24835	0.000101855	TRUE	-0.433495	0.653554	FALSE
FBgn0022359	-1.27287	0.0295967	TRUE	-0.762007	0.413062	FALSE
FBgn0036294	-1.27322	0.000953844	TRUE	-0.695314	0.261891	FALSE
FBgn0037999	-1.28372	2.77e-05	TRUE	-0.284268	1	FALSE
FBgn0264703	-1.2963	0.00303952	TRUE	-0.899317	0.0670774	FALSE
FBgn0284243	-1.33718	0.0395847	TRUE	-0.801196	0.571635	FALSE
FBgn0025631	-1.35594	0.0180681	TRUE	-1.00468	0.173325	FALSE
FBgn0037548	-1.42552	0.00559344	TRUE	-0.30265	1	FALSE
FBgn0265137	-1.45243	2.62e-09	TRUE	-0.878912	0.00177231	FALSE
FBgn0040322	-1.49386	0.00177171	TRUE	-0.934034	0.120735	FALSE
FBgn0015568	-1.5313	3.6e-08	TRUE	-0.586429	0.221296	FALSE
FBgn0028372	-1.5569	9.5e-07	TRUE	-0.750842	0.0983555	FALSE
FBgn0033519	-1.56691	0.00393026	TRUE	-0.986309	0.215652	FALSE
FBgn0010223	-1.67835	0.0200658	TRUE	-0.0225823	1	FALSE
FBgn0051431	-1.76333	0.0447133	TRUE	-0.202603	1	FALSE
FBgn0020372	-1.98701	0.0107753	TRUE	-1.07838	0.31071	FALSE
FBgn0031762	-2.04916	0.0063554	TRUE	-1.34312	0.172345	FALSE
FBgn0036202	-2.06375	0.0271023	TRUE	-1.57787	0.119614	FALSE
FBgn0030816	-2.06963	0.00201624	TRUE	-0.893557	0.584429	FALSE
FBgn0038878	-2.13637	0.0211628	TRUE	-1.67972	0.117933	FALSE
FBgn0050147	-2.14791	0.00304583	TRUE	-0.737476	0.920518	FALSE
FBgn0039323	-2.34773	0.0211628	TRUE	-1.47936	0.153764	FALSE
FBgn0003162	-2.35648	2.86e-05	TRUE	-1.06648	0.240172	FALSE
FBgn0036369	-2.48226	0.00646274	TRUE	-1.66332	0.190777	FALSE
FBgn0052088	-2.62778	2.27e-07	TRUE	-1.2648	0.0605892	FALSE
FBgn0031058	-2.69617	0.0278824	TRUE	-1.07706	0.646204	FALSE
FBgn0259821	-2.69782	0.0488727	TRUE	-0.573772	1	FALSE
FBgn0050424	-2.80126	0.0106502	TRUE	-1.80828	0.170077	FALSE
FBgn0265413	-2.8194	0.0328831	TRUE	-1.9913	0.176268	FALSE
FBgn0265045	-2.89112	0.0385554	TRUE	-2.60075	0.078381	FALSE
FBgn0000606	-3.14486	0.000976591	TRUE	-1.61367	0.329552	FALSE
FBgn0003892	-3.18132	0.0160309	TRUE	-0.555407	1	FALSE
FBgn0001090	-3.21312	0.00831766	TRUE	0.085534	1	FALSE
FBgn0030395	-3.66183	0.0395023	TRUE	-2.80236	0.125552	FALSE
FBgn0267978	-3.80121	0.0147624	TRUE	-1.66787	0.651021	FALSE
FBgn0024184	-4.31589	0.0228837	TRUE	0.32842	1	FALSE
FBgn0004512	-4.50606	0.0457912	TRUE	-1.03704	1	FALSE
FBgn0053319	-4.81947	0.00259863	TRUE	-1.22407	0.778226	FALSE
FBgn0033521	-4.94331	1.48e-05	TRUE	-0.178334	1	FALSE
FBgn0010323	-5.13753	0.042154	TRUE	-4.10092	0.206945	FALSE
FBgn0263829	-7.5443	4.8e-09	TRUE	-2.68799	0.184483	FALSE
FBgn0263665	-8.11503	4.12e-09	TRUE	-2.66701	0.125816	FALSE
FBgn0286782	-8.59812	0.0125045	TRUE	1.50303	1	FALSE
FBgn0259926	-12.5907	0.000145355	TRUE	-1.93522	1	FALSE
FBgn0262583	-12.8255	2.59e-07	TRUE	-0.623299	1	FALSE
FBgn0035625	-13.2874	3.82e-08	TRUE	0.0362837	1	FALSE
FBgn0052447	-15.1835	6.7e-14	TRUE	-3.99719	0.368568	FALSE
FBgn0046294	19.3636	NA	FALSE	0	NA	FALSE
FBgn0035915	19.0445	NA	FALSE	0	NA	FALSE
FBgn0034144	18.4423	0.253125	FALSE	0	1	FALSE
FBgn0259795	18.4317	NA	FALSE	0	NA	FALSE
FBgn0045770	18.1363	NA	FALSE	0	NA	FALSE
FBgn0032868	18.0215	NA	FALSE	16.5228	NA	FALSE
FBgn0037038	18.0189	NA	FALSE	0	NA	FALSE
FBgn0262623	17.8781	NA	FALSE	0	NA	FALSE
FBgn0040098	17.8771	NA	FALSE	0	NA	FALSE
FBgn0034229	17.8586	NA	FALSE	0	NA	FALSE
FBgn0028987	17.802	NA	FALSE	0	NA	FALSE
FBgn0263249	17.6541	NA	FALSE	0	NA	FALSE
FBgn0033287	17.6226	NA	FALSE	0	NA	FALSE
FBgn0015584	17.4857	NA	FALSE	0	NA	FALSE
FBgn0004777	17.4659	NA	FALSE	15.1104	NA	FALSE
FBgn0052603	17.4129	NA	FALSE	15.3403	NA	FALSE
FBgn0051413	17.1828	NA	FALSE	0	NA	FALSE
FBgn0038919	17.1593	NA	FALSE	0	NA	FALSE
FBgn0011668	17.1391	NA	FALSE	0	NA	FALSE
FBgn0039616	16.8774	NA	FALSE	0	NA	FALSE
FBgn0051872	16.8088	NA	FALSE	0	NA	FALSE
FBgn0259964	16.7433	NA	FALSE	0	NA	FALSE
FBgn0267327	16.7427	NA	FALSE	0	NA	FALSE
FBgn0259971	16.7331	NA	FALSE	0	NA	FALSE
FBgn0263082	16.5569	NA	FALSE	0	NA	FALSE
FBgn0259970	16.5014	NA	FALSE	0	NA	FALSE
FBgn0034153	16.4533	NA	FALSE	0	NA	FALSE
FBgn0265538	16.3769	NA	FALSE	0	NA	FALSE
FBgn0261055	16.3548	NA	FALSE	18.0603	NA	FALSE
FBgn0259963	16.0281	NA	FALSE	0	NA	FALSE
FBgn0051493	15.7344	NA	FALSE	0	NA	FALSE
FBgn0051017	15.7289	NA	FALSE	15.4811	NA	FALSE
FBgn0015585	15.6858	NA	FALSE	16.8819	NA	FALSE
FBgn0038294	6.76264	0.8491	FALSE	0	1	FALSE
FBgn0266198	6.61114	0.126901	FALSE	5.13233	0.445042	FALSE
FBgn0250815	6.22735	0.330731	FALSE	-1.09297	1	FALSE
FBgn0085353	5.89247	0.575685	FALSE	0	1	FALSE
FBgn0003863	5.20826	0.553942	FALSE	0	1	FALSE
FBgn0034755	4.96947	0.260636	FALSE	3.69013	0.720755	FALSE
FBgn0035665	4.96508	0.831433	FALSE	0	1	FALSE
FBgn0265203	4.96104	0.274659	FALSE	2.69254	1	FALSE
FBgn0002773	4.95555	0.122838	FALSE	0.970101	1	FALSE
FBgn0262567	4.91197	0.0546835	FALSE	3.93013	0.248402	FALSE
FBgn0034740	4.75438	0.0877089	FALSE	2.89213	0.730987	FALSE
FBgn0030665	4.11098	0.0614822	FALSE	-1.16607	1	FALSE
FBgn0000639	4.02461	0.41282	FALSE	0	1	FALSE
FBgn0264489	4.02207	0.415469	FALSE	1.08649	1	FALSE
FBgn0030277	4.02092	NA	FALSE	0	NA	FALSE
FBgn0262100	3.96996	0.177949	FALSE	3.60587	0.320628	FALSE
FBgn0266446	3.8606	0.837948	FALSE	-1.08173	1	FALSE
FBgn0040726	3.84303	0.540208	FALSE	0.356465	1	FALSE
FBgn0052311	3.81072	0.361171	FALSE	0.962344	1	FALSE
FBgn0264794	3.80468	0.112579	FALSE	4.16861	0.0659048	FALSE
FBgn0038655	3.76974	0.504502	FALSE	2.38863	1	FALSE
FBgn0033807	3.75622	0.243656	FALSE	1.08394	1	FALSE
FBgn0265634	3.74791	0.376706	FALSE	2.41729	0.990294	FALSE
FBgn0034512	3.66492	0.72596	FALSE	0	1	FALSE
FBgn0012344	3.6489	0.434441	FALSE	3.06244	0.770443	FALSE
FBgn0000121	3.64573	0.825111	FALSE	0	1	FALSE
FBgn0030999	3.64369	0.799844	FALSE	-1.08194	1	FALSE
FBgn0036986	3.61614	0.540208	FALSE	0	1	FALSE
FBgn0039131	3.58718	0.510049	FALSE	0	1	FALSE
FBgn0270925	3.55232	0.525502	FALSE	-0.504374	1	FALSE
FBgn0040813	3.52549	0.142638	FALSE	-1.00881	1	FALSE
FBgn0013348	3.51744	0.198234	FALSE	3.77859	0.143113	FALSE
FBgn0262366	3.50365	0.598674	FALSE	0	1	FALSE
FBgn0010357	3.4751	NA	FALSE	-1.09295	NA	FALSE
FBgn0050334	3.46157	NA	FALSE	0	NA	FALSE
FBgn0035670	3.44903	0.610396	FALSE	1.99048	1	FALSE
FBgn0033953	3.43304	NA	FALSE	0	NA	FALSE
FBgn0004198	3.41373	0.46412	FALSE	2.11684	1	FALSE
FBgn0003149	3.3834	0.535411	FALSE	-0.369202	1	FALSE
FBgn0264505	3.34916	0.112579	FALSE	2.68654	0.383955	FALSE
FBgn0265991	3.34129	0.437491	FALSE	-0.368557	1	FALSE
FBgn0033061	3.32843	0.226659	FALSE	2.07496	0.912487	FALSE
FBgn0039591	3.32528	0.710907	FALSE	0.324089	1	FALSE
FBgn0283471	3.27546	1	FALSE	-1.08146	1	FALSE
FBgn0033763	3.26004	1	FALSE	-1.0935	1	FALSE
FBgn0260469	3.23922	0.320753	FALSE	2.46394	0.760444	FALSE
FBgn0037560	3.22998	0.294692	FALSE	3.92067	0.125192	FALSE
FBgn0035976	3.22565	0.617425	FALSE	-1.08286	1	FALSE
FBgn0040519	3.22417	NA	FALSE	0	NA	FALSE
FBgn0264695	3.21186	0.34161	FALSE	0.0900837	1	FALSE
FBgn0086661	3.2086	0.366321	FALSE	2.37139	0.870046	FALSE
FBgn0034928	3.16961	0.238151	FALSE	2.63094	0.536536	FALSE
FBgn0002917	3.14937	0.609156	FALSE	-1.24907	1	FALSE
FBgn0013812	3.14865	0.832641	FALSE	-0.370651	1	FALSE
FBgn0004117	3.10618	NA	FALSE	-1.74024	NA	FALSE
FBgn0034497	3.10412	0.565494	FALSE	-0.259001	1	FALSE
FBgn0051901	3.10393	0.245615	FALSE	2.50073	0.580318	FALSE
FBgn0010019	3.09598	0.330434	FALSE	-0.846179	1	FALSE
FBgn0033365	3.09473	0.946943	FALSE	0.380861	1	FALSE
FBgn0037292	3.09232	1	FALSE	0	1	FALSE
FBgn0259219	3.08718	NA	FALSE	1.10748	NA	FALSE
FBgn0034785	3.05048	NA	FALSE	0.356465	NA	FALSE
FBgn0035167	3.02415	0.338964	FALSE	2.97738	0.417158	FALSE
FBgn0086408	3.01486	0.277413	FALSE	2.5488	0.56433	FALSE
FBgn0267243	3.00464	NA	FALSE	1.98171	NA	FALSE
FBgn0038109	2.99929	0.346417	FALSE	0.356466	1	FALSE
FBgn0053126	2.99544	1	FALSE	0	1	FALSE
FBgn0052364	2.99201	0.160962	FALSE	3.35039	0.097995	FALSE
FBgn0002772	2.95657	NA	FALSE	0	NA	FALSE
FBgn0266675	2.94427	0.230332	FALSE	1.67749	0.992265	FALSE
FBgn0050457	2.94076	1	FALSE	0	1	FALSE
FBgn0038200	2.91942	NA	FALSE	0	NA	FALSE
FBgn0030459	2.91764	0.886343	FALSE	0	1	FALSE
FBgn0034761	2.86647	0.381588	FALSE	0.540187	1	FALSE
FBgn0036351	2.85837	0.492159	FALSE	0	1	FALSE
FBgn0032225	2.85153	0.268263	FALSE	2.69462	0.38249	FALSE
FBgn0038181	2.83561	0.882909	FALSE	0	1	FALSE
FBgn0286785	2.83501	0.37107	FALSE	3.48568	0.192591	FALSE
FBgn0040528	2.83177	0.557493	FALSE	2.81148	0.674806	FALSE
FBgn0030247	2.82735	0.761731	FALSE	0.356465	1	FALSE
FBgn0028886	2.79325	0.841521	FALSE	0	1	FALSE
FBgn0051999	2.78912	0.381035	FALSE	0.422148	1	FALSE
FBgn0038465	2.7793	0.758859	FALSE	0	1	FALSE
FBgn0038170	2.75986	0.48023	FALSE	0	1	FALSE
FBgn0039010	2.75763	NA	FALSE	1.69616	NA	FALSE
FBgn0051313	2.7513	0.489567	FALSE	0.356466	1	FALSE
FBgn0015399	2.74715	0.0613874	FALSE	0.410388	1	FALSE
FBgn0035508	2.74423	1	FALSE	0	1	FALSE
FBgn0050178	2.74164	0.79817	FALSE	1.10065	1	FALSE
FBgn0037183	2.73809	0.63928	FALSE	2.41136	0.88893	FALSE
FBgn0034716	2.72289	NA	FALSE	0	NA	FALSE
FBgn0029826	2.72068	0.453988	FALSE	1.69126	1	FALSE
FBgn0004427	2.68164	NA	FALSE	0	NA	FALSE
FBgn0027376	2.67395	0.705521	FALSE	2.51754	0.88893	FALSE
FBgn0267124	2.64872	NA	FALSE	1.0848	NA	FALSE
FBgn0003888	2.63836	0.328292	FALSE	2.33665	0.559799	FALSE
FBgn0037131	2.63061	NA	FALSE	0	NA	FALSE
FBgn0050047	2.62112	0.358587	FALSE	1.26089	1	FALSE
FBgn0033542	2.59555	NA	FALSE	0	NA	FALSE
FBgn0034094	2.58539	0.93714	FALSE	-0.360926	1	FALSE
FBgn0260657	2.57854	0.663629	FALSE	0.686681	1	FALSE
FBgn0032061	2.57167	0.988318	FALSE	0.356465	1	FALSE
FBgn0260393	2.56872	0.479033	FALSE	2.17828	0.794892	FALSE
FBgn0263988	2.56786	NA	FALSE	2.05124	NA	FALSE
FBgn0039023	2.55417	NA	FALSE	-1.09085	NA	FALSE
FBgn0033096	2.55258	NA	FALSE	1.10172	NA	FALSE
FBgn0032338	2.55162	0.870814	FALSE	0	1	FALSE
FBgn0031734	2.5358	NA	FALSE	2.35009	NA	FALSE
FBgn0052313	2.53432	0.54822	FALSE	0.940427	1	FALSE
FBgn0265017	2.52891	1	FALSE	-1.08195	1	FALSE
FBgn0029799	2.48306	0.626769	FALSE	1.34587	1	FALSE
FBgn0033748	2.47969	0.105071	FALSE	1.93687	0.390391	FALSE
FBgn0011282	2.4765	NA	FALSE	1.59668	NA	FALSE
FBgn0033696	2.46975	0.671788	FALSE	4.16919	0.0912644	FALSE
FBgn0041004	2.46579	0.0965278	FALSE	0.445221	1	FALSE
FBgn0035510	2.45774	1	FALSE	0	1	FALSE
FBgn0015570	2.45542	0.372716	FALSE	0.334057	1	FALSE
FBgn0035985	2.45471	0.637094	FALSE	2.3649	0.787193	FALSE
FBgn0037751	2.44123	0.358189	FALSE	2.01293	0.699915	FALSE
FBgn0004169	2.44087	0.839772	FALSE	-1.88156	1	FALSE
FBgn0036849	2.43567	0.232509	FALSE	2.4074	0.273008	FALSE
FBgn0034756	2.42997	0.143515	FALSE	0.793188	1	FALSE
FBgn0032364	2.42989	NA	FALSE	2.55302	NA	FALSE
FBgn0264998	2.38371	NA	FALSE	0.356465	NA	FALSE
FBgn0030574	2.38008	0.679163	FALSE	1.81526	1	FALSE
FBgn0034724	2.37731	0.808499	FALSE	0	1	FALSE
FBgn0264958	2.3742	NA	FALSE	0.950784	NA	FALSE
FBgn0065032	2.37362	0.683781	FALSE	2.64337	0.655908	FALSE
FBgn0265089	2.36456	NA	FALSE	0	NA	FALSE
FBgn0051788	2.36449	NA	FALSE	0	NA	FALSE
FBgn0267029	2.36329	0.0825644	FALSE	2.24545	0.12698	FALSE
FBgn0052017	2.35969	0.0897385	FALSE	2.39156	0.0937971	FALSE
FBgn0085426	2.35108	0.832035	FALSE	0	1	FALSE
FBgn0039682	2.34911	NA	FALSE	0	NA	FALSE
FBgn0038894	2.34672	0.635493	FALSE	1.65129	1	FALSE
FBgn0032209	2.34477	0.795	FALSE	2.09282	1	FALSE
FBgn0263001	2.33042	0.306225	FALSE	2.11767	0.489526	FALSE
FBgn0003513	2.31574	0.908069	FALSE	-1.08286	1	FALSE
FBgn0085459	2.31215	0.866785	FALSE	1.0985	1	FALSE
FBgn0038247	2.30224	0.809883	FALSE	0	1	FALSE
FBgn0000157	2.29861	0.819368	FALSE	2.66054	0.785006	FALSE
FBgn0039024	2.29417	1	FALSE	0	1	FALSE
FBgn0083977	2.29339	0.825085	FALSE	0.356465	1	FALSE
FBgn0037684	2.29295	0.949325	FALSE	2.14639	1	FALSE
FBgn0036091	2.28808	0.907749	FALSE	-1.83036	1	FALSE
FBgn0032419	2.28447	NA	FALSE	0.356465	NA	FALSE
FBgn0034520	2.28313	0.844361	FALSE	0	1	FALSE
FBgn0016076	2.28209	0.705521	FALSE	-0.26848	1	FALSE
FBgn0030663	2.28169	0.857077	FALSE	0	1	FALSE
FBgn0266940	2.28033	0.782344	FALSE	2.37243	0.871493	FALSE
FBgn0034272	2.27696	0.259353	FALSE	0.838663	1	FALSE
FBgn0051740	2.2767	1	FALSE	-1.84499	1	FALSE
FBgn0010399	2.2753	0.994149	FALSE	0.356465	1	FALSE
FBgn0004360	2.27196	0.917593	FALSE	0.356465	1	FALSE
FBgn0052369	2.27196	0.649546	FALSE	0.8965	1	FALSE
FBgn0085249	2.27169	0.404836	FALSE	-0.0171003	1	FALSE
FBgn0036687	2.25481	0.621868	FALSE	1.51774	1	FALSE
FBgn0050378	2.25264	NA	FALSE	0	NA	FALSE
FBgn0004192	2.24919	0.100757	FALSE	1.41095	0.697704	FALSE
FBgn0083949	2.24628	1	FALSE	0	1	FALSE
FBgn0032083	2.24248	NA	FALSE	0.356465	NA	FALSE
FBgn0030914	2.24159	0.156599	FALSE	0.828416	1	FALSE
FBgn0051213	2.21883	NA	FALSE	0	NA	FALSE
FBgn0034204	2.20644	1	FALSE	0	1	FALSE
FBgn0031785	2.20478	1	FALSE	0	1	FALSE
FBgn0003319	2.20454	1	FALSE	0	1	FALSE
FBgn0004865	2.19306	1	FALSE	1.40212	1	FALSE
FBgn0040060	2.19154	NA	FALSE	0	NA	FALSE
FBgn0034865	2.18366	1	FALSE	0	1	FALSE
FBgn0264675	2.17886	0.488923	FALSE	2.48819	0.394193	FALSE
FBgn0285963	2.17529	0.844361	FALSE	0.376588	1	FALSE
FBgn0032100	2.17193	0.636182	FALSE	-1.10181	1	FALSE
FBgn0034417	2.17126	0.77801	FALSE	2.98882	0.510455	FALSE
FBgn0053547	2.16488	1	FALSE	1.13105	1	FALSE
FBgn0002862	2.16027	1	FALSE	0	1	FALSE
FBgn0033657	2.15677	0.284485	FALSE	2.11582	0.345546	FALSE
FBgn0033913	2.15659	0.902452	FALSE	1.50248	1	FALSE
FBgn0033868	2.15439	1	FALSE	0.356463	1	FALSE
FBgn0031343	2.15223	0.814117	FALSE	4.62824	0.0550862	FALSE
FBgn0036101	2.14778	1	FALSE	0	1	FALSE
FBgn0033862	2.1411	NA	FALSE	-0.369218	NA	FALSE
FBgn0264835	2.14058	1	FALSE	3.45111	0.792175	FALSE
FBgn0034972	2.13847	NA	FALSE	0	NA	FALSE
FBgn0036659	2.1347	NA	FALSE	2.88882	NA	FALSE
FBgn0086062	2.13122	0.69679	FALSE	-0.366377	1	FALSE
FBgn0025616	2.12566	0.415005	FALSE	2.0266	0.559799	FALSE
FBgn0020906	2.11889	1	FALSE	0	1	FALSE
FBgn0033074	2.11491	0.839772	FALSE	-1.08911	1	FALSE
FBgn0035360	2.1146	0.815669	FALSE	1.96154	0.99719	FALSE
FBgn0028740	2.11251	0.678216	FALSE	0.360841	1	FALSE
FBgn0015831	2.10858	0.594588	FALSE	1.04802	1	FALSE
FBgn0037107	2.1054	0.866785	FALSE	0.942151	1	FALSE
FBgn0037934	2.10489	0.946999	FALSE	0	1	FALSE
FBgn0051874	2.0915	NA	FALSE	0	NA	FALSE
FBgn0259822	2.09081	0.238151	FALSE	0.691136	1	FALSE
FBgn0035904	2.08412	0.923877	FALSE	3.04483	0.698345	FALSE
FBgn0030666	2.07205	0.322298	FALSE	-2.48667	0.196105	FALSE
FBgn0004186	2.06051	0.660279	FALSE	-0.801407	1	FALSE
FBgn0035553	2.05242	1	FALSE	-0.36068	1	FALSE
FBgn0266346	2.04828	0.621711	FALSE	1.64763	0.959332	FALSE
FBgn0023090	2.04405	0.081279	FALSE	0.847542	1	FALSE
FBgn0038693	2.04073	0.816722	FALSE	1.01511	1	FALSE
FBgn0032318	2.03708	0.950766	FALSE	0.233434	1	FALSE
FBgn0035513	2.03522	1	FALSE	-1.0943	1	FALSE
FBgn0032402	2.03033	0.904296	FALSE	1.84543	1	FALSE
FBgn0005636	2.02911	0.928176	FALSE	0	1	FALSE
FBgn0040697	2.02841	0.902452	FALSE	0.356465	1	FALSE
FBgn0053200	2.02818	1	FALSE	0	1	FALSE
FBgn0082953	2.02319	0.661927	FALSE	1.95912	0.81372	FALSE
FBgn0041246	2.02127	0.699832	FALSE	3.7331	0.054328	FALSE
FBgn0262514	2.0174	0.712704	FALSE	1.34712	1	FALSE
FBgn0051514	2.01206	0.3361	FALSE	1.13687	1	FALSE
FBgn0052669	2.00242	0.816722	FALSE	2.05629	0.901828	FALSE
FBgn0030244	1.99707	0.927563	FALSE	2.07763	1	FALSE
FBgn0030868	1.99369	0.902452	FALSE	0.918789	1	FALSE
FBgn0035917	1.98357	NA	FALSE	0	NA	FALSE
FBgn0262563	1.9827	0.830731	FALSE	0.400959	1	FALSE
FBgn0263981	1.97274	0.869933	FALSE	1.08238	1	FALSE
FBgn0052944	1.96568	0.851752	FALSE	1.94411	0.98608	FALSE
FBgn0003117	1.96328	0.842087	FALSE	0	1	FALSE
FBgn0051287	1.96003	NA	FALSE	0.356465	NA	FALSE
FBgn0266676	1.95656	0.977476	FALSE	0	1	FALSE
FBgn0030027	1.95121	0.90391	FALSE	0.908155	1	FALSE
FBgn0039612	1.95093	0.988318	FALSE	2.05562	1	FALSE
FBgn0019660	1.9506	1	FALSE	0	1	FALSE
FBgn0265342	1.94974	0.901774	FALSE	-1.08381	1	FALSE
FBgn0050285	1.9413	0.912591	FALSE	0.356466	1	FALSE
FBgn0034022	1.93898	1	FALSE	1.08718	1	FALSE
FBgn0029508	1.92851	0.294991	FALSE	1.31559	0.859398	FALSE
FBgn0039277	1.92823	NA	FALSE	2.40811	NA	FALSE
FBgn0039804	1.92342	0.977641	FALSE	0.356465	1	FALSE
FBgn0034731	1.92048	0.999697	FALSE	1.67407	1	FALSE
FBgn0037164	1.92026	0.977641	FALSE	0	1	FALSE
FBgn0020912	1.91536	1	FALSE	0	1	FALSE
FBgn0038993	1.91507	0.995421	FALSE	0	1	FALSE
FBgn0000045	1.9123	0.661842	FALSE	-0.426596	1	FALSE
FBgn0011596	1.91021	NA	FALSE	1.7355	NA	FALSE
FBgn0265066	1.9097	0.897433	FALSE	0.961174	1	FALSE
FBgn0262508	1.90899	0.832284	FALSE	-0.407643	1	FALSE
FBgn0031800	1.9081	0.904686	FALSE	-1.0001	1	FALSE
FBgn0001263	1.9047	0.851323	FALSE	0.361183	1	FALSE
FBgn0052333	1.90353	1	FALSE	0.356465	1	FALSE
FBgn0265185	1.8966	0.409635	FALSE	2.49831	0.139892	FALSE
FBgn0261989	1.88911	1	FALSE	0	1	FALSE
FBgn0053147	1.88207	1	FALSE	0	1	FALSE
FBgn0034966	1.88109	0.523148	FALSE	1.51215	0.886801	FALSE
FBgn0000451	1.88034	1	FALSE	0	1	FALSE
FBgn0034435	1.87713	NA	FALSE	0	NA	FALSE
FBgn0267430	1.87164	0.580186	FALSE	0.733422	1	FALSE
FBgn0036433	1.87125	0.684797	FALSE	1.75389	0.878849	FALSE
FBgn0002564	1.86534	0.941118	FALSE	0.918676	1	FALSE
FBgn0051141	1.8592	1	FALSE	0	1	FALSE
FBgn0032010	1.84465	0.919177	FALSE	0.843581	1	FALSE
FBgn0038309	1.83749	NA	FALSE	0.343997	NA	FALSE
FBgn0266700	1.83668	NA	FALSE	1.34445	NA	FALSE
FBgn0000120	1.83073	NA	FALSE	0	NA	FALSE
FBgn0036977	1.83025	0.188637	FALSE	1.11022	0.870046	FALSE
FBgn0264606	1.82047	NA	FALSE	-0.37055	NA	FALSE
FBgn0086906	1.81939	0.977476	FALSE	-0.74234	1	FALSE
FBgn0267793	1.81143	1	FALSE	0.934279	1	FALSE
FBgn0266279	1.79682	0.786512	FALSE	2.20532	0.66659	FALSE
FBgn0033865	1.79456	0.521695	FALSE	1.36051	0.933432	FALSE
FBgn0267599	1.79427	0.866785	FALSE	1.59169	1	FALSE
FBgn0038674	1.79096	0.934896	FALSE	0.935765	1	FALSE
FBgn0259209	1.78808	NA	FALSE	-0.822045	NA	FALSE
FBgn0032670	1.7691	0.669165	FALSE	0.728565	1	FALSE
FBgn0039205	1.75652	0.363366	FALSE	1.09965	0.990646	FALSE
FBgn0266040	1.75411	NA	FALSE	-1.09499	NA	FALSE
FBgn0010389	1.73584	0.741992	FALSE	0.17754	1	FALSE
FBgn0037635	1.73501	0.8553	FALSE	-1.01232	1	FALSE
FBgn0037683	1.72367	0.644305	FALSE	1.30214	1	FALSE
FBgn0035431	1.70646	1	FALSE	0	1	FALSE
FBgn0085345	1.70631	0.592815	FALSE	0.331828	1	FALSE
FBgn0033610	1.69931	0.880083	FALSE	0.798351	1	FALSE
FBgn0050156	1.69813	0.0674096	FALSE	0.961258	0.754011	FALSE
FBgn0085390	1.69807	0.950234	FALSE	0.993083	1	FALSE
FBgn0034530	1.69543	0.366545	FALSE	0.626599	1	FALSE
FBgn0039796	1.69264	NA	FALSE	0.212943	NA	FALSE
FBgn0087002	1.69121	0.31839	FALSE	-1.87129	0.408579	FALSE
FBgn0267435	1.68884	1	FALSE	1.0852	1	FALSE
FBgn0031530	1.6769	NA	FALSE	-1.38226	NA	FALSE
FBgn0040260	1.67426	1	FALSE	0	1	FALSE
FBgn0032733	1.67304	0.919542	FALSE	0.948118	1	FALSE
FBgn0033579	1.67241	0.775194	FALSE	1.73795	0.862878	FALSE
FBgn0039673	1.67179	0.525737	FALSE	0.836172	1	FALSE
FBgn0038654	1.67141	0.876328	FALSE	1.42336	1	FALSE
FBgn0032726	1.67046	0.683781	FALSE	2.05444	0.516532	FALSE
FBgn0036997	1.66106	0.923128	FALSE	0.269084	1	FALSE
FBgn0038725	1.66027	0.927517	FALSE	0.946996	1	FALSE
FBgn0033405	1.65767	0.897661	FALSE	0.0273991	1	FALSE
FBgn0000044	1.65599	0.689313	FALSE	-1.26867	1	FALSE
FBgn0028704	1.65186	1	FALSE	0	1	FALSE
FBgn0031129	1.65012	1	FALSE	0	1	FALSE
FBgn0026397	1.64629	0.843318	FALSE	1.8536	0.851766	FALSE
FBgn0051116	1.64298	1	FALSE	-1.08983	1	FALSE
FBgn0053469	1.64244	NA	FALSE	0.359575	NA	FALSE
FBgn0038452	1.64153	0.951309	FALSE	1.96433	0.960862	FALSE
FBgn0039015	1.6305	0.993211	FALSE	1.70603	1	FALSE
FBgn0034438	1.62993	1	FALSE	0.356465	1	FALSE
FBgn0032119	1.62823	1	FALSE	0	1	FALSE
FBgn0031086	1.62018	1	FALSE	2.76515	0.782501	FALSE
FBgn0034262	1.61615	0.852147	FALSE	2.11736	0.692529	FALSE
FBgn0051709	1.60782	NA	FALSE	0	NA	FALSE
FBgn0015036	1.60757	0.662958	FALSE	0.920155	1	FALSE
FBgn0034281	1.60631	1	FALSE	-0.533199	1	FALSE
FBgn0032590	1.59905	NA	FALSE	0	NA	FALSE
FBgn0029848	1.59896	1	FALSE	1.35829	1	FALSE
FBgn0265757	1.59723	0.516285	FALSE	1.19724	0.94099	FALSE
FBgn0052199	1.59676	1	FALSE	1.90515	1	FALSE
FBgn0032360	1.59572	NA	FALSE	0	NA	FALSE
FBgn0052354	1.59528	0.751856	FALSE	0.779578	1	FALSE
FBgn0063491	1.58985	0.0952533	FALSE	0.310638	1	FALSE
FBgn0015591	1.58968	1	FALSE	0	1	FALSE
FBgn0015609	1.58961	0.251422	FALSE	0.258389	1	FALSE
FBgn0030482	1.58649	0.10385	FALSE	0.681316	1	FALSE
FBgn0050035	1.58572	0.332917	FALSE	1.23168	0.746449	FALSE
FBgn0085341	1.58366	NA	FALSE	1.68919	NA	FALSE
FBgn0260481	1.58321	0.796235	FALSE	1.48605	0.971243	FALSE
FBgn0263617	1.57968	0.0666762	FALSE	0.930098	0.689826	FALSE
FBgn0034627	1.57937	0.284401	FALSE	1.89401	0.1314	FALSE
FBgn0031294	1.57904	1	FALSE	0	1	FALSE
FBgn0031770	1.57851	1	FALSE	2.48816	1	FALSE
FBgn0011723	1.57507	1	FALSE	1.35447	1	FALSE
FBgn0264904	1.57415	0.816132	FALSE	2.50243	0.32982	FALSE
FBgn0034145	1.5721	0.0861646	FALSE	0.49219	1	FALSE
FBgn0038397	1.57151	1	FALSE	-1.60987	1	FALSE
FBgn0259246	1.57123	1	FALSE	0.412964	1	FALSE
FBgn0267528	1.56964	0.891331	FALSE	-0.617615	1	FALSE
FBgn0259993	1.56909	0.871348	FALSE	2.30222	0.5474	FALSE
FBgn0033271	1.5681	1	FALSE	0	1	FALSE
FBgn0003356	1.56751	NA	FALSE	0	NA	FALSE
FBgn0035040	1.56662	0.903107	FALSE	-0.476572	1	FALSE
FBgn0264273	1.564	0.901774	FALSE	-0.628398	1	FALSE
FBgn0033791	1.55858	1	FALSE	0.356461	1	FALSE
FBgn0011828	1.55672	1	FALSE	-0.361974	1	FALSE
FBgn0031721	1.55633	1	FALSE	0	1	FALSE
FBgn0036627	1.5532	1	FALSE	0	1	FALSE
FBgn0028496	1.55219	1	FALSE	0	1	FALSE
FBgn0032433	1.55181	NA	FALSE	0.356465	NA	FALSE
FBgn0036731	1.54898	NA	FALSE	0	NA	FALSE
FBgn0035626	1.54719	1	FALSE	0	1	FALSE
FBgn0040514	1.54155	NA	FALSE	0.356465	NA	FALSE
FBgn0030367	1.53845	1	FALSE	2.54307	1	FALSE
FBgn0031829	1.5376	NA	FALSE	1.37877	NA	FALSE
FBgn0037288	1.53661	NA	FALSE	0	NA	FALSE
FBgn0038565	1.53632	1	FALSE	0.356465	1	FALSE
FBgn0033132	1.53337	1	FALSE	-0.373135	1	FALSE
FBgn0032376	1.5311	1	FALSE	0	1	FALSE
FBgn0000659	1.53038	1	FALSE	2.6724	0.9107	FALSE
FBgn0267168	1.52939	0.954565	FALSE	-0.283176	1	FALSE
FBgn0267363	1.52545	NA	FALSE	-0.0888697	NA	FALSE
FBgn0052865	1.52394	0.95735	FALSE	-0.210347	1	FALSE
FBgn0005561	1.5222	0.683781	FALSE	2.26929	0.252618	FALSE
FBgn0031623	1.52006	0.658051	FALSE	0.888066	1	FALSE
FBgn0267515	1.51668	1	FALSE	1.09259	1	FALSE
FBgn0050323	1.50975	1	FALSE	0.356466	1	FALSE
FBgn0033027	1.50733	NA	FALSE	1.28423	NA	FALSE
FBgn0046258	1.50008	1	FALSE	-1.08146	1	FALSE
FBgn0035852	1.49805	1	FALSE	3.27361	0.236808	FALSE
FBgn0030251	1.49612	0.995852	FALSE	3.24703	0.228963	FALSE
FBgn0031288	1.48885	1	FALSE	0	1	FALSE
FBgn0085421	1.48758	0.332917	FALSE	1.54106	0.359734	FALSE
FBgn0263385	1.4836	NA	FALSE	3.42151	NA	FALSE
FBgn0017590	1.48343	1	FALSE	0	1	FALSE
FBgn0086666	1.48324	0.681264	FALSE	0.250196	1	FALSE
FBgn0036391	1.48321	NA	FALSE	1.09941	NA	FALSE
FBgn0024361	1.48207	1	FALSE	1.08882	1	FALSE
FBgn0002570	1.48071	NA	FALSE	-2.25688	NA	FALSE
FBgn0263986	1.48026	0.949223	FALSE	-1.10237	1	FALSE
FBgn0039798	1.47905	NA	FALSE	-0.996635	NA	FALSE
FBgn0083988	1.47854	1	FALSE	0.356466	1	FALSE
FBgn0034394	1.4768	NA	FALSE	-0.360154	NA	FALSE
FBgn0000557	1.47339	1	FALSE	1.65439	1	FALSE
FBgn0061196	1.47179	0.969799	FALSE	0.713997	1	FALSE
FBgn0026398	1.4703	0.974204	FALSE	1.07829	1	FALSE
FBgn0032799	1.46627	0.0698382	FALSE	1.20415	0.246414	FALSE
FBgn0004892	1.46044	1	FALSE	1.68123	1	FALSE
FBgn0034221	1.45518	1	FALSE	3.0806	0.409092	FALSE
FBgn0267668	1.45322	1	FALSE	0	1	FALSE
FBgn0031169	1.45221	0.683781	FALSE	1.55417	0.722779	FALSE
FBgn0266351	1.45212	NA	FALSE	-1.07302	NA	FALSE
FBgn0264562	1.45193	0.201535	FALSE	-1.32645	0.353399	FALSE
FBgn0036962	1.45186	1	FALSE	0	1	FALSE
FBgn0001983	1.45147	1	FALSE	1.66099	1	FALSE
FBgn0264508	1.44659	0.783825	FALSE	0.846395	1	FALSE
FBgn0267693	1.44364	1	FALSE	0.356465	1	FALSE
FBgn0028675	1.44225	1	FALSE	0	1	FALSE
FBgn0001987	1.44207	0.122031	FALSE	1.00711	0.57718	FALSE
FBgn0267063	1.44076	NA	FALSE	2.4163	NA	FALSE
FBgn0004045	1.44029	1	FALSE	0.356465	1	FALSE
FBgn0043853	1.43978	1	FALSE	0.356465	1	FALSE
FBgn0034903	1.43951	1	FALSE	2.63488	0.879204	FALSE
FBgn0030938	1.43928	0.235838	FALSE	0.385383	1	FALSE
FBgn0039386	1.43556	NA	FALSE	0.356465	NA	FALSE
FBgn0015569	1.43425	0.0914035	FALSE	0.890149	0.674806	FALSE
FBgn0267289	1.43195	1	FALSE	0	1	FALSE
FBgn0035264	1.43118	0.241254	FALSE	1.1275	0.602324	FALSE
FBgn0085234	1.43062	1	FALSE	0	1	FALSE
FBgn0034736	1.43055	1	FALSE	0.356465	1	FALSE
FBgn0264006	1.43048	1	FALSE	0.356465	1	FALSE
FBgn0031251	1.42969	1	FALSE	0	1	FALSE
FBgn0005658	1.42919	1	FALSE	0.356465	1	FALSE
FBgn0038577	1.42785	0.314276	FALSE	1.23404	0.578002	FALSE
FBgn0031935	1.42663	NA	FALSE	0	NA	FALSE
FBgn0036680	1.42607	1	FALSE	0	1	FALSE
FBgn0265345	1.42606	0.793265	FALSE	2.04693	0.436602	FALSE
FBgn0002306	1.42369	1	FALSE	0.287231	1	FALSE
FBgn0039797	1.42214	1	FALSE	0	1	FALSE
FBgn0039420	1.422	1	FALSE	0.356465	1	FALSE
FBgn0266432	1.42173	NA	FALSE	0	NA	FALSE
FBgn0030257	1.42104	1	FALSE	0	1	FALSE
FBgn0038404	1.42093	NA	FALSE	0	NA	FALSE
FBgn0039659	1.41772	NA	FALSE	0	NA	FALSE
FBgn0039151	1.41692	NA	FALSE	3.13167	NA	FALSE
FBgn0086758	1.41581	0.82526	FALSE	-0.990227	1	FALSE
FBgn0035538	1.41513	1	FALSE	0	1	FALSE
FBgn0004782	1.41471	1	FALSE	0	1	FALSE
FBgn0034745	1.41243	NA	FALSE	0	NA	FALSE
FBgn0250819	1.41232	1	FALSE	0.363596	1	FALSE
FBgn0029648	1.41022	0.0949869	FALSE	1.49964	0.0706269	FALSE
FBgn0052547	1.40989	0.453019	FALSE	1.1649	0.793198	FALSE
FBgn0002569	1.40946	NA	FALSE	1.12672	NA	FALSE
FBgn0038373	1.40907	1	FALSE	0	1	FALSE
FBgn0267431	1.38879	0.766286	FALSE	1.13515	1	FALSE
FBgn0061197	1.38789	1	FALSE	-1.08148	1	FALSE
FBgn0030040	1.38548	1	FALSE	0.781242	1	FALSE
FBgn0261086	1.38506	1	FALSE	2.18692	0.853125	FALSE
FBgn0036787	1.37374	0.831433	FALSE	0.931454	1	FALSE
FBgn0031844	1.36947	0.985146	FALSE	0.720208	1	FALSE
FBgn0034638	1.36533	1	FALSE	-2.10562	1	FALSE
FBgn0051274	1.36282	NA	FALSE	1.67725	NA	FALSE
FBgn0036862	1.35892	1	FALSE	1.71846	1	FALSE
FBgn0264554	1.33776	0.751856	FALSE	1.33356	0.886266	FALSE
FBgn0045852	1.33461	1	FALSE	-0.845696	1	FALSE
FBgn0261361	1.32836	0.669486	FALSE	-0.264589	1	FALSE
FBgn0266041	1.32832	NA	FALSE	1.70082	NA	FALSE
FBgn0266708	1.3251	1	FALSE	-0.912521	1	FALSE
FBgn0266183	1.32465	1	FALSE	1.32767	1	FALSE
FBgn0264571	1.32278	1	FALSE	-0.280352	1	FALSE
FBgn0053196	1.321	1	FALSE	0.557203	1	FALSE
FBgn0033214	1.31875	0.967822	FALSE	1.3053	1	FALSE
FBgn0029945	1.31848	0.986772	FALSE	-1.02866	1	FALSE
FBgn0036931	1.31287	1	FALSE	1.04749	1	FALSE
FBgn0034267	1.31231	0.912591	FALSE	0.20987	1	FALSE
FBgn0085460	1.31211	0.934714	FALSE	-0.00155376	1	FALSE
FBgn0029590	1.31089	1	FALSE	-0.361378	1	FALSE
FBgn0031775	1.31058	0.729077	FALSE	0.598982	1	FALSE
FBgn0250824	1.31043	NA	FALSE	-0.362106	NA	FALSE
FBgn0034446	1.3067	0.874622	FALSE	-0.609443	1	FALSE
FBgn0003137	1.29565	1	FALSE	-1.83745	1	FALSE
FBgn0051323	1.28936	1	FALSE	-2.22018	0.983263	FALSE
FBgn0039101	1.289	0.790845	FALSE	0.917554	1	FALSE
FBgn0030992	1.28484	1	FALSE	-0.297604	1	FALSE
FBgn0016036	1.28341	0.251422	FALSE	-0.0118224	1	FALSE
FBgn0030484	1.28262	1	FALSE	-2.14718	0.996285	FALSE
FBgn0037912	1.28041	0.113695	FALSE	1.26126	0.126101	FALSE
FBgn0051473	1.27911	1	FALSE	0.399571	1	FALSE
FBgn0015808	1.27779	0.252368	FALSE	1.27388	0.303421	FALSE
FBgn0029531	1.2727	0.816722	FALSE	1.15234	1	FALSE
FBgn0050398	1.26959	0.983033	FALSE	1.64863	0.928046	FALSE
FBgn0036730	1.26912	1	FALSE	0.284116	1	FALSE
FBgn0037750	1.26609	0.650188	FALSE	1.45887	0.559799	FALSE
FBgn0039916	1.26523	1	FALSE	-0.368935	1	FALSE
FBgn0033654	1.26315	1	FALSE	2.14225	0.730089	FALSE
FBgn0033134	1.26042	NA	FALSE	-1.08137	NA	FALSE
FBgn0037265	1.26036	0.0514123	FALSE	0.399636	1	FALSE
FBgn0030594	1.25692	1	FALSE	-0.360502	1	FALSE
FBgn0259740	1.2526	1	FALSE	0.955472	1	FALSE
FBgn0036899	1.25095	1	FALSE	-0.36264	1	FALSE
FBgn0061356	1.25088	1	FALSE	0.958914	1	FALSE
FBgn0027106	1.24612	0.719316	FALSE	0.326711	1	FALSE
FBgn0003248	1.24585	NA	FALSE	1.97217	NA	FALSE
FBgn0040636	1.24324	1	FALSE	1.55867	1	FALSE
FBgn0259245	1.24289	0.267137	FALSE	1.17132	0.376125	FALSE
FBgn0260400	1.24095	0.609156	FALSE	0.944024	0.988599	FALSE
FBgn0052137	1.24039	1	FALSE	1.21187	1	FALSE
FBgn0030925	1.24012	0.867565	FALSE	1.66857	0.688236	FALSE
FBgn0032824	1.23946	1	FALSE	-1.00392	1	FALSE
FBgn0051029	1.23822	1	FALSE	0.3196	1	FALSE
FBgn0265810	1.23329	0.904282	FALSE	1.09329	1	FALSE
FBgn0267033	1.2315	0.69679	FALSE	1.52584	0.555007	FALSE
FBgn0267987	1.23009	1	FALSE	0.821077	1	FALSE
FBgn0026439	1.22637	0.977641	FALSE	-0.0218258	1	FALSE
FBgn0024244	1.22209	1	FALSE	-0.367335	1	FALSE
FBgn0038190	1.21853	0.141119	FALSE	0.854658	0.61188	FALSE
FBgn0032192	1.21663	1	FALSE	1.03364	1	FALSE
FBgn0031005	1.2155	1	FALSE	-0.370701	1	FALSE
FBgn0035168	1.2152	1	FALSE	0.375813	1	FALSE
FBgn0267176	1.21498	0.70182	FALSE	1.33936	0.692529	FALSE
FBgn0024251	1.21392	0.819368	FALSE	0.734615	1	FALSE
FBgn0051660	1.21365	1	FALSE	1.67811	1	FALSE
FBgn0265254	1.21326	0.580568	FALSE	0.556381	1	FALSE
FBgn0036995	1.21254	1	FALSE	1.80364	1	FALSE
FBgn0024941	1.21054	1	FALSE	-1.0836	1	FALSE
FBgn0020521	1.2098	1	FALSE	-0.362329	1	FALSE
FBgn0051634	1.20822	1	FALSE	-1.08362	1	FALSE
FBgn0003499	1.20497	1	FALSE	-1.08314	1	FALSE
FBgn0263748	1.20375	1	FALSE	0.359771	1	FALSE
FBgn0063923	1.20191	0.994819	FALSE	1.45169	1	FALSE
FBgn0051547	1.20041	1	FALSE	1.33333	1	FALSE
FBgn0032478	1.19955	NA	FALSE	0.365403	NA	FALSE
FBgn0000633	1.19522	1	FALSE	3.14129	0.808894	FALSE
FBgn0030763	1.18763	1	FALSE	1.3411	1	FALSE
FBgn0265182	1.18683	0.129271	FALSE	0.0891342	1	FALSE
FBgn0051201	1.18508	0.250537	FALSE	0.210413	1	FALSE
FBgn0001180	1.18295	0.245615	FALSE	0.432907	1	FALSE
FBgn0085201	1.18264	NA	FALSE	1.89443	NA	FALSE
FBgn0035243	1.17902	0.361203	FALSE	0.0810603	1	FALSE
FBgn0259678	1.17563	1	FALSE	-1.09221	1	FALSE
FBgn0037824	1.17532	1	FALSE	-0.864153	1	FALSE
FBgn0029750	1.17471	0.164654	FALSE	0.938957	0.45981	FALSE
FBgn0043022	1.17313	NA	FALSE	1.71407	NA	FALSE
FBgn0032798	1.17243	1	FALSE	1.07828	1	FALSE
FBgn0039104	1.1681	1	FALSE	0.504057	1	FALSE
FBgn0051548	1.16688	0.0789816	FALSE	0.252296	1	FALSE
FBgn0263504	1.16667	0.383135	FALSE	0.88114	0.830918	FALSE
FBgn0051774	1.16659	1	FALSE	-1.09161	1	FALSE
FBgn0001227	1.16461	0.412104	FALSE	0.823119	0.912487	FALSE
FBgn0051460	1.16437	0.683781	FALSE	1.06089	0.894803	FALSE
FBgn0052085	1.16289	1	FALSE	-1.09278	1	FALSE
FBgn0052704	1.16255	1	FALSE	-1.08218	1	FALSE
FBgn0030207	1.1615	0.883422	FALSE	1.01656	1	FALSE
FBgn0034259	1.15999	0.175043	FALSE	0.0639727	1	FALSE
FBgn0003435	1.15648	0.090906	FALSE	0.177441	1	FALSE
FBgn0003074	1.15512	0.112579	FALSE	0.305249	1	FALSE
FBgn0053474	1.14755	0.60836	FALSE	0.729825	1	FALSE
FBgn0260027	1.14153	0.0747224	FALSE	0.0495326	1	FALSE
FBgn0011674	1.13681	0.629964	FALSE	0.906861	0.971243	FALSE
FBgn0035090	1.13659	1	FALSE	-1.71814	1	FALSE
FBgn0028421	1.1345	0.255452	FALSE	0.599828	1	FALSE
FBgn0034095	1.1343	0.505375	FALSE	0.91524	0.871451	FALSE
FBgn0051148	1.134	0.857077	FALSE	0.458036	1	FALSE
FBgn0031715	1.13367	0.62542	FALSE	0.149799	1	FALSE
FBgn0051015	1.13337	0.0877089	FALSE	0.537296	0.953845	FALSE
FBgn0267036	1.13335	0.306639	FALSE	0.452853	1	FALSE
FBgn0042696	1.13051	1	FALSE	-1.27326	1	FALSE
FBgn0029990	1.12442	0.91355	FALSE	0.127985	1	FALSE
FBgn0037531	1.12096	0.255896	FALSE	0.384864	1	FALSE
FBgn0005775	1.1198	0.722712	FALSE	-1.19461	0.883867	FALSE
FBgn0035677	1.11935	0.919542	FALSE	0.431287	1	FALSE
FBgn0262476	1.11827	1	FALSE	-2.06142	1	FALSE
FBgn0033210	1.11623	0.27805	FALSE	0.57942	1	FALSE
FBgn0003429	1.11593	1	FALSE	-1.09171	1	FALSE
FBgn0029907	1.11559	1	FALSE	2.8479	0.3089	FALSE
FBgn0262886	1.11364	0.845761	FALSE	1.23117	0.888316	FALSE
FBgn0031208	1.11339	1	FALSE	3.35492	0.0623119	FALSE
FBgn0267081	1.11205	0.950234	FALSE	1.72562	0.687458	FALSE
FBgn0052636	1.10951	NA	FALSE	1.39327	NA	FALSE
FBgn0033243	1.10577	1	FALSE	0.519631	1	FALSE
FBgn0267679	1.10273	1	FALSE	2.05065	0.941538	FALSE
FBgn0033437	1.10153	0.861931	FALSE	2.01662	0.247964	FALSE
FBgn0031182	1.09821	0.133054	FALSE	1.25269	0.0665746	FALSE
FBgn0030242	1.09797	0.404074	FALSE	0.434658	1	FALSE
FBgn0085813	1.09659	0.875678	FALSE	1.02676	1	FALSE
FBgn0028491	1.0948	0.255415	FALSE	1.22103	0.173602	FALSE
FBgn0264502	1.09353	1	FALSE	-0.0288095	1	FALSE
FBgn0003401	1.09277	0.466204	FALSE	0.467086	1	FALSE
FBgn0050357	1.09251	1	FALSE	-1.02861	1	FALSE
FBgn0035762	1.09212	0.489519	FALSE	0.351252	1	FALSE
FBgn0004514	1.09139	1	FALSE	-0.423252	1	FALSE
FBgn0266993	1.08951	0.977641	FALSE	0.244839	1	FALSE
FBgn0003380	1.08879	1	FALSE	-2.0175	1	FALSE
FBgn0034389	1.08862	0.264376	FALSE	0.922798	0.54371	FALSE
FBgn0041337	1.08658	1	FALSE	0.301747	1	FALSE
FBgn0003082	1.08427	0.19664	FALSE	0.29811	1	FALSE
FBgn0000046	1.07764	0.358587	FALSE	-0.140171	1	FALSE
FBgn0053978	1.07529	1	FALSE	0.739497	1	FALSE
FBgn0265542	1.07468	NA	FALSE	0.90933	NA	FALSE
FBgn0260768	1.07094	1	FALSE	1.8906	0.661961	FALSE
FBgn0261016	1.07044	0.0747569	FALSE	0.299378	1	FALSE
FBgn0266750	1.06866	1	FALSE	0.787527	1	FALSE
FBgn0063649	1.06619	1	FALSE	-0.30245	1	FALSE
FBgn0261269	1.06114	0.493018	FALSE	0.429751	1	FALSE
FBgn0033774	1.05613	1	FALSE	0.383831	1	FALSE
FBgn0016762	1.05166	0.300169	FALSE	0.387265	1	FALSE
FBgn0034194	1.05144	1	FALSE	-1.85311	1	FALSE
FBgn0003254	1.04721	1	FALSE	1.164	1	FALSE
FBgn0010497	1.04235	0.117279	FALSE	0.465071	1	FALSE
FBgn0051950	1.03861	0.506597	FALSE	0.560731	1	FALSE
FBgn0030691	1.03776	0.977641	FALSE	-0.464388	1	FALSE
FBgn0029977	1.03571	NA	FALSE	1.96761	NA	FALSE
FBgn0013949	1.03006	1	FALSE	-0.313701	1	FALSE
FBgn0040823	1.02986	0.490538	FALSE	0.444161	1	FALSE
FBgn0030271	1.02985	0.825306	FALSE	1.16574	0.831255	FALSE
FBgn0069973	1.02903	1	FALSE	1.37233	1	FALSE
FBgn0038128	1.02569	0.294692	FALSE	0.224873	1	FALSE
FBgn0039316	1.02226	0.751856	FALSE	0.501188	1	FALSE
FBgn0001319	1.01836	0.940888	FALSE	1.00086	1	FALSE
FBgn0039147	1.01572	1	FALSE	1.42158	1	FALSE
FBgn0033438	1.01533	1	FALSE	0.241146	1	FALSE
FBgn0032908	1.01194	1	FALSE	-0.0298146	1	FALSE
FBgn0262109	1.00955	0.332917	FALSE	1.16209	0.233592	FALSE
FBgn0085819	1.00518	0.784199	FALSE	0.0827652	1	FALSE
FBgn0003390	1.00167	0.592819	FALSE	0.849573	0.881401	FALSE
FBgn0033110	1.00132	1	FALSE	0.849683	1	FALSE
FBgn0030011	0.999142	0.0332937	FALSE	0.810411	0.160231	FALSE
FBgn0003950	0.996116	0.366545	FALSE	1.15478	0.25186	FALSE
FBgn0051347	0.995585	0.994504	FALSE	1.7558	0.612652	FALSE
FBgn0017561	0.993886	0.41282	FALSE	0.521346	1	FALSE
FBgn0266745	0.993333	0.658051	FALSE	0.39672	1	FALSE
FBgn0030349	0.993265	0.0207937	FALSE	0.779839	0.149476	FALSE
FBgn0085260	0.987987	0.092053	FALSE	0.257275	1	FALSE
FBgn0264618	0.987823	0.983033	FALSE	0.375722	1	FALSE
FBgn0033876	0.986507	1	FALSE	-2.48659	0.866865	FALSE
FBgn0085736	0.986234	0.120613	FALSE	1.08637	0.0692135	FALSE
FBgn0053096	0.983418	0.031941	FALSE	0.373122	1	FALSE
FBgn0263391	0.979624	0.0193851	FALSE	0.339685	1	FALSE
FBgn0053017	0.977765	1	FALSE	0.0936155	1	FALSE
FBgn0034403	0.97769	0.251422	FALSE	0.0581082	1	FALSE
FBgn0025111	0.977244	0.403526	FALSE	0.993158	0.441653	FALSE
FBgn0260997	0.975934	NA	FALSE	-0.451883	NA	FALSE
FBgn0063497	0.975408	0.669165	FALSE	-0.0123326	1	FALSE
FBgn0285892	0.975011	0.000105229	FALSE	0.538159	0.144031	FALSE
FBgn0036972	0.973683	1	FALSE	0.368731	1	FALSE
FBgn0083940	0.97146	0.406242	FALSE	0.465425	1	FALSE
FBgn0038916	0.969839	0.558986	FALSE	-0.0270369	1	FALSE
FBgn0039525	0.967982	0.774393	FALSE	1.0672	0.806544	FALSE
FBgn0058160	0.96787	0.00176567	FALSE	0.712314	0.0623119	FALSE
FBgn0031608	0.966993	0.000409308	FALSE	0.408696	0.555007	FALSE
FBgn0000024	0.9669	1	FALSE	0.344279	1	FALSE
FBgn0015721	0.96645	1	FALSE	0.198092	1	FALSE
FBgn0286827	0.964674	0.341147	FALSE	0.734061	0.776	FALSE
FBgn0032033	0.963914	2.42e-07	FALSE	0.686975	0.00102108	FALSE
FBgn0266098	0.962734	0.626786	FALSE	1.13294	0.489763	FALSE
FBgn0264746	0.962354	0.355744	FALSE	0.0464511	1	FALSE
FBgn0030912	0.961288	0.54922	FALSE	0.673928	1	FALSE
FBgn0264866	0.961016	1	FALSE	-0.205208	1	FALSE
FBgn0058191	0.958917	8.66e-07	FALSE	0.960927	8.88e-07	FALSE
FBgn0265104	0.958391	0.908487	FALSE	0.0620087	1	FALSE
FBgn0051687	0.957968	0.31636	FALSE	0.80305	0.607691	FALSE
FBgn0029925	0.95767	0.0101705	FALSE	0.94016	0.0142548	FALSE
FBgn0259992	0.956159	1	FALSE	0.463859	1	FALSE
FBgn0027795	0.956104	0.419873	FALSE	0.706385	0.884679	FALSE
FBgn0023535	0.948259	0.749262	FALSE	0.121069	1	FALSE
FBgn0016974	0.947358	0.182123	FALSE	0.847246	0.343887	FALSE
FBgn0030357	0.946715	0.540208	FALSE	1.3064	0.218015	FALSE
FBgn0033354	0.946417	0.27312	FALSE	1.02495	0.232821	FALSE
FBgn0054039	0.943743	0.527863	FALSE	0.13204	1	FALSE
FBgn0036545	0.942977	0.00471125	FALSE	0.671575	0.120735	FALSE
FBgn0051133	0.939497	0.00646274	FALSE	0.867148	0.0186013	FALSE
FBgn0263705	0.939448	0.340291	FALSE	0.852692	0.555007	FALSE
FBgn0003430	0.938462	1	FALSE	1.37939	0.973545	FALSE
FBgn0039504	0.937721	1	FALSE	0.763776	1	FALSE
FBgn0037356	0.934651	0.127406	FALSE	-0.0963768	1	FALSE
FBgn0036927	0.929624	1.17e-09	FALSE	0.934938	8.12e-10	FALSE
FBgn0263746	0.929451	0.0133788	FALSE	0.722861	0.114582	FALSE
FBgn0030876	0.927443	0.775792	FALSE	0.21025	1	FALSE
FBgn0038237	0.927313	0.949223	FALSE	-1.72026	0.554368	FALSE
FBgn0023388	0.926534	0.0223545	FALSE	0.442026	0.781409	FALSE
FBgn0029167	0.924231	1	FALSE	-1.99864	1	FALSE
FBgn0030933	0.923231	0.783946	FALSE	0.189924	1	FALSE
FBgn0032668	0.919892	1	FALSE	0.649118	1	FALSE
FBgn0000116	0.919825	0.873493	FALSE	1.12734	0.852247	FALSE
FBgn0037731	0.918283	0.874622	FALSE	-0.93595	1	FALSE
FBgn0050438	0.918094	1	FALSE	0.552991	1	FALSE
FBgn0029676	0.915045	6.84e-10	FALSE	0.995077	5.89e-12	FALSE
FBgn0039755	0.910747	NA	FALSE	-0.370601	NA	FALSE
FBgn0267030	0.910651	1	FALSE	0.899546	1	FALSE
FBgn0010246	0.910628	0.719316	FALSE	0.506173	1	FALSE
FBgn0030479	0.90846	0.015965	FALSE	0.856569	0.0335134	FALSE
FBgn0039339	0.907497	0.907749	FALSE	0.239968	1	FALSE
FBgn0283426	0.90682	0.912591	FALSE	0.368163	1	FALSE
FBgn0083990	0.906599	1	FALSE	1.01181	1	FALSE
FBgn0050428	0.90624	0.897661	FALSE	-0.308376	1	FALSE
FBgn0037668	0.906227	NA	FALSE	-1.08247	NA	FALSE
FBgn0039102	0.905814	1	FALSE	-1.08248	1	FALSE
FBgn0032160	0.905027	0.000668557	FALSE	0.744461	0.012205	FALSE
FBgn0000053	0.900268	0.000731613	FALSE	0.91821	0.000624965	FALSE
FBgn0034729	0.897582	0.0614822	FALSE	0.924787	0.0575982	FALSE
FBgn0030452	0.896945	0.959778	FALSE	0.80893	1	FALSE
FBgn0053056	0.893437	0.528774	FALSE	0.959979	0.539405	FALSE
FBgn0027339	0.892563	1	FALSE	0.382411	1	FALSE
FBgn0016715	0.891119	0.923128	FALSE	0.817593	1	FALSE
FBgn0085734	0.890273	0.857386	FALSE	0.982601	0.899774	FALSE
FBgn0026602	0.887528	0.755188	FALSE	-0.576167	1	FALSE
FBgn0033926	0.887523	0.65158	FALSE	1.42404	0.180755	FALSE
FBgn0034327	0.886371	1	FALSE	0.931919	1	FALSE
FBgn0030066	0.886082	6.49e-06	FALSE	0.540012	0.0303729	FALSE
FBgn0265042	0.885627	0.618151	FALSE	1.35794	0.17714	FALSE
FBgn0036993	0.884534	1	FALSE	-1.49301	1	FALSE
FBgn0011774	0.882767	0.0180222	FALSE	0.255869	1	FALSE
FBgn0020415	0.880414	0.129271	FALSE	0.0627704	1	FALSE
FBgn0039855	0.875836	1	FALSE	0.844289	1	FALSE
FBgn0033924	0.873515	0.338966	FALSE	0.667313	0.776415	FALSE
FBgn0265457	0.872484	1	FALSE	0.993817	1	FALSE
FBgn0267519	0.870386	1	FALSE	0.161192	1	FALSE
FBgn0042189	0.870017	1	FALSE	-1.09438	1	FALSE
FBgn0050081	0.869047	0.92713	FALSE	0.336097	1	FALSE
FBgn0032374	0.868144	0.246	FALSE	0.690614	0.599742	FALSE
FBgn0031270	0.867099	0.000108357	FALSE	0.695622	0.00480808	FALSE
FBgn0266282	0.864033	0.326058	FALSE	0.367624	1	FALSE
FBgn0052645	0.862385	1	FALSE	2.15197	0.941538	FALSE
FBgn0042175	0.861469	0.00014825	FALSE	0.658699	0.0106158	FALSE
FBgn0033883	0.861281	0.357485	FALSE	0.427983	1	FALSE
FBgn0030174	0.861035	0.000454798	FALSE	0.707962	0.00969098	FALSE
FBgn0261952	0.860083	0.92512	FALSE	0.186326	1	FALSE
FBgn0011288	0.858146	1	FALSE	0.795309	1	FALSE
FBgn0030010	0.857784	0.628599	FALSE	0.267608	1	FALSE
FBgn0034442	0.855957	0.0111289	FALSE	0.216853	1	FALSE
FBgn0266216	0.855005	1	FALSE	0.552555	1	FALSE
FBgn0034266	0.854345	1	FALSE	0.577788	1	FALSE
FBgn0040900	0.853733	0.796024	FALSE	0.914542	0.849375	FALSE
FBgn0259112	0.853518	0.000775689	FALSE	0.0651865	1	FALSE
FBgn0030643	0.853439	1	FALSE	-0.946559	1	FALSE
FBgn0034580	0.852786	1	FALSE	-1.08981	1	FALSE
FBgn0031857	0.852428	1	FALSE	-1.08192	1	FALSE
FBgn0038652	0.851131	0.123617	FALSE	0.869784	0.123742	FALSE
FBgn0029798	0.850349	0.00990992	FALSE	0.788924	0.0258869	FALSE
FBgn0010247	0.848494	0.00117429	FALSE	0.620621	0.054328	FALSE
FBgn0085261	0.847524	1	FALSE	-0.366931	1	FALSE
FBgn0031987	0.847249	0.455204	FALSE	0.947549	0.402465	FALSE
FBgn0005670	0.847223	0.709191	FALSE	0.661436	1	FALSE
FBgn0267023	0.845888	1	FALSE	0.433418	1	FALSE
FBgn0035348	0.843885	0.877808	FALSE	-0.481137	1	FALSE
FBgn0050440	0.838691	0.636182	FALSE	0.819755	0.786349	FALSE
FBgn0029762	0.838247	1	FALSE	-0.895774	1	FALSE
FBgn0051244	0.838072	1	FALSE	-0.14492	1	FALSE
FBgn0039503	0.837982	1	FALSE	0.0619399	1	FALSE
FBgn0029890	0.837366	1	FALSE	0.341848	1	FALSE
FBgn0029766	0.836617	0.882909	FALSE	-0.5649	1	FALSE
FBgn0033782	0.835767	1	FALSE	0.260129	1	FALSE
FBgn0034728	0.835144	0.220206	FALSE	0.200279	1	FALSE
FBgn0029994	0.833089	NA	FALSE	-1.08228	NA	FALSE
FBgn0023508	0.831891	0.201863	FALSE	0.204993	1	FALSE
FBgn0278598	0.831661	0.00342639	FALSE	-0.0214011	1	FALSE
FBgn0040283	0.830544	0.486918	FALSE	0.122359	1	FALSE
FBgn0031717	0.827925	0.866357	FALSE	-2.21691	0.206945	FALSE
FBgn0033170	0.827789	0.876328	FALSE	-0.611124	1	FALSE
FBgn0004367	0.827227	0.332917	FALSE	0.0567464	1	FALSE
FBgn0263995	0.827089	1	FALSE	0.320004	1	FALSE
FBgn0035091	0.826022	1	FALSE	0.926799	1	FALSE
FBgn0030796	0.824618	1	FALSE	0.517707	1	FALSE
FBgn0033871	0.824616	0.565247	FALSE	0.0718243	1	FALSE
FBgn0016754	0.823558	0.617092	FALSE	0.375401	1	FALSE
FBgn0050373	0.821953	0.017185	FALSE	0.718774	0.0634833	FALSE
FBgn0002709	0.820582	0.887102	FALSE	1.03181	0.81959	FALSE
FBgn0030403	0.817811	0.0139396	FALSE	0.192182	1	FALSE
FBgn0032793	0.817225	0.00413039	FALSE	0.662984	0.0402252	FALSE
FBgn0032775	0.817173	0.660002	FALSE	0.564089	1	FALSE
FBgn0030686	0.817172	0.127929	FALSE	0.665589	0.38249	FALSE
FBgn0030960	0.816225	0.00348284	FALSE	0.694237	0.0263431	FALSE
FBgn0030015	0.815478	1	FALSE	-0.369874	1	FALSE
FBgn0034723	0.814312	1	FALSE	1.34629	1	FALSE
FBgn0039490	0.813295	1	FALSE	0.373642	1	FALSE
FBgn0033661	0.810256	0.105071	FALSE	0.636361	0.383109	FALSE
FBgn0036843	0.809775	0.19802	FALSE	0.603837	0.621659	FALSE
FBgn0053468	0.80789	1	FALSE	1.98194	1	FALSE
FBgn0019686	0.80766	0.0209119	FALSE	0.301935	0.996285	FALSE
FBgn0262112	0.807324	1	FALSE	0.913407	1	FALSE
FBgn0036381	0.805905	1	FALSE	-1.08347	1	FALSE
FBgn0031970	0.805826	NA	FALSE	-0.369132	NA	FALSE
FBgn0034950	0.804448	1	FALSE	1.94116	1	FALSE
FBgn0030058	0.803339	1	FALSE	-1.09017	1	FALSE
FBgn0002838	0.803321	NA	FALSE	0.947817	NA	FALSE
FBgn0052301	0.802808	NA	FALSE	0.0632607	NA	FALSE
FBgn0259749	0.801837	0.366545	FALSE	0.329666	1	FALSE
FBgn0052792	0.801503	1	FALSE	0.373147	1	FALSE
FBgn0037534	0.800955	NA	FALSE	0.34104	NA	FALSE
FBgn0035831	0.800143	2.28e-05	FALSE	0.456017	0.0747647	FALSE
FBgn0040372	0.798954	0.00608333	FALSE	0.334137	0.792316	FALSE
FBgn0286786	0.798836	0.664476	FALSE	-0.258467	1	FALSE
FBgn0013973	0.798823	1	FALSE	-1.08382	1	FALSE
FBgn0032520	0.796873	1	FALSE	-1.73244	1	FALSE
FBgn0003015	0.795864	0.705521	FALSE	0.69598	0.962673	FALSE
FBgn0036116	0.794217	1	FALSE	2.50978	0.80301	FALSE
FBgn0036992	0.793763	0.948275	FALSE	-0.132269	1	FALSE
FBgn0037151	0.793444	0.0633621	FALSE	0.189042	1	FALSE
FBgn0039139	0.791789	0.613034	FALSE	0.295354	1	FALSE
FBgn0035532	0.791119	0.783221	FALSE	0.500195	1	FALSE
FBgn0030704	0.791097	0.625073	FALSE	-0.205671	1	FALSE
FBgn0266049	0.790319	NA	FALSE	-0.101133	NA	FALSE
FBgn0267035	0.789973	1	FALSE	0.161757	1	FALSE
FBgn0000233	0.789881	1	FALSE	-0.362672	1	FALSE
FBgn0035282	0.789617	1	FALSE	-0.781723	1	FALSE
FBgn0035673	0.788306	1	FALSE	-0.363047	1	FALSE
FBgn0036196	0.78445	0.223544	FALSE	0.251877	1	FALSE
FBgn0266646	0.782586	1	FALSE	-1.08861	1	FALSE
FBgn0020616	0.781866	0.882909	FALSE	-0.0606156	1	FALSE
FBgn0036014	0.781283	NA	FALSE	0	NA	FALSE
FBgn0028848	0.781257	NA	FALSE	0	NA	FALSE
FBgn0028847	0.781252	NA	FALSE	0	NA	FALSE
FBgn0003861	0.781224	NA	FALSE	0	NA	FALSE
FBgn0034662	0.781196	1	FALSE	0	1	FALSE
FBgn0031859	0.781157	NA	FALSE	0	NA	FALSE
FBgn0052591	0.781118	NA	FALSE	0	NA	FALSE
FBgn0037422	0.781109	NA	FALSE	0	NA	FALSE
FBgn0041181	0.781097	NA	FALSE	0.356457	NA	FALSE
FBgn0036881	0.781094	1	FALSE	0	1	FALSE
FBgn0085422	0.781088	1	FALSE	0	1	FALSE
FBgn0250845	0.781086	NA	FALSE	0	NA	FALSE
FBgn0032470	0.781081	NA	FALSE	0	NA	FALSE
FBgn0267689	0.781071	NA	FALSE	0	NA	FALSE
FBgn0034833	0.781066	NA	FALSE	0	NA	FALSE
FBgn0040859	0.781042	1	FALSE	0	1	FALSE
FBgn0052445	0.781041	1	FALSE	0	1	FALSE
FBgn0035598	0.78104	NA	FALSE	0.356454	NA	FALSE
FBgn0052652	0.781034	NA	FALSE	0	NA	FALSE
FBgn0030897	0.781033	NA	FALSE	0	NA	FALSE
FBgn0060296	0.781028	1	FALSE	0	1	FALSE
FBgn0034693	0.781025	1	FALSE	0	1	FALSE
FBgn0034826	0.781023	NA	FALSE	0	NA	FALSE
FBgn0265267	0.781022	1	FALSE	0	1	FALSE
FBgn0034472	0.78102	NA	FALSE	0	NA	FALSE
FBgn0031728	0.78102	1	FALSE	0	1	FALSE
FBgn0052548	0.781014	NA	FALSE	0	NA	FALSE
FBgn0053329	0.78101	NA	FALSE	0	NA	FALSE
FBgn0050361	0.781006	1	FALSE	0.356463	1	FALSE
FBgn0032140	0.781005	1	FALSE	0	1	FALSE
FBgn0262869	0.781002	1	FALSE	0	1	FALSE
FBgn0031751	0.780996	NA	FALSE	0	NA	FALSE
FBgn0033705	0.780996	NA	FALSE	0	NA	FALSE
FBgn0051948	0.780994	NA	FALSE	0	NA	FALSE
FBgn0004780	0.780987	1	FALSE	0	1	FALSE
FBgn0263038	0.780986	NA	FALSE	0	NA	FALSE
FBgn0086915	0.780984	1	FALSE	0	1	FALSE
FBgn0051226	0.780977	NA	FALSE	0	NA	FALSE
FBgn0037365	0.780975	NA	FALSE	0	NA	FALSE
FBgn0003089	0.780975	1	FALSE	0	1	FALSE
FBgn0039873	0.780974	1	FALSE	0.356464	1	FALSE
FBgn0035241	0.780974	1	FALSE	0.356465	1	FALSE
FBgn0264349	0.780973	NA	FALSE	0	NA	FALSE
FBgn0051121	0.780964	1	FALSE	0	1	FALSE
FBgn0034132	0.780959	NA	FALSE	0.356464	NA	FALSE
FBgn0260793	0.780958	1	FALSE	0	1	FALSE
FBgn0033285	0.780956	NA	FALSE	0	NA	FALSE
FBgn0039752	0.780956	NA	FALSE	0	NA	FALSE
FBgn0037059	0.780951	NA	FALSE	0	NA	FALSE
FBgn0036784	0.78095	NA	FALSE	0	NA	FALSE
FBgn0267383	0.780948	1	FALSE	0	1	FALSE
FBgn0266801	0.780946	1	FALSE	0.356465	1	FALSE
FBgn0267539	0.780945	NA	FALSE	0	NA	FALSE
FBgn0053128	0.780943	NA	FALSE	0	NA	FALSE
FBgn0052396	0.780941	1	FALSE	0	1	FALSE
FBgn0038239	0.780938	NA	FALSE	0	NA	FALSE
FBgn0000015	0.780937	1	FALSE	0.356465	1	FALSE
FBgn0085431	0.780934	NA	FALSE	0	NA	FALSE
FBgn0036411	0.780934	1	FALSE	0	1	FALSE
FBgn0053203	0.780932	1	FALSE	0.356465	1	FALSE
FBgn0004573	0.780931	NA	FALSE	1.13695	NA	FALSE
FBgn0003357	0.78093	NA	FALSE	0	NA	FALSE
FBgn0031756	0.78093	1	FALSE	0	1	FALSE
FBgn0046302	0.780927	1	FALSE	2.31682	1	FALSE
FBgn0038242	0.780926	1	FALSE	0	1	FALSE
FBgn0046297	0.780924	NA	FALSE	0	NA	FALSE
FBgn0051974	0.780923	1	FALSE	0.356465	1	FALSE
FBgn0035234	0.780922	1	FALSE	2.87528	0.537189	FALSE
FBgn0034602	0.780921	1	FALSE	2.65995	0.437782	FALSE
FBgn0029082	0.780921	1	FALSE	0.356465	1	FALSE
FBgn0032049	0.78092	NA	FALSE	0.356463	NA	FALSE
FBgn0264817	0.78092	1	FALSE	1.08199	1	FALSE
FBgn0003867	0.78092	1	FALSE	1.03707	1	FALSE
FBgn0031235	0.78092	NA	FALSE	1.64995	NA	FALSE
FBgn0052568	0.780919	1	FALSE	0.356465	1	FALSE
FBgn0023214	0.780919	1	FALSE	1.0903	1	FALSE
FBgn0032264	0.780918	1	FALSE	0	1	FALSE
FBgn0262477	0.780917	1	FALSE	0.356465	1	FALSE
FBgn0038676	0.780915	1	FALSE	0.356465	1	FALSE
FBgn0034937	0.780914	1	FALSE	0.356465	1	FALSE
FBgn0032082	0.780913	1	FALSE	0.356463	1	FALSE
FBgn0034301	0.780913	1	FALSE	0	1	FALSE
FBgn0034566	0.780912	1	FALSE	0	1	FALSE
FBgn0032187	0.780911	1	FALSE	0	1	FALSE
FBgn0051445	0.780911	NA	FALSE	0	NA	FALSE
FBgn0053289	0.780911	NA	FALSE	1.65013	NA	FALSE
FBgn0043792	0.780909	1	FALSE	0	1	FALSE
FBgn0052982	0.780909	1	FALSE	0.356465	1	FALSE
FBgn0033499	0.780908	1	FALSE	0	1	FALSE
FBgn0083991	0.780907	1	FALSE	0.356465	1	FALSE
FBgn0085407	0.780907	1	FALSE	2.04712	1	FALSE
FBgn0033963	0.780907	NA	FALSE	1.65987	NA	FALSE
FBgn0037375	0.780907	1	FALSE	0.356465	1	FALSE
FBgn0034588	0.780906	1	FALSE	0	1	FALSE
FBgn0036415	0.780906	1	FALSE	0	1	FALSE
FBgn0041156	0.780906	1	FALSE	1.04686	1	FALSE
FBgn0016650	0.780905	1	FALSE	0.356465	1	FALSE
FBgn0261835	0.780905	1	FALSE	0.356465	1	FALSE
FBgn0020556	0.780905	1	FALSE	0.356465	1	FALSE
FBgn0260660	0.780905	1	FALSE	0	1	FALSE
FBgn0032297	0.780903	1	FALSE	0	1	FALSE
FBgn0051721	0.780903	1	FALSE	0	1	FALSE
FBgn0285896	0.780903	1	FALSE	0	1	FALSE
FBgn0015524	0.780901	1	FALSE	0	1	FALSE
FBgn0038150	0.780901	1	FALSE	0	1	FALSE
FBgn0041709	0.780901	NA	FALSE	0	NA	FALSE
FBgn0264556	0.780901	1	FALSE	0	1	FALSE
FBgn0039628	0.7809	1	FALSE	0	1	FALSE
FBgn0034356	0.7809	1	FALSE	0	1	FALSE
FBgn0085425	0.780899	1	FALSE	0	1	FALSE
FBgn0034718	0.780898	1	FALSE	0	1	FALSE
FBgn0266579	0.780898	1	FALSE	2.61299	1	FALSE
FBgn0004878	0.780898	1	FALSE	0	1	FALSE
FBgn0031690	0.780897	1	FALSE	0	1	FALSE
FBgn0036459	0.780897	1	FALSE	0	1	FALSE
FBgn0030661	0.780897	1	FALSE	0	1	FALSE
FBgn0040505	0.780895	1	FALSE	0	1	FALSE
FBgn0004197	0.780895	1	FALSE	0	1	FALSE
FBgn0267758	0.780895	1	FALSE	0	1	FALSE
FBgn0033827	0.780894	NA	FALSE	0.356465	NA	FALSE
FBgn0014019	0.780894	1	FALSE	1.10301	1	FALSE
FBgn0032448	0.780893	NA	FALSE	0	NA	FALSE
FBgn0004034	0.780893	1	FALSE	0.356466	1	FALSE
FBgn0264443	0.780893	1	FALSE	0	1	FALSE
FBgn0265578	0.780892	1	FALSE	2.42727	0.879345	FALSE
FBgn0033728	0.780892	NA	FALSE	1.08845	NA	FALSE
FBgn0085479	0.780892	1	FALSE	0.356464	1	FALSE
FBgn0038014	0.780891	1	FALSE	1.09701	1	FALSE
FBgn0037906	0.78089	1	FALSE	0	1	FALSE
FBgn0038405	0.78089	1	FALSE	1.98224	1	FALSE
FBgn0034462	0.780889	1	FALSE	1.07435	1	FALSE
FBgn0036890	0.780888	1	FALSE	1.10598	1	FALSE
FBgn0264001	0.780886	1	FALSE	1.09739	1	FALSE
FBgn0259192	0.780886	1	FALSE	0	1	FALSE
FBgn0035619	0.780886	1	FALSE	1.66086	1	FALSE
FBgn0037818	0.780886	1	FALSE	0	1	FALSE
FBgn0040107	0.780885	NA	FALSE	0	NA	FALSE
FBgn0031976	0.780885	1	FALSE	0	1	FALSE
FBgn0035504	0.780885	1	FALSE	0	1	FALSE
FBgn0004577	0.780885	1	FALSE	0.356465	1	FALSE
FBgn0025776	0.780884	1	FALSE	0	1	FALSE
FBgn0085223	0.780883	1	FALSE	0	1	FALSE
FBgn0010197	0.780883	1	FALSE	0	1	FALSE
FBgn0013278	0.780883	1	FALSE	2.03678	1	FALSE
FBgn0034907	0.780883	1	FALSE	0.356465	1	FALSE
FBgn0037431	0.780883	1	FALSE	0	1	FALSE
FBgn0264470	0.780882	1	FALSE	1.08774	1	FALSE
FBgn0037570	0.780882	1	FALSE	0.356466	1	FALSE
FBgn0033369	0.780881	NA	FALSE	0	NA	FALSE
FBgn0039754	0.780881	1	FALSE	1.10751	1	FALSE
FBgn0086907	0.780881	NA	FALSE	0.356464	NA	FALSE
FBgn0036560	0.780881	1	FALSE	0.356465	1	FALSE
FBgn0053363	0.78088	1	FALSE	2.08517	1	FALSE
FBgn0003132	0.78088	NA	FALSE	0	NA	FALSE
FBgn0259229	0.780879	1	FALSE	1.04372	1	FALSE
FBgn0033069	0.780879	1	FALSE	0.356466	1	FALSE
FBgn0040028	0.780879	1	FALSE	0.356465	1	FALSE
FBgn0046756	0.780879	1	FALSE	1.04348	1	FALSE
FBgn0031646	0.780879	1	FALSE	0	1	FALSE
FBgn0085337	0.780879	1	FALSE	0	1	FALSE
FBgn0039686	0.780877	1	FALSE	0	1	FALSE
FBgn0265983	0.780876	1	FALSE	0.356466	1	FALSE
FBgn0031219	0.780876	1	FALSE	0.356465	1	FALSE
FBgn0259707	0.780875	1	FALSE	2.00755	1	FALSE
FBgn0264863	0.780875	NA	FALSE	1.64342	NA	FALSE
FBgn0032860	0.780874	1	FALSE	1.09241	1	FALSE
FBgn0031808	0.780874	1	FALSE	0	1	FALSE
FBgn0038113	0.780874	1	FALSE	1.08881	1	FALSE
FBgn0038959	0.780874	1	FALSE	0	1	FALSE
FBgn0034850	0.780874	1	FALSE	0.356465	1	FALSE
FBgn0035089	0.780874	1	FALSE	0	1	FALSE
FBgn0041707	0.780874	1	FALSE	1.6746	1	FALSE
FBgn0004644	0.780872	1	FALSE	0.356466	1	FALSE
FBgn0039694	0.780871	1	FALSE	0	1	FALSE
FBgn0039051	0.780871	1	FALSE	0	1	FALSE
FBgn0004552	0.78087	NA	FALSE	0	NA	FALSE
FBgn0033887	0.78087	1	FALSE	0.356465	1	FALSE
FBgn0265819	0.780869	1	FALSE	2.42369	0.886406	FALSE
FBgn0032615	0.780868	1	FALSE	0	1	FALSE
FBgn0267058	0.780868	1	FALSE	1.05498	1	FALSE
FBgn0054044	0.780867	1	FALSE	0	1	FALSE
FBgn0263022	0.780867	1	FALSE	0.356466	1	FALSE
FBgn0030319	0.780867	1	FALSE	0	1	FALSE
FBgn0264601	0.780866	1	FALSE	0	1	FALSE
FBgn0035847	0.780866	1	FALSE	0.356465	1	FALSE
FBgn0038753	0.780866	1	FALSE	0	1	FALSE
FBgn0264787	0.780865	1	FALSE	1.66946	1	FALSE
FBgn0263467	0.780865	1	FALSE	0	1	FALSE
FBgn0033054	0.780865	NA	FALSE	1.67425	NA	FALSE
FBgn0263477	0.780864	NA	FALSE	2.81663	NA	FALSE
FBgn0082974	0.780862	1	FALSE	0	1	FALSE
FBgn0034737	0.780862	NA	FALSE	1.04488	NA	FALSE
FBgn0033629	0.780862	NA	FALSE	0	NA	FALSE
FBgn0004228	0.780862	1	FALSE	0	1	FALSE
FBgn0034906	0.780862	1	FALSE	0.356465	1	FALSE
FBgn0037672	0.780862	1	FALSE	0.356466	1	FALSE
FBgn0027491	0.780861	1	FALSE	0.356466	1	FALSE
FBgn0039154	0.78086	1	FALSE	0	1	FALSE
FBgn0250839	0.78086	1	FALSE	1.70608	1	FALSE
FBgn0265161	0.780858	NA	FALSE	3.08557	NA	FALSE
FBgn0036809	0.780855	NA	FALSE	0	NA	FALSE
FBgn0264727	0.780854	1	FALSE	0.356465	1	FALSE
FBgn0266326	0.780853	1	FALSE	0.356465	1	FALSE
FBgn0037753	0.780818	1	FALSE	1.55065	1	FALSE
FBgn0263624	0.780734	NA	FALSE	0	NA	FALSE
FBgn0030941	0.780689	1	FALSE	0.360464	1	FALSE
FBgn0262985	0.780272	1	FALSE	0.20474	1	FALSE
FBgn0025680	0.779499	1	FALSE	-1.08813	1	FALSE
FBgn0014380	0.779381	1	FALSE	1.34833	1	FALSE
FBgn0039360	0.777696	0.00204587	FALSE	0.15664	1	FALSE
FBgn0000615	0.777681	0.669486	FALSE	-0.175276	1	FALSE
FBgn0038302	0.77756	0.0225581	FALSE	0.998573	0.000801046	FALSE
FBgn0283501	0.777096	0.985587	FALSE	-0.370357	1	FALSE
FBgn0039738	0.776992	1	FALSE	1.14062	1	FALSE
FBgn0263660	0.776196	0.59379	FALSE	-0.17565	1	FALSE
FBgn0036732	0.775899	1	FALSE	1.9702	0.919169	FALSE
FBgn0051019	0.773822	1	FALSE	0.362301	1	FALSE
FBgn0038462	0.772177	4.15e-10	FALSE	0.718274	6.07e-09	FALSE
FBgn0267826	0.772174	0.436008	FALSE	0.0682886	1	FALSE
FBgn0264326	0.771759	0.35559	FALSE	0.412975	1	FALSE
FBgn0015299	0.771656	0.435514	FALSE	0.604452	0.845187	FALSE
FBgn0032645	0.771032	0.769521	FALSE	0.567289	1	FALSE
FBgn0032694	0.770388	0.873851	FALSE	1.57532	0.203283	FALSE
FBgn0034938	0.76891	0.00436262	FALSE	0.307302	0.81959	FALSE
FBgn0034861	0.767799	1	FALSE	-0.538272	1	FALSE
FBgn0065099	0.766553	1	FALSE	1.25239	1	FALSE
FBgn0050339	0.764997	1	FALSE	-0.362349	1	FALSE
FBgn0033257	0.762159	0.644489	FALSE	0.482348	1	FALSE
FBgn0037777	0.761448	0.0344447	FALSE	0.374972	0.797249	FALSE
FBgn0053349	0.76125	1	FALSE	-1.16011	1	FALSE
FBgn0028863	0.760372	1	FALSE	-1.09404	1	FALSE
FBgn0031700	0.760276	1	FALSE	1.69583	1	FALSE
FBgn0259222	0.759421	1	FALSE	-1.08932	1	FALSE
FBgn0051469	0.758359	1	FALSE	-0.363613	1	FALSE
FBgn0039155	0.757315	1	FALSE	0.133616	1	FALSE
FBgn0004870	0.756721	0.376846	FALSE	0.527068	0.895265	FALSE
FBgn0030931	0.755991	0.794709	FALSE	0.418623	1	FALSE
FBgn0029928	0.755815	0.0729342	FALSE	0.855388	0.0296646	FALSE
FBgn0032612	0.755774	1	FALSE	-0.291312	1	FALSE
FBgn0031834	0.755452	0.536417	FALSE	0.187453	1	FALSE
FBgn0035793	0.753762	0.0104218	FALSE	0.672594	0.038842	FALSE
FBgn0002571	0.753578	NA	FALSE	2.10937	NA	FALSE
FBgn0265205	0.752678	1	FALSE	0.986636	1	FALSE
FBgn0035295	0.752455	0.874622	FALSE	0.185771	1	FALSE
FBgn0030026	0.751329	4.57e-05	FALSE	0.0190193	1	FALSE
FBgn0032205	0.751245	0.595475	FALSE	0.454725	1	FALSE
FBgn0030610	0.751024	0.332917	FALSE	0.158124	1	FALSE
FBgn0039272	0.749939	0.10369	FALSE	0.582189	0.391896	FALSE
FBgn0036688	0.749429	0.0695083	FALSE	0.325381	0.992265	FALSE
FBgn0267001	0.748981	0.8491	FALSE	0.82063	0.913738	FALSE
FBgn0039914	0.748839	0.531465	FALSE	0.554711	0.963969	FALSE
FBgn0039013	0.747785	0.641016	FALSE	-0.111933	1	FALSE
FBgn0013762	0.745624	0.13672	FALSE	0.522411	0.604602	FALSE
FBgn0030411	0.745506	0.42967	FALSE	0.535033	0.913738	FALSE
FBgn0013770	0.74505	0.112579	FALSE	0.466008	0.704651	FALSE
FBgn0051174	0.744577	0.912544	FALSE	0.758813	1	FALSE
FBgn0261053	0.744305	1	FALSE	0.442933	1	FALSE
FBgn0033347	0.743167	0.827592	FALSE	0.313719	1	FALSE
FBgn0001269	0.742752	1	FALSE	1.33885	1	FALSE
FBgn0083027	0.741586	0.757816	FALSE	1.23311	0.206945	FALSE
FBgn0267520	0.739991	0.904686	FALSE	0.107591	1	FALSE
FBgn0050409	0.738552	1	FALSE	0.940075	1	FALSE
FBgn0259737	0.738424	NA	FALSE	0.0828005	NA	FALSE
FBgn0010288	0.738061	0.267341	FALSE	0.456077	0.912487	FALSE
FBgn0063493	0.737627	0.0161748	FALSE	0.570727	0.136552	FALSE
FBgn0037304	0.736657	0.844361	FALSE	0.626025	1	FALSE
FBgn0052772	0.735608	0.308882	FALSE	0.408102	1	FALSE
FBgn0035102	0.735129	0.602545	FALSE	-0.141141	1	FALSE
FBgn0028515	0.734613	0.0270593	FALSE	0.314467	0.909249	FALSE
FBgn0265731	0.733796	1	FALSE	1.12336	1	FALSE
FBgn0035888	0.731447	0.977641	FALSE	0.320227	1	FALSE
FBgn0267076	0.731093	1	FALSE	-0.115727	1	FALSE
FBgn0035162	0.731055	0.000187683	FALSE	0.765552	7.89e-05	FALSE
FBgn0033635	0.730771	0.490538	FALSE	0.619627	0.815633	FALSE
FBgn0259683	0.73044	1	FALSE	0.296408	1	FALSE
FBgn0034261	0.728957	0.00495062	FALSE	0.562106	0.0730981	FALSE
FBgn0052350	0.728575	0.00981703	FALSE	0.484688	0.238212	FALSE
FBgn0028487	0.728184	0.000188992	FALSE	0.638676	0.00189733	FALSE
FBgn0030343	0.728164	0.0177339	FALSE	0.182434	1	FALSE
FBgn0266167	0.728016	1	FALSE	-0.302422	1	FALSE
FBgn0264789	0.727279	1	FALSE	0.371866	1	FALSE
FBgn0038034	0.727188	0.816722	FALSE	0.392109	1	FALSE
FBgn0033446	0.726729	1	FALSE	0.258323	1	FALSE
FBgn0000826	0.726302	0.405134	FALSE	0.179409	1	FALSE
FBgn0037678	0.725628	1	FALSE	-0.148408	1	FALSE
FBgn0015575	0.724977	1	FALSE	-1.08854	1	FALSE
FBgn0000723	0.724746	1	FALSE	0.815073	1	FALSE
FBgn0053494	0.724732	1	FALSE	-1.08328	1	FALSE
FBgn0040477	0.724569	0.472257	FALSE	0.377895	1	FALSE
FBgn0024187	0.724022	0.132372	FALSE	0.310247	1	FALSE
FBgn0019928	0.723485	1	FALSE	-0.024277	1	FALSE
FBgn0267296	0.723072	1	FALSE	-0.344301	1	FALSE
FBgn0037345	0.723059	0.0825214	FALSE	0.703535	0.107666	FALSE
FBgn0053993	0.721988	1	FALSE	-1.08303	1	FALSE
FBgn0036319	0.721581	1	FALSE	1.28955	1	FALSE
FBgn0261563	0.720789	1	FALSE	2.17943	0.915813	FALSE
FBgn0051988	0.72072	1	FALSE	-1.73958	1	FALSE
FBgn0051777	0.720019	1	FALSE	-0.35201	1	FALSE
FBgn0034924	0.718951	0.977641	FALSE	0.0777827	1	FALSE
FBgn0015034	0.71894	NA	FALSE	1.40364	NA	FALSE
FBgn0263511	0.718768	1	FALSE	1.88255	1	FALSE
FBgn0031356	0.71859	0.751856	FALSE	0.69335	0.913738	FALSE
FBgn0031811	0.716631	1	FALSE	-0.134419	1	FALSE
FBgn0039965	0.716386	0.00159787	FALSE	0.302945	0.66221	FALSE
FBgn0052260	0.716255	1	FALSE	-1.0902	1	FALSE
FBgn0030989	0.715562	1	FALSE	2.19254	1	FALSE
FBgn0032401	0.714317	0.0986173	FALSE	0.549507	0.385777	FALSE
FBgn0033872	0.714054	1	FALSE	-0.368258	1	FALSE
FBgn0051989	0.713565	0.647399	FALSE	0.574743	0.978359	FALSE
FBgn0285879	0.713064	1	FALSE	2.15524	1	FALSE
FBgn0028499	0.712952	0.404074	FALSE	0.640687	0.643414	FALSE
FBgn0040096	0.712871	NA	FALSE	1.35356	NA	FALSE
FBgn0029751	0.712333	0.949567	FALSE	-0.373548	1	FALSE
FBgn0031741	0.712236	0.941767	FALSE	-0.349024	1	FALSE
FBgn0267991	0.71207	NA	FALSE	-1.08289	NA	FALSE
FBgn0035064	0.711424	2.47e-05	FALSE	0.339613	0.218561	FALSE
FBgn0003250	0.71007	1	FALSE	1.63043	0.675872	FALSE
FBgn0267177	0.709662	1	FALSE	0.39687	1	FALSE
FBgn0267715	0.708848	1	FALSE	-0.23325	1	FALSE
FBgn0041182	0.708733	0.771437	FALSE	1.35761	0.132603	FALSE
FBgn0033476	0.707908	0.687034	FALSE	0.393706	1	FALSE
FBgn0052432	0.707636	1	FALSE	-1.08171	1	FALSE
FBgn0011274	0.70713	1	FALSE	-1.02346	1	FALSE
FBgn0036643	0.706935	0.329297	FALSE	0.185814	1	FALSE
FBgn0035591	0.706581	4.97e-05	FALSE	0.44665	0.0451423	FALSE
FBgn0000229	0.705887	0.711191	FALSE	0.175655	1	FALSE
FBgn0051546	0.704454	1	FALSE	-1.09337	1	FALSE
FBgn0038550	0.7044	0.886007	FALSE	1.24342	0.384335	FALSE
FBgn0033371	0.703544	1	FALSE	-2.16405	0.865406	FALSE
FBgn0052647	0.702686	NA	FALSE	-0.360842	NA	FALSE
FBgn0032684	0.700492	1	FALSE	-1.0924	1	FALSE
FBgn0033483	0.699853	0.942016	FALSE	0.295426	1	FALSE
FBgn0040487	0.699569	1	FALSE	1.46178	0.451031	FALSE
FBgn0032151	0.699401	1	FALSE	1.98151	1	FALSE
FBgn0031418	0.699085	0.000137551	FALSE	0.475631	0.0359222	FALSE
FBgn0032136	0.698252	1	FALSE	-1.09274	1	FALSE
FBgn0001075	0.698136	1	FALSE	0.0940302	1	FALSE
FBgn0031971	0.69564	0.0424107	FALSE	0.303586	0.936014	FALSE
FBgn0085450	0.694961	0.816722	FALSE	0.729849	0.9107	FALSE
FBgn0025454	0.693647	1	FALSE	-1.54698	1	FALSE
FBgn0031201	0.691611	NA	FALSE	0.82919	NA	FALSE
FBgn0265597	0.691396	NA	FALSE	-1.0922	NA	FALSE
FBgn0031801	0.691388	NA	FALSE	-0.372494	NA	FALSE
FBgn0033093	0.691175	1	FALSE	0.345115	1	FALSE
FBgn0261349	0.691127	0.977641	FALSE	-0.810732	1	FALSE
FBgn0027518	0.690711	0.720632	FALSE	0.436429	1	FALSE
FBgn0038312	0.690674	0.238151	FALSE	0.186537	1	FALSE
FBgn0035768	0.690293	NA	FALSE	-1.58309	NA	FALSE
FBgn0037835	0.68935	1	FALSE	-2.59665	1	FALSE
FBgn0032780	0.687922	0.953672	FALSE	-0.242947	1	FALSE
FBgn0029958	0.687017	0.599198	FALSE	0.0761388	1	FALSE
FBgn0035398	0.686854	1	FALSE	0.753721	1	FALSE
FBgn0034982	0.685366	0.904296	FALSE	0.275539	1	FALSE
FBgn0040341	0.683505	1	FALSE	0.3882	1	FALSE
FBgn0038929	0.683305	NA	FALSE	-0.897941	NA	FALSE
FBgn0031238	0.682841	0.0999396	FALSE	0.0481565	1	FALSE
FBgn0050460	0.680161	1	FALSE	2.68785	0.913738	FALSE
FBgn0004185	0.679862	NA	FALSE	-0.416997	NA	FALSE
FBgn0058006	0.67961	0.254973	FALSE	0.837239	0.103091	FALSE
FBgn0020299	0.677503	1	FALSE	-1.38747	0.973545	FALSE
FBgn0038934	0.675505	1	FALSE	-0.876894	1	FALSE
FBgn0000370	0.675079	0.000703229	FALSE	0.667072	0.000988299	FALSE
FBgn0010812	0.674834	0.894368	FALSE	0.161557	1	FALSE
FBgn0083039	0.673119	1	FALSE	1.47902	1	FALSE
FBgn0259714	0.671868	1	FALSE	-0.578826	1	FALSE
FBgn0014949	0.670898	1	FALSE	-0.957803	1	FALSE
FBgn0085257	0.670083	0.196559	FALSE	-0.0408653	1	FALSE
FBgn0035019	0.668253	NA	FALSE	-0.264523	NA	FALSE
FBgn0086757	0.665302	0.562047	FALSE	-0.144824	1	FALSE
FBgn0023540	0.664921	0.703524	FALSE	0.438667	1	FALSE
FBgn0037606	0.663341	0.671788	FALSE	0.473788	1	FALSE
FBgn0031995	0.662691	0.000174684	FALSE	0.0526502	1	FALSE
FBgn0031961	0.662308	0.443042	FALSE	0.286575	1	FALSE
FBgn0034963	0.661584	0.741992	FALSE	0.371345	1	FALSE
FBgn0050161	0.660886	1	FALSE	-1.82069	1	FALSE
FBgn0023095	0.66069	1	FALSE	0.780761	1	FALSE
FBgn0259145	0.659696	1	FALSE	-2.05197	0.916168	FALSE
FBgn0033373	0.659387	0.766282	FALSE	0.370625	1	FALSE
FBgn0037076	0.658762	0.798144	FALSE	0.679317	0.909249	FALSE
FBgn0004646	0.657875	0.504502	FALSE	0.8642	0.247564	FALSE
FBgn0041706	0.65585	1	FALSE	0.769769	1	FALSE
FBgn0011754	0.655842	0.31839	FALSE	0.294662	1	FALSE
FBgn0001145	0.655522	1	FALSE	-0.477796	1	FALSE
FBgn0034182	0.655047	1	FALSE	-1.01294	1	FALSE
FBgn0042701	0.654091	1	FALSE	0.948331	0.913738	FALSE
FBgn0267279	0.653636	0.861931	FALSE	0.498681	1	FALSE
FBgn0030628	0.653386	3.68e-06	FALSE	0.585264	6.01e-05	FALSE
FBgn0036769	0.653252	0.578537	FALSE	0.477214	0.9983	FALSE
FBgn0036689	0.653071	0.0667685	FALSE	0.544432	0.224974	FALSE
FBgn0002948	0.651855	0.526931	FALSE	0.315126	1	FALSE
FBgn0050099	0.651074	1	FALSE	0.370916	1	FALSE
FBgn0053003	0.650013	1	FALSE	0.640008	1	FALSE
FBgn0010488	0.648507	0.332917	FALSE	0.453777	0.871111	FALSE
FBgn0083124	0.647291	0.0977752	FALSE	0.0954573	1	FALSE
FBgn0262808	0.647009	1	FALSE	0.205061	1	FALSE
FBgn0010220	0.64637	3e-05	FALSE	0.603279	0.000129108	FALSE
FBgn0033121	0.645648	0.233963	FALSE	0.0910909	1	FALSE
FBgn0250816	0.645511	0.00115851	FALSE	0.64239	0.00146623	FALSE
FBgn0035372	0.644972	0.644489	FALSE	0.394159	1	FALSE
FBgn0035696	0.644594	1	FALSE	-0.117855	1	FALSE
FBgn0033906	0.643688	0.340291	FALSE	0.330389	1	FALSE
FBgn0259722	0.640689	0.71416	FALSE	0.249268	1	FALSE
FBgn0261554	0.640417	0.0806545	FALSE	0.570188	0.188197	FALSE
FBgn0033113	0.639974	1	FALSE	-0.252531	1	FALSE
FBgn0264307	0.639048	0.0940509	FALSE	0.48891	0.390391	FALSE
FBgn0037445	0.638345	0.121892	FALSE	0.35987	0.845187	FALSE
FBgn0052712	0.636866	1	FALSE	0.22698	1	FALSE
FBgn0259734	0.636471	0.416873	FALSE	0.502664	0.822154	FALSE
FBgn0030552	0.636012	0.843318	FALSE	0.0230264	1	FALSE
FBgn0014141	0.635757	0.313821	FALSE	0.579966	0.50232	FALSE
FBgn0031092	0.635187	0.121892	FALSE	0.827733	0.0171824	FALSE
FBgn0260486	0.635056	0.48023	FALSE	0.28426	1	FALSE
FBgn0266197	0.633797	1	FALSE	-0.349643	1	FALSE
FBgn0051320	0.63353	0.0398718	FALSE	0.74709	0.00808102	FALSE
FBgn0086909	0.632206	0.168823	FALSE	-0.0865024	1	FALSE
FBgn0038330	0.631765	0.432999	FALSE	0.763685	0.25186	FALSE
FBgn0031952	0.630437	0.861931	FALSE	0.570577	1	FALSE
FBgn0014877	0.629823	0.255452	FALSE	0.213463	1	FALSE
FBgn0265717	0.629317	0.773306	FALSE	0.612942	0.912487	FALSE
FBgn0264955	0.628398	0.667787	FALSE	0.0408762	1	FALSE
FBgn0031574	0.627021	0.246	FALSE	0.614393	0.3089	FALSE
FBgn0263027	0.626656	0.565635	FALSE	0.324263	1	FALSE
FBgn0083986	0.62661	0.839772	FALSE	0.122956	1	FALSE
FBgn0032013	0.626553	1	FALSE	-2.59423	0.791772	FALSE
FBgn0267450	0.625136	1	FALSE	0.589471	1	FALSE
FBgn0027094	0.624258	0.339749	FALSE	0.492736	0.737637	FALSE
FBgn0031144	0.624099	0.159871	FALSE	0.610602	0.210631	FALSE
FBgn0043070	0.622917	9.24e-05	FALSE	0.314549	0.221756	FALSE
FBgn0038747	0.622482	0.683781	FALSE	0.653048	0.766466	FALSE
FBgn0032393	0.622438	0.977641	FALSE	0.0998347	1	FALSE
FBgn0020503	0.621701	0.13797	FALSE	-0.0129805	1	FALSE
FBgn0036836	0.621007	1	FALSE	1.08335	1	FALSE
FBgn0023536	0.620634	0.0706756	FALSE	0.201832	1	FALSE
FBgn0037275	0.620629	0.754327	FALSE	0.2628	1	FALSE
FBgn0265264	0.620571	NA	FALSE	-17.0701	NA	FALSE
FBgn0005427	0.619627	0.15408	FALSE	0.555974	0.301534	FALSE
FBgn0263830	0.619495	1	FALSE	-1.74723	1	FALSE
FBgn0264269	0.619148	1	FALSE	1.04907	1	FALSE
FBgn0030662	0.61823	1	FALSE	-2.03209	1	FALSE
FBgn0085408	0.61733	1	FALSE	0.201857	1	FALSE
FBgn0036717	0.617079	1	FALSE	-1.02305	1	FALSE
FBgn0028523	0.615288	0.572258	FALSE	-0.234278	1	FALSE
FBgn0037845	0.613452	0.994504	FALSE	0.602124	1	FALSE
FBgn0034452	0.61328	0.126351	FALSE	0.229293	1	FALSE
FBgn0263607	0.612896	0.0237052	FALSE	0.462604	0.191489	FALSE
FBgn0005616	0.61262	1	FALSE	0.0812812	1	FALSE
FBgn0263975	0.611041	0.0797127	FALSE	0.188465	1	FALSE
FBgn0250788	0.610766	0.16302	FALSE	0.602054	0.206945	FALSE
FBgn0264862	0.61034	1	FALSE	-0.211729	1	FALSE
FBgn0035334	0.609788	0.963143	FALSE	-0.612625	1	FALSE
FBgn0032171	0.60931	0.99981	FALSE	-0.15705	1	FALSE
FBgn0003227	0.607812	0.816722	FALSE	-0.0577033	1	FALSE
FBgn0053198	0.607323	0.0149383	FALSE	0.496174	0.0908989	FALSE
FBgn0035047	0.60721	0.266271	FALSE	0.198941	1	FALSE
FBgn0026176	0.60495	1	FALSE	0.259945	1	FALSE
FBgn0023520	0.604306	0.00987346	FALSE	0.642058	0.00482656	FALSE
FBgn0030695	0.603615	0.858069	FALSE	0.328578	1	FALSE
FBgn0039937	0.603244	1	FALSE	1.63692	0.145859	FALSE
FBgn0053556	0.601881	1	FALSE	0.0182605	1	FALSE
FBgn0083984	0.601261	1	FALSE	0.390643	1	FALSE
FBgn0002174	0.601162	0.0593747	FALSE	0.262677	0.971243	FALSE
FBgn0037880	0.601119	0.27701	FALSE	0.30879	1	FALSE
FBgn0036956	0.600386	1	FALSE	-0.297747	1	FALSE
FBgn0260932	0.600239	0.927517	FALSE	0.69454	0.978325	FALSE
FBgn0035911	0.600067	0.8491	FALSE	0.387797	1	FALSE
FBgn0027538	0.59918	0.882909	FALSE	0.0892781	1	FALSE
FBgn0034058	0.599061	0.891331	FALSE	-0.12467	1	FALSE
FBgn0050340	0.598814	1	FALSE	0.107083	1	FALSE
FBgn0052574	0.598051	1	FALSE	-2.41209	0.884955	FALSE
FBgn0037205	0.596362	0.0275887	FALSE	0.66345	0.0109	FALSE
FBgn0036300	0.594009	0.255452	FALSE	0.0333248	1	FALSE
FBgn0005672	0.593311	0.669486	FALSE	0.366816	1	FALSE
FBgn0035308	0.593246	1	FALSE	-1.33456	1	FALSE
FBgn0065064	0.592666	1	FALSE	-0.344053	1	FALSE
FBgn0015765	0.59196	0.0932121	FALSE	0.430149	0.454919	FALSE
FBgn0030839	0.591771	0.536213	FALSE	0.259528	1	FALSE
FBgn0086693	0.588879	1	FALSE	-0.0300521	1	FALSE
FBgn0038601	0.588448	0.0632867	FALSE	0.521787	0.156405	FALSE
FBgn0083961	0.587896	0.0245832	FALSE	0.535867	0.0607037	FALSE
FBgn0264676	0.587714	0.0122099	FALSE	0.496066	0.0618012	FALSE
FBgn0005683	0.587003	0.369741	FALSE	0.504456	0.667371	FALSE
FBgn0031746	0.585977	NA	FALSE	-0.68285	NA	FALSE
FBgn0034642	0.585447	1	FALSE	0.636509	1	FALSE
FBgn0260857	0.585118	0.749262	FALSE	0.284079	1	FALSE
FBgn0032210	0.583815	0.132263	FALSE	0.672277	0.0605892	FALSE
FBgn0052783	0.581945	1	FALSE	2.36794	0.334588	FALSE
FBgn0036826	0.581396	0.00368019	FALSE	0.382867	0.166376	FALSE
FBgn0265575	0.58103	0.948275	FALSE	0.0897279	1	FALSE
FBgn0262166	0.580704	0.927563	FALSE	0.840116	0.778226	FALSE
FBgn0031320	0.580468	0.251422	FALSE	0.804459	0.0422677	FALSE
FBgn0029880	0.578594	NA	FALSE	0.305147	NA	FALSE
FBgn0040010	0.575961	0.00451002	FALSE	0.460822	0.054328	FALSE
FBgn0036910	0.575379	1	FALSE	0.578167	1	FALSE
FBgn0042213	0.574954	0.537692	FALSE	0.467822	0.88223	FALSE
FBgn0267861	0.573946	0.0981022	FALSE	0.315108	0.83721	FALSE
FBgn0025336	0.573205	0.044223	FALSE	0.12037	1	FALSE
FBgn0024321	0.572893	0.963143	FALSE	-0.375925	1	FALSE
FBgn0026374	0.572778	1	FALSE	-0.0641783	1	FALSE
FBgn0250830	0.572013	0.00136108	FALSE	0.50031	0.01008	FALSE
FBgn0265623	0.571837	0.902465	FALSE	-0.734343	0.851766	FALSE
FBgn0032077	0.571442	0.00100872	FALSE	0.217399	0.754389	FALSE
FBgn0035674	0.571203	1	FALSE	-0.832748	0.980499	FALSE
FBgn0051065	0.571045	1	FALSE	0.693975	1	FALSE
FBgn0000008	0.567937	0.825427	FALSE	0.486464	1	FALSE
FBgn0085253	0.566541	1	FALSE	-0.0142012	1	FALSE
FBgn0085452	0.566161	1	FALSE	0.232087	1	FALSE
FBgn0250848	0.56584	0.857077	FALSE	0.695967	0.822525	FALSE
FBgn0037916	0.565641	1	FALSE	-0.425284	1	FALSE
FBgn0052163	0.565568	0.8553	FALSE	0.362973	1	FALSE
FBgn0030716	0.565504	0.886007	FALSE	0.899309	0.530956	FALSE
FBgn0000351	0.564934	0.917593	FALSE	-0.0472067	1	FALSE
FBgn0030039	0.564243	1	FALSE	-0.0446128	1	FALSE
FBgn0037007	0.563749	0.669165	FALSE	0.897113	0.19853	FALSE
FBgn0033234	0.561941	0.751856	FALSE	0.775582	0.484274	FALSE
FBgn0016126	0.561778	0.213299	FALSE	0.309348	0.963161	FALSE
FBgn0037296	0.561479	1	FALSE	-1.32776	1	FALSE
FBgn0035356	0.561315	0.705998	FALSE	0.146033	1	FALSE
FBgn0039734	0.5601	1	FALSE	0.229015	1	FALSE
FBgn0031633	0.559843	0.177966	FALSE	0.402559	0.643414	FALSE
FBgn0033994	0.558288	0.960399	FALSE	0.598965	1	FALSE
FBgn0035094	0.558142	0.934714	FALSE	1.22088	0.237799	FALSE
FBgn0028983	0.557352	0.711191	FALSE	-0.296311	1	FALSE
FBgn0031869	0.556164	1	FALSE	0.640371	1	FALSE
FBgn0039856	0.556026	0.594588	FALSE	0.271197	1	FALSE
FBgn0037580	0.55596	0.880083	FALSE	-0.041059	1	FALSE
FBgn0035435	0.555945	0.275346	FALSE	0.343671	0.915363	FALSE
FBgn0039508	0.554866	0.927517	FALSE	-0.326286	1	FALSE
FBgn0264384	0.554703	0.0111289	FALSE	0.675866	0.000737792	FALSE
FBgn0052756	0.554609	0.114408	FALSE	0.0914627	1	FALSE
FBgn0265697	0.553009	1	FALSE	0.281303	1	FALSE
FBgn0034443	0.552373	0.380256	FALSE	0.409787	0.840094	FALSE
FBgn0034310	0.551039	0.640577	FALSE	0.288557	1	FALSE
FBgn0065035	0.55042	0.0228014	FALSE	0.479533	0.0797546	FALSE
FBgn0024320	0.550212	0.0698382	FALSE	0.316166	0.71774	FALSE
FBgn0052243	0.550024	0.783505	FALSE	0.546157	0.921596	FALSE
FBgn0051614	0.549956	1	FALSE	-0.280448	1	FALSE
FBgn0083956	0.549611	0.468206	FALSE	0.59868	0.450698	FALSE
FBgn0002905	0.548278	0.927517	FALSE	0.485659	1	FALSE
FBgn0039494	0.54825	1	FALSE	-0.643964	1	FALSE
FBgn0038889	0.546763	0.985918	FALSE	0.16507	1	FALSE
FBgn0260856	0.545989	0.0348509	FALSE	0.275547	0.766712	FALSE
FBgn0038418	0.545198	0.8553	FALSE	0.221805	1	FALSE
FBgn0036107	0.545097	0.0661627	FALSE	0.368316	0.487694	FALSE
FBgn0038640	0.545084	0.00229347	FALSE	0.437783	0.0344477	FALSE
FBgn0267810	0.544216	1	FALSE	0.626616	1	FALSE
FBgn0035955	0.543322	0.797702	FALSE	0.478644	1	FALSE
FBgn0266819	0.542844	NA	FALSE	-2.06507	NA	FALSE
FBgn0021768	0.542823	0.00170886	FALSE	0.541746	0.0019415	FALSE
FBgn0027556	0.542442	1	FALSE	-1.57294	1	FALSE
FBgn0038893	0.542263	0.0180681	FALSE	0.56042	0.013155	FALSE
FBgn0086785	0.540641	0.612209	FALSE	-0.331735	1	FALSE
FBgn0034135	0.539561	1	FALSE	-0.983326	1	FALSE
FBgn0030817	0.537708	1	FALSE	0.0615693	1	FALSE
FBgn0031969	0.537365	0.937389	FALSE	0.489625	1	FALSE
FBgn0035337	0.536682	0.235838	FALSE	0.488807	0.393506	FALSE
FBgn0032031	0.536535	0.857077	FALSE	0.191973	1	FALSE
FBgn0259936	0.536328	0.0315633	FALSE	-0.36664	0.359924	FALSE
FBgn0025383	0.536173	1	FALSE	-1.02172	1	FALSE
FBgn0031600	0.534398	1	FALSE	-0.41998	1	FALSE
FBgn0037923	0.533296	0.377039	FALSE	0.731735	0.0955641	FALSE
FBgn0261068	0.532017	0.230284	FALSE	0.457051	0.458439	FALSE
FBgn0035132	0.531718	0.86859	FALSE	0.879626	0.422615	FALSE
FBgn0026144	0.531715	0.643145	FALSE	0.484826	0.87335	FALSE
FBgn0033479	0.530088	0.0440862	FALSE	0.266965	0.808378	FALSE
FBgn0036771	0.529629	1	FALSE	-0.39288	1	FALSE
FBgn0050172	0.529148	1	FALSE	-0.461001	1	FALSE
FBgn0026060	0.528955	0.315899	FALSE	0.456123	0.562906	FALSE
FBgn0032243	0.528227	0.0149237	FALSE	0.165719	1	FALSE
FBgn0032449	0.526405	0.812256	FALSE	0.549297	0.909249	FALSE
FBgn0266281	0.524178	0.985374	FALSE	-0.304845	1	FALSE
FBgn0050183	0.524114	0.902452	FALSE	0.443634	1	FALSE
FBgn0260658	0.524087	1	FALSE	0.274518	1	FALSE
FBgn0046225	0.523817	0.644389	FALSE	0.406049	0.997265	FALSE
FBgn0039737	0.523758	0.417354	FALSE	0.798299	0.0703418	FALSE
FBgn0261261	0.523705	0.504502	FALSE	0.0923712	1	FALSE
FBgn0267967	0.522375	0.679163	FALSE	0.749075	0.339115	FALSE
FBgn0265296	0.522182	1	FALSE	-1.74073	1	FALSE
FBgn0030593	0.51883	1	FALSE	0.283357	1	FALSE
FBgn0035995	0.518801	0.755188	FALSE	0.210705	1	FALSE
FBgn0284256	0.518234	0.809424	FALSE	-0.0620172	1	FALSE
FBgn0052656	0.518045	1	FALSE	-0.797287	1	FALSE
FBgn0028567	0.516956	NA	FALSE	0.56897	NA	FALSE
FBgn0266724	0.516055	0.176697	FALSE	0.318621	0.820152	FALSE
FBgn0038575	0.515843	0.642807	FALSE	0.227769	1	FALSE
FBgn0036486	0.515436	0.926742	FALSE	0.297182	1	FALSE
FBgn0260943	0.514477	0.866785	FALSE	0.389408	1	FALSE
FBgn0259171	0.514276	0.878587	FALSE	-0.0599451	1	FALSE
FBgn0040212	0.514149	0.895195	FALSE	0.25683	1	FALSE
FBgn0003129	0.513664	1	FALSE	-2.15015	1	FALSE
FBgn0036502	0.513218	0.758361	FALSE	0.458981	0.983263	FALSE
FBgn0026262	0.512764	0.0200658	FALSE	0.464084	0.0586359	FALSE
FBgn0033188	0.512198	1	FALSE	-0.138297	1	FALSE
FBgn0040650	0.511293	0.314276	FALSE	0.745632	0.0386664	FALSE
FBgn0031381	0.510744	0.0967539	FALSE	0.549744	0.0675884	FALSE
FBgn0040236	0.510594	0.139995	FALSE	0.14766	1	FALSE
FBgn0038659	0.510511	0.0542166	FALSE	0.223615	0.959554	FALSE
FBgn0032016	0.509711	0.0046016	FALSE	0.332099	0.195152	FALSE
FBgn0036198	0.509532	0.669165	FALSE	0.327926	1	FALSE
FBgn0035642	0.508495	0.28474	FALSE	0.562927	0.220028	FALSE
FBgn0036652	0.508172	1	FALSE	-0.250947	1	FALSE
FBgn0028700	0.507194	0.00116011	FALSE	0.324958	0.12698	FALSE
FBgn0034595	0.506535	1	FALSE	0.506162	1	FALSE
FBgn0000565	0.505775	0.977641	FALSE	-0.91739	0.626858	FALSE
FBgn0031422	0.504077	0.77801	FALSE	0.332437	1	FALSE
FBgn0046692	0.503558	0.0555362	FALSE	0.238355	0.895265	FALSE
FBgn0032451	0.503086	0.927563	FALSE	0.0208472	1	FALSE
FBgn0032154	0.502693	0.48023	FALSE	0.190658	1	FALSE
FBgn0034315	0.502329	0.986225	FALSE	0.0865108	1	FALSE
FBgn0003353	0.501884	1	FALSE	0.283803	1	FALSE
FBgn0027655	0.500993	0.875678	FALSE	0.275553	1	FALSE
FBgn0003016	0.500992	0.925237	FALSE	0.354774	1	FALSE
FBgn0030554	0.500237	0.330727	FALSE	0.13268	1	FALSE
FBgn0037470	0.498884	0.0215655	FALSE	0.523114	0.0160112	FALSE
FBgn0031937	0.498487	1	FALSE	-3.15464	1	FALSE
FBgn0262524	0.49831	0.839772	FALSE	0.522952	0.916168	FALSE
FBgn0283494	0.49803	0.861931	FALSE	0.66925	0.67702	FALSE
FBgn0037044	0.497872	0.147052	FALSE	0.136932	1	FALSE
FBgn0263111	0.497861	0.749262	FALSE	0.295021	1	FALSE
FBgn0034564	0.494978	0.72794	FALSE	0.163115	1	FALSE
FBgn0033494	0.494793	1	FALSE	0.146151	1	FALSE
FBgn0002878	0.494618	1	FALSE	0.290151	1	FALSE
FBgn0263750	0.493942	1	FALSE	-1.68241	0.578237	FALSE
FBgn0035470	0.493614	0.131283	FALSE	0.434311	0.271866	FALSE
FBgn0039727	0.492766	1	FALSE	-0.0143281	1	FALSE
FBgn0030734	0.492356	0.782317	FALSE	0.543247	0.82764	FALSE
FBgn0036494	0.491456	1	FALSE	-1.13347	1	FALSE
FBgn0032486	0.491047	0.484394	FALSE	0.119733	1	FALSE
FBgn0051075	0.490545	1	FALSE	-1.35667	0.355629	FALSE
FBgn0053051	0.490446	0.48756	FALSE	0.58204	0.32783	FALSE
FBgn0263864	0.490047	0.300169	FALSE	0.483014	0.372624	FALSE
FBgn0014135	0.489463	1	FALSE	-0.285144	1	FALSE
FBgn0004432	0.489277	0.541683	FALSE	0.598176	0.382908	FALSE
FBgn0036999	0.488572	0.621067	FALSE	0.338094	1	FALSE
FBgn0038833	0.488016	1	FALSE	-1.90499	1	FALSE
FBgn0259195	0.487895	NA	FALSE	-1.14885	NA	FALSE
FBgn0036819	0.487747	0.477557	FALSE	-0.0390043	1	FALSE
FBgn0032382	0.487496	0.0480535	FALSE	0.550441	0.0180532	FALSE
FBgn0039559	0.487	0.950086	FALSE	-0.0171193	1	FALSE
FBgn0261243	0.486829	0.423594	FALSE	0.616985	0.220162	FALSE
FBgn0030500	0.486367	0.709191	FALSE	0.147901	1	FALSE
FBgn0029733	0.485606	1	FALSE	0.208663	1	FALSE
FBgn0039696	0.482969	0.48756	FALSE	0.389913	0.862878	FALSE
FBgn0033683	0.482178	0.137529	FALSE	0.28346	0.823385	FALSE
FBgn0033735	0.482008	0.100264	FALSE	0.384056	0.337046	FALSE
FBgn0263600	0.481081	1	FALSE	-0.077176	1	FALSE
FBgn0266021	0.479743	1	FALSE	-0.255534	1	FALSE
FBgn0260632	0.479609	0.941118	FALSE	0.483391	1	FALSE
FBgn0037098	0.479244	0.705998	FALSE	0.107754	1	FALSE
FBgn0024222	0.478517	0.250537	FALSE	0.225951	1	FALSE
FBgn0260798	0.478258	0.0113119	FALSE	0.347529	0.166124	FALSE
FBgn0039250	0.477495	0.0582476	FALSE	0.419726	0.153764	FALSE
FBgn0035678	0.476888	0.988318	FALSE	-0.017491	1	FALSE
FBgn0029879	0.476453	0.874622	FALSE	0.353869	1	FALSE
FBgn0043362	0.476215	1	FALSE	0.096753	1	FALSE
FBgn0052732	0.476019	0.864145	FALSE	0.175694	1	FALSE
FBgn0003483	0.475509	0.154743	FALSE	0.110693	1	FALSE
FBgn0030667	0.475067	1	FALSE	-1.59633	1	FALSE
FBgn0000464	0.474897	0.683781	FALSE	0.25632	1	FALSE
FBgn0085810	0.473765	1	FALSE	-0.515831	1	FALSE
FBgn0040089	0.473604	0.949567	FALSE	0.024205	1	FALSE
FBgn0037703	0.47346	0.0688904	FALSE	0.341489	0.397999	FALSE
FBgn0025627	0.473291	1	FALSE	0.032106	1	FALSE
FBgn0030361	0.473023	1	FALSE	0.363356	1	FALSE
FBgn0033337	0.470473	1	FALSE	-0.501876	1	FALSE
FBgn0034618	0.469757	0.181065	FALSE	0.128961	1	FALSE
FBgn0024804	0.468784	0.0401995	FALSE	0.312829	0.418405	FALSE
FBgn0044826	0.46848	0.159584	FALSE	0.315565	0.697498	FALSE
FBgn0030320	0.467689	0.353676	FALSE	0.560498	0.210143	FALSE
FBgn0035270	0.467229	0.806532	FALSE	0.201055	1	FALSE
FBgn0029708	0.466646	1	FALSE	0.442269	1	FALSE
FBgn0262685	0.466475	1	FALSE	0.292368	1	FALSE
FBgn0039702	0.465802	0.358587	FALSE	0.26408	1	FALSE
FBgn0034390	0.465771	1	FALSE	0.869027	0.850595	FALSE
FBgn0266268	0.464722	1	FALSE	-0.1262	1	FALSE
FBgn0001137	0.464284	0.772791	FALSE	0.712811	0.373052	FALSE
FBgn0035099	0.463463	0.948275	FALSE	0.897314	0.368568	FALSE
FBgn0004698	0.463171	0.394772	FALSE	0.32952	0.900459	FALSE
FBgn0002542	0.462328	0.902452	FALSE	0.185498	1	FALSE
FBgn0035209	0.462232	0.330727	FALSE	0.54647	0.197443	FALSE
FBgn0036874	0.462144	NA	FALSE	0.559698	NA	FALSE
FBgn0030041	0.461519	1	FALSE	0.379016	1	FALSE
FBgn0005666	0.461178	1	FALSE	0.458576	1	FALSE
FBgn0004381	0.460434	0.977476	FALSE	0.403392	1	FALSE
FBgn0027343	0.460308	1	FALSE	0.511286	1	FALSE
FBgn0034127	0.459285	1	FALSE	0.433148	1	FALSE
FBgn0035812	0.459157	0.658051	FALSE	0.301931	1	FALSE
FBgn0036557	0.458676	0.0508273	FALSE	0.0707804	1	FALSE
FBgn0263143	0.458589	0.129271	FALSE	0.328941	0.559799	FALSE
FBgn0284254	0.458062	0.820938	FALSE	0.267329	1	FALSE
FBgn0024754	0.457106	0.180684	FALSE	0.5697	0.0529972	FALSE
FBgn0032233	0.456839	1	FALSE	1.17219	1	FALSE
FBgn0052027	0.455351	0.584075	FALSE	0.591874	0.341465	FALSE
FBgn0038279	0.454641	0.358189	FALSE	0.112924	1	FALSE
FBgn0035802	0.454056	0.656738	FALSE	0.651961	0.306655	FALSE
FBgn0039478	0.453429	1	FALSE	1.59012	1	FALSE
FBgn0026088	0.452961	0.288844	FALSE	0.316908	0.810839	FALSE
FBgn0035534	0.452643	0.598133	FALSE	0.312633	1	FALSE
FBgn0266384	0.452363	1	FALSE	0.073938	1	FALSE
FBgn0038429	0.451745	0.844361	FALSE	0.356676	1	FALSE
FBgn0044510	0.450759	0.252368	FALSE	0.413678	0.409092	FALSE
FBgn0000547	0.449956	0.375059	FALSE	0.146665	1	FALSE
FBgn0032345	0.449816	1	FALSE	0.407552	1	FALSE
FBgn0050169	0.449754	0.985587	FALSE	-0.137379	1	FALSE
FBgn0034406	0.448162	1	FALSE	1.12379	0.621476	FALSE
FBgn0085484	0.448154	0.117279	FALSE	0.35998	0.373693	FALSE
FBgn0028688	0.448099	0.891331	FALSE	0.497897	0.956208	FALSE
FBgn0037057	0.447986	1	FALSE	0.441798	1	FALSE
FBgn0040207	0.446358	1	FALSE	-0.040542	1	FALSE
FBgn0038928	0.444365	0.0294032	FALSE	0.323907	0.247588	FALSE
FBgn0086704	0.443361	0.705727	FALSE	0.12311	1	FALSE
FBgn0040392	0.443357	1	FALSE	0.951053	1	FALSE
FBgn0086691	0.443265	0.153217	FALSE	0.450572	0.164239	FALSE
FBgn0038810	0.443218	1	FALSE	0.00487446	1	FALSE
FBgn0040091	0.442917	1	FALSE	2.47095	0.113663	FALSE
FBgn0261113	0.442774	1	FALSE	0.987976	0.471592	FALSE
FBgn0001291	0.442552	1	FALSE	-0.197636	1	FALSE
FBgn0035355	0.44246	0.684535	FALSE	0.371893	0.970291	FALSE
FBgn0037433	0.440608	1	FALSE	-0.15981	1	FALSE
FBgn0085242	0.439498	0.386409	FALSE	0.22253	1	FALSE
FBgn0037802	0.439333	0.954565	FALSE	-0.0907439	1	FALSE
FBgn0003983	0.439151	1	FALSE	0.195693	1	FALSE
FBgn0003256	0.438192	0.170291	FALSE	0.359315	0.440894	FALSE
FBgn0002021	0.437508	0.197733	FALSE	0.333414	0.583173	FALSE
FBgn0003480	0.437414	0.0416643	FALSE	0.103711	1	FALSE
FBgn0031875	0.437181	0.837948	FALSE	0.246649	1	FALSE
FBgn0266916	0.437071	0.594588	FALSE	0.131587	1	FALSE
FBgn0032787	0.437007	0.614676	FALSE	-0.78378	0.0821368	FALSE
FBgn0000140	0.436699	0.839772	FALSE	0.330561	1	FALSE
FBgn0028394	0.436633	0.622521	FALSE	0.189585	1	FALSE
FBgn0000454	0.436298	0.587321	FALSE	0.530012	0.437782	FALSE
FBgn0052109	0.435671	0.387306	FALSE	0.445622	0.43224	FALSE
FBgn0038816	0.435503	0.553283	FALSE	0.140069	1	FALSE
FBgn0003748	0.435238	0.235838	FALSE	0.584451	0.0478316	FALSE
FBgn0032877	0.435065	0.0402965	FALSE	-0.0161073	1	FALSE
FBgn0031434	0.434527	0.119124	FALSE	0.216632	0.948844	FALSE
FBgn0035996	0.434308	0.17878	FALSE	0.178788	1	FALSE
FBgn0263929	0.433799	0.294692	FALSE	0.612087	0.0540705	FALSE
FBgn0027093	0.43345	0.800511	FALSE	0.597849	0.574789	FALSE
FBgn0010238	0.433221	0.447082	FALSE	0.335697	0.871493	FALSE
FBgn0041164	0.433182	0.904686	FALSE	0.654688	0.661961	FALSE
FBgn0024943	0.433157	1	FALSE	-3.45303	0.637641	FALSE
FBgn0267912	0.432904	0.984412	FALSE	0.0981145	1	FALSE
FBgn0002872	0.431677	0.201863	FALSE	0.310598	0.674806	FALSE
FBgn0002716	0.431503	0.937508	FALSE	0.0911223	1	FALSE
FBgn0037163	0.429872	1	FALSE	-0.776166	1	FALSE
FBgn0086708	0.428655	1	FALSE	-1.5065	0.70211	FALSE
FBgn0039254	0.428537	0.653134	FALSE	0.0228176	1	FALSE
FBgn0051712	0.426806	0.174655	FALSE	0.433145	0.185176	FALSE
FBgn0051898	0.426414	0.564155	FALSE	0.89474	0.0107608	FALSE
FBgn0036255	0.426139	0.898292	FALSE	0.533706	0.862878	FALSE
FBgn0004914	0.424682	0.886007	FALSE	0.407262	1	FALSE
FBgn0038679	0.424354	1	FALSE	1.43733	0.861037	FALSE
FBgn0001297	0.424155	0.76232	FALSE	0.169317	1	FALSE
FBgn0040763	0.423968	1	FALSE	-0.484411	1	FALSE
FBgn0030675	0.423932	1	FALSE	-0.00977528	1	FALSE
FBgn0283536	0.422144	0.0614822	FALSE	0.0789831	1	FALSE
FBgn0035517	0.421388	0.134193	FALSE	0.157695	1	FALSE
FBgn0037810	0.421366	0.988318	FALSE	0.227639	1	FALSE
FBgn0016926	0.421286	1	FALSE	0.383416	1	FALSE
FBgn0032029	0.421008	0.468206	FALSE	-0.157944	1	FALSE
FBgn0035988	0.420954	1	FALSE	0.60413	1	FALSE
FBgn0260985	0.420298	1	FALSE	0.354114	1	FALSE
FBgn0036821	0.419987	0.86859	FALSE	0.415542	1	FALSE
FBgn0004396	0.419325	1	FALSE	0.432665	1	FALSE
FBgn0038304	0.419197	1	FALSE	0.243601	1	FALSE
FBgn0025740	0.418524	0.208412	FALSE	0.247604	0.895265	FALSE
FBgn0033810	0.418498	0.626786	FALSE	0.213284	1	FALSE
FBgn0031191	0.418289	0.149152	FALSE	0.469911	0.0834309	FALSE
FBgn0030872	0.41788	0.505375	FALSE	0.19832	1	FALSE
FBgn0052011	0.41731	1	FALSE	-0.779986	1	FALSE
FBgn0034422	0.417048	0.017292	FALSE	0.362499	0.0658553	FALSE
FBgn0052227	0.416879	1	FALSE	-0.0629994	1	FALSE
FBgn0033740	0.416728	0.156183	FALSE	0.394299	0.238598	FALSE
FBgn0031127	0.416674	1	FALSE	-0.341525	1	FALSE
FBgn0033240	0.416189	1	FALSE	0.300018	1	FALSE
FBgn0032731	0.416092	0.775792	FALSE	0.145304	1	FALSE
FBgn0267455	0.415405	1	FALSE	-0.0111167	1	FALSE
FBgn0262825	0.415302	1	FALSE	-1.45208	1	FALSE
FBgn0260399	0.415258	0.614879	FALSE	0.209191	1	FALSE
FBgn0033190	0.414351	1	FALSE	-0.433514	1	FALSE
FBgn0033663	0.412575	0.0772247	FALSE	0.304012	0.404881	FALSE
FBgn0032943	0.412483	0.108746	FALSE	0.186327	1	FALSE
FBgn0013263	0.411958	0.332917	FALSE	0.271431	0.909249	FALSE
FBgn0030693	0.411314	0.0163354	FALSE	0.473638	0.00310635	FALSE
FBgn0037556	0.41069	0.506597	FALSE	0.282783	0.998755	FALSE
[truncated: 8,446 more rows]

## Sheet: SuppFig2B-oocyte
gene_id	log2FoldChange.bratmut	padj.bratmut	is_diff.bratmut	log2FoldChange.brathet	padj.brathet	is_diff.brathet
FBgn0035641	6.55839	8.16697e-130	TRUE	6.89338	9.47083e-145	TRUE
FBgn0002645	4.71966	2.39348e-125	TRUE	5.24627	2.63744e-156	TRUE
FBgn0043796	5.49835	4.52593e-100	TRUE	4.9698	6.1315e-82	TRUE
FBgn0014469	7.06764	3.12896e-86	TRUE	7.18149	2.19281e-89	TRUE
FBgn0033101	5.64949	3.17554e-69	TRUE	5.07921	9.0902e-56	TRUE
FBgn0054051	-38.4607	5.26441e-69	TRUE	-9.35704	0.000426762	TRUE
FBgn0259926	-44.1632	1.25817e-64	TRUE	-8.63023	0.0118363	TRUE
FBgn0003046	-37.8804	7.20727e-59	TRUE	-5.02582	0.134989	FALSE
FBgn0039098	4.17636	1.30053e-53	TRUE	3.54325	2.30798e-38	TRUE
FBgn0035544	33.3689	2.47727e-43	TRUE	27.9031	7.7211e-30	TRUE
FBgn0004893	-20.8903	1.03206e-39	TRUE	-0.716033	0.885865	FALSE
FBgn0285991	-4.46829	1.78878e-38	TRUE	-4.38692	8.11335e-39	TRUE
FBgn0038069	-30.4727	2.20002e-36	TRUE	-7.39334	0.0214817	TRUE
FBgn0051105	-33.5848	3.71205e-32	TRUE	-5.54874	0.217802	FALSE
FBgn0263490	4.17386	1.85657e-31	TRUE	4.39121	9.00619e-35	TRUE
FBgn0020414	5.50482	3.84653e-30	TRUE	4.32742	3.31576e-18	TRUE
FBgn0033164	-28.9868	1.48191e-26	TRUE	-31.4162	3.62511e-31	TRUE
FBgn0010473	-18.5323	7.34275e-25	TRUE	-0.0314637	1	FALSE
FBgn0051216	4.17109	8.45189e-24	TRUE	4.38635	3.03824e-27	TRUE
FBgn0037525	6.1331	3.51404e-21	TRUE	6.02114	1.66932e-20	TRUE
FBgn0032910	5.21983	4.00592e-21	TRUE	5.20419	6.37946e-21	TRUE
FBgn0051633	-1.6723	6.39603e-21	TRUE	-1.14273	4.33685e-11	TRUE
FBgn0052581	-1.6597	1.45766e-20	TRUE	-1.43638	2.12986e-17	TRUE
FBgn0047199	4.51372	2.54412e-20	TRUE	4.00257	6.89973e-16	TRUE
FBgn0037721	-20.6338	5.27799e-19	TRUE	-6.07016	0.0523353	FALSE
FBgn0032889	3.7481	1.13611e-18	TRUE	2.32379	4.06058e-07	TRUE
FBgn0058354	-2.10662	1.15152e-17	TRUE	-1.62639	7.79206e-15	TRUE
FBgn0262104	-37.9261	1.94656e-17	TRUE	4.7702	0.633438	FALSE
FBgn0020415	3.16845	2.24367e-17	TRUE	2.19133	3.05533e-08	TRUE
FBgn0050488	-32.3642	1.62394e-16	TRUE	-35.063	2.43189e-19	TRUE
FBgn0033836	6.19467	2.5602e-16	TRUE	5.38081	3.29343e-12	TRUE
FBgn0267585	8.89086	3.97523e-16	TRUE	7.33789	7.15484e-11	TRUE
FBgn0030589	-30.452	4.84385e-16	TRUE	-3.07418	0.765609	FALSE
FBgn0000057	1.97831	6.45461e-16	TRUE	1.95221	1.45279e-15	TRUE
FBgn0262108	3.24663	1.81588e-15	TRUE	2.88745	2.02412e-12	TRUE
FBgn0032249	2.54198	2.09123e-15	TRUE	2.01936	8.45869e-10	TRUE
FBgn0032079	4.82433	3.5462e-15	TRUE	5.29319	2.82064e-18	TRUE
FBgn0034063	1.18703	5.62067e-14	TRUE	1.059	2.13846e-11	TRUE
FBgn0052205	1.82657	9.91077e-14	TRUE	2.00401	1.68709e-17	TRUE
FBgn0015714	5.2193	2.37373e-13	TRUE	5.78697	1.09335e-16	TRUE
FBgn0031157	3.33458	5.37545e-13	TRUE	3.46814	3.48008e-14	TRUE
FBgn0052373	-3.75601	6.9252e-13	TRUE	-1.87595	0.00116938	TRUE
FBgn0033980	3.91589	2.68448e-12	TRUE	2.77527	3.29597e-06	TRUE
FBgn0030412	3.31099	3.4371e-12	TRUE	3.24675	9.95775e-12	TRUE
FBgn0015380	9.91525	1.35196e-11	TRUE	7.94523	1.79501e-07	TRUE
FBgn0017448	8.53715	1.45638e-11	TRUE	8.20493	1.05022e-10	TRUE
FBgn0051674	-2.18959	3.96031e-11	TRUE	-3.07957	2.33379e-22	TRUE
FBgn0051956	-20.6403	4.2661e-11	TRUE	-2.56652	0.742228	FALSE
FBgn0284435	3.31723	4.2661e-11	TRUE	3.50039	1.40573e-12	TRUE
FBgn0030628	0.896859	5.36568e-11	FALSE	0.830311	9.82712e-10	FALSE
FBgn0032877	1.1149	5.45801e-11	TRUE	0.37155	0.113843	FALSE
FBgn0028956	2.91695	1.92883e-10	TRUE	2.74198	1.41935e-09	TRUE
FBgn0031974	-2.14411	2.38519e-10	TRUE	-1.63194	2.19028e-06	TRUE
FBgn0052351	-20.9443	2.53478e-10	TRUE	-5.21566	0.340169	FALSE
FBgn0025549	-0.927959	2.53478e-10	FALSE	-0.739023	8.07013e-07	FALSE
FBgn0015520	1.49318	2.54952e-10	TRUE	1.5771	1.1846e-11	TRUE
FBgn0030510	-2.33817	2.66989e-10	TRUE	0.773954	0.124186	FALSE
FBgn0028952	1.99092	3.45752e-10	TRUE	2.01235	1.32853e-10	TRUE
FBgn0052549	-1.13733	7.78406e-10	TRUE	-0.874387	4.2848e-06	FALSE
FBgn0035702	1.45884	1.49634e-09	TRUE	1.27334	1.34643e-07	TRUE
FBgn0036927	0.919541	2.93352e-09	FALSE	0.778836	8.83035e-07	FALSE
FBgn0051683	-5.60919	4.36223e-09	TRUE	-0.409243	0.253223	FALSE
FBgn0035542	-6.55587	9.1257e-09	TRUE	2.17644	0.149619	FALSE
FBgn0032521	1.0186	9.76204e-09	TRUE	1.25769	1.20956e-13	TRUE
FBgn0027570	-2.94682	1.32767e-08	TRUE	2.00069	0.000148507	TRUE
FBgn0259112	1.38862	2.07391e-08	TRUE	0.376715	0.358622	FALSE
FBgn0003162	-3.05109	2.3166e-08	TRUE	-2.83463	5.16016e-08	TRUE
FBgn0259111	7.15627	2.90365e-08	TRUE	6.04552	5.12902e-06	TRUE
FBgn0031865	-5.00147	3.39994e-08	TRUE	2.15571	0.0161496	TRUE
FBgn0051898	1.72328	3.90998e-08	TRUE	1.70243	2.77434e-08	TRUE
FBgn0033174	1.36166	5.0615e-08	TRUE	1.08302	2.0623e-05	TRUE
FBgn0003345	-1.73976	5.0615e-08	TRUE	1.55939	2.06051e-07	TRUE
FBgn0029878	-2.05947	5.07758e-08	TRUE	-0.411438	0.576943	FALSE
FBgn0034490	-6.41947	5.25504e-08	TRUE	2.48428	0.0896596	FALSE
FBgn0033520	-3.7563	5.78291e-08	TRUE	-1.52584	0.0264462	TRUE
FBgn0039006	4.89064	5.93373e-08	TRUE	3.78133	7.24974e-05	TRUE
FBgn0032422	-8.07335	7.47602e-08	TRUE	1.55493	0.344684	FALSE
FBgn0025726	1.5379	8.51292e-08	TRUE	1.80732	6.89468e-11	TRUE
FBgn0278608	-1.11273	9.67404e-08	TRUE	-0.510602	0.0487696	FALSE
FBgn0016123	-5.50382	1.00088e-07	TRUE	2.38395	0.031324	TRUE
FBgn0035793	1.29555	1.09414e-07	TRUE	0.916557	0.000491983	FALSE
FBgn0025390	-4.04983	1.2576e-07	TRUE	3.5527	3.35135e-06	TRUE
FBgn0264942	1.86398	1.81477e-07	TRUE	2.28248	1.65823e-12	TRUE
FBgn0000261	-1.56803	2.58438e-07	TRUE	1.59421	6.48954e-08	TRUE
FBgn0031874	2.4489	2.63439e-07	TRUE	1.16068	0.052036	FALSE
FBgn0037819	-1.19143	2.86656e-07	TRUE	0.436384	0.169962	FALSE
FBgn0032213	-2.61871	2.87193e-07	TRUE	-2.9545	1.32537e-09	TRUE
FBgn0286203	1.74561	3.21113e-07	TRUE	3.19048	6.68106e-27	TRUE
FBgn0010470	-1.08124	4.25872e-07	TRUE	-0.535088	0.0316167	FALSE
FBgn0036152	-1.02853	4.41565e-07	TRUE	-0.345145	0.240789	FALSE
FBgn0042175	1.17345	4.91477e-07	TRUE	1.3345	5.95499e-10	TRUE
FBgn0053062	3.38342	4.92126e-07	TRUE	3.95736	5.53875e-10	TRUE
FBgn0038828	-1.27725	4.95474e-07	TRUE	-1.27082	2.16814e-07	TRUE
FBgn0000355	-8.13215	5.2994e-07	TRUE	1.29953	0.759788	FALSE
FBgn0036186	-7.08329	5.32522e-07	TRUE	-3.798	0.000127486	TRUE
FBgn0024732	-1.10845	6.47747e-07	TRUE	-0.072258	0.948039	FALSE
FBgn0266347	3.01513	6.89047e-07	TRUE	3.40597	6.57867e-09	TRUE
FBgn0261584	2.22854	7.92992e-07	TRUE	0.622211	0.452068	FALSE
FBgn0034859	2.28704	7.92992e-07	TRUE	0.0316931	0.999398	FALSE
FBgn0267733	-2.5782	8.30764e-07	TRUE	-1.91804	7.24974e-05	TRUE
FBgn0004055	-1.07522	1.19802e-06	TRUE	-1.03221	1.91402e-06	TRUE
FBgn0030073	-2.7271	1.4649e-06	TRUE	-2.8231	4.6894e-09	TRUE
FBgn0028550	-2.96884	1.5273e-06	TRUE	0.629459	0.549626	FALSE
FBgn0263397	-7.60375	1.57298e-06	TRUE	-0.927821	0.712847	FALSE
FBgn0030048	-0.792729	1.57298e-06	FALSE	-0.802916	3.36593e-07	FALSE
FBgn0010894	-1.18102	1.99697e-06	TRUE	-0.152304	0.821736	FALSE
FBgn0263780	5.25797	2.01033e-06	TRUE	4.70146	2.97988e-05	TRUE
FBgn0052088	-2.89969	2.06875e-06	TRUE	-1.74568	0.0022716	TRUE
FBgn0039993	-0.662384	2.55432e-06	FALSE	-0.566779	7.24974e-05	FALSE
FBgn0010620	-0.965939	2.72309e-06	FALSE	1.06404	4.60778e-08	TRUE
FBgn0027453	-0.917867	3.09161e-06	FALSE	-0.79893	5.70069e-05	FALSE
FBgn0028523	2.0913	3.13748e-06	TRUE	1.32483	0.0089892	TRUE
FBgn0031663	-1.14531	3.73787e-06	TRUE	-1.00017	3.58114e-05	TRUE
FBgn0035696	-6.39528	4.61026e-06	TRUE	1.47357	0.514824	FALSE
FBgn0264703	-2.22674	4.7901e-06	TRUE	-2.04759	2.48609e-07	TRUE
FBgn0028375	-1.0783	5.0253e-06	TRUE	-0.572502	0.0415117	FALSE
FBgn0041184	4.34386	6.08291e-06	TRUE	1.69817	0.215685	FALSE
FBgn0037581	4.18828	6.42761e-06	TRUE	5.04054	7.43625e-09	TRUE
FBgn0261647	-1.45211	6.86143e-06	TRUE	-0.915586	0.0121273	FALSE
FBgn0031418	0.811994	7.79345e-06	FALSE	0.494342	0.0161062	FALSE
FBgn0263776	-5.87061	8.98729e-06	TRUE	2.05188	0.268176	FALSE
FBgn0001341	-0.86952	9.42894e-06	FALSE	-0.244683	0.466546	FALSE
FBgn0260484	-0.899735	9.83455e-06	FALSE	-0.728564	0.000420185	FALSE
FBgn0260745	-6.80822	1.00589e-05	TRUE	-5.6088	0.000127486	TRUE
FBgn0010194	1.40741	1.07185e-05	TRUE	1.19109	0.000298944	TRUE
FBgn0005670	3.49767	1.0937e-05	TRUE	2.24293	0.0137416	TRUE
FBgn0029820	-0.863011	1.11179e-05	FALSE	0.343276	0.171559	FALSE
FBgn0085446	-3.34911	1.11179e-05	TRUE	0.515698	0.800996	FALSE
FBgn0034126	1.67619	1.13641e-05	TRUE	0.636714	0.247609	FALSE
FBgn0030816	-2.64114	1.23679e-05	TRUE	1.19428	0.0960795	FALSE
FBgn0034501	-4.71297	1.34104e-05	TRUE	3.59799	8.82679e-05	TRUE
FBgn0039282	-3.09511	1.54923e-05	TRUE	-1.84188	0.00116938	TRUE
FBgn0050035	-3.79901	1.54923e-05	TRUE	2.14214	0.0237293	TRUE
FBgn0032727	-3.26875	1.6466e-05	TRUE	1.55657	0.029986	TRUE
FBgn0085428	-6.758	1.68583e-05	TRUE	2.45409	0.240406	FALSE
FBgn0033815	2.58571	1.71435e-05	TRUE	1.91081	0.00333216	TRUE
FBgn0033521	-4.60499	2.03333e-05	TRUE	-0.505494	0.807316	FALSE
FBgn0025382	1.62616	2.09647e-05	TRUE	1.25999	0.00181515	TRUE
FBgn0083977	-7.81466	2.15691e-05	TRUE	1.61162	0.562222	FALSE
FBgn0263829	-5.88195	2.16655e-05	TRUE	-5.84919	7.9603e-06	TRUE
FBgn0283451	-4.45455	2.17905e-05	TRUE	-4.11364	4.79404e-05	TRUE
FBgn0032843	-7.15411	2.36918e-05	TRUE	-3.0056	0.0362722	TRUE
FBgn0039250	0.844618	2.39255e-05	FALSE	1.05057	1.66347e-08	TRUE
FBgn0037696	1.67965	2.72016e-05	TRUE	1.39253	0.000703565	TRUE
FBgn0032218	-2.10697	2.94536e-05	TRUE	0.914111	0.0990129	FALSE
FBgn0013272	-4.3595	3.38079e-05	TRUE	2.57871	0.0268515	TRUE
FBgn0052091	-7.82421	3.38079e-05	TRUE	1.69577	0.547725	FALSE
FBgn0015568	-1.22588	3.83692e-05	TRUE	-2.12666	1.45279e-15	TRUE
FBgn0265137	-1.09617	3.84762e-05	TRUE	-0.716013	0.0139891	FALSE
FBgn0025837	3.2565	4.06277e-05	TRUE	4.14554	5.79372e-09	TRUE
FBgn0032285	-21.7499	4.28558e-05	TRUE	7.12212	0.387821	FALSE
FBgn0031760	1.71951	5.17621e-05	TRUE	2.82629	2.18541e-15	TRUE
FBgn0030914	5.87835	5.93356e-05	TRUE	1.52799	0.639898	FALSE
FBgn0263665	-5.58785	7.07651e-05	TRUE	-6.23138	2.09915e-06	TRUE
FBgn0000636	-7.06915	7.61128e-05	TRUE	1.86814	0.530442	FALSE
FBgn0001234	-3.64055	7.87114e-05	TRUE	1.93912	0.0219742	TRUE
FBgn0025631	-2.09824	7.91258e-05	TRUE	-1.19037	0.0365997	TRUE
FBgn0036187	-1.09421	8.11568e-05	TRUE	-0.690244	0.029013	FALSE
FBgn0037515	1.49996	8.35037e-05	TRUE	-0.240298	0.82678	FALSE
FBgn0032259	0.783939	8.54296e-05	FALSE	0.53863	0.0136291	FALSE
FBgn0024248	-0.83189	9.18581e-05	FALSE	-0.305628	0.315539	FALSE
FBgn0261802	1.07582	9.61312e-05	TRUE	0.573262	0.0926426	FALSE
FBgn0037205	0.895311	0.000102511	FALSE	0.893898	7.24974e-05	FALSE
FBgn0050069	-5.09769	0.000102511	TRUE	2.57351	0.0346414	TRUE
FBgn0267728	2.91533	0.000102511	TRUE	2.67062	0.000373997	TRUE
FBgn0264562	2.92434	0.000104128	TRUE	1.36229	0.171768	FALSE
FBgn0027535	-0.841569	0.000104128	FALSE	-0.0727689	0.935746	FALSE
FBgn0003008	-1.03966	0.000104128	TRUE	-0.581196	0.0586452	FALSE
FBgn0030964	-1.38751	0.000107055	TRUE	0.135807	0.921571	FALSE
FBgn0030011	1.53787	0.000109398	TRUE	0.439634	0.548668	FALSE
FBgn0034797	-4.35942	0.000110542	TRUE	2.75851	0.017757	TRUE
FBgn0262887	2.17243	0.000112165	TRUE	2.37382	4.13479e-06	TRUE
FBgn0037370	-0.577844	0.000116211	FALSE	-0.842451	4.15364e-10	FALSE
FBgn0038183	-1.16398	0.000127873	TRUE	-0.589036	0.0730505	FALSE
FBgn0267910	-1.8379	0.000131306	TRUE	-1.94738	1.06733e-05	TRUE
FBgn0259822	5.49667	0.000131306	TRUE	1.78987	0.487458	FALSE
FBgn0010549	4.67848	0.000131841	TRUE	4.84949	5.05865e-05	TRUE
FBgn0031381	0.874939	0.000135151	FALSE	0.359446	0.267958	FALSE
FBgn0035113	2.28148	0.0001357	TRUE	2.15178	0.00029603	TRUE
FBgn0036796	-5.44859	0.000138788	TRUE	-4.59488	0.000108833	TRUE
FBgn0051352	-5.9918	0.00014068	TRUE	2.02579	0.0849927	FALSE
FBgn0260766	-7.08735	0.00014281	TRUE	-6.1382	0.000117509	TRUE
FBgn0085638	1.16436	0.000148381	TRUE	1.65907	1.44929e-09	TRUE
FBgn0033286	-20.6017	0.00015379	TRUE	-4.32454	0.727656	FALSE
FBgn0050022	-0.844977	0.0001601	FALSE	0.004608	1	FALSE
FBgn0004666	-5.65252	0.000163981	TRUE	1.87059	0.332568	FALSE
FBgn0032116	-6.86628	0.000168624	TRUE	1.56291	0.574688	FALSE
FBgn0039738	-5.26328	0.000169985	TRUE	0.980822	0.565118	FALSE
FBgn0035691	3.32416	0.000175305	TRUE	0.591837	0.810291	FALSE
FBgn0029723	-1.72629	0.00018264	TRUE	-1.90137	1.17855e-05	TRUE
FBgn0023000	1.69434	0.00018343	TRUE	2.71807	7.40321e-12	TRUE
FBgn0030065	-2.14785	0.00018751	TRUE	1.46606	0.0146218	TRUE
FBgn0285955	-7.31166	0.000199695	TRUE	2.32257	0.282996	FALSE
FBgn0250907	3.07083	0.000248092	TRUE	4.45681	1.34781e-09	TRUE
FBgn0052010	4.44284	0.000249179	TRUE	5.06313	6.44822e-06	TRUE
FBgn0035539	-7.52344	0.0002511	TRUE	1.57092	0.665374	FALSE
FBgn0032076	2.51755	0.000257227	TRUE	1.77252	0.0195621	TRUE
FBgn0030625	0.950914	0.000271604	FALSE	0.9794	0.000107963	FALSE
FBgn0261059	-5.28267	0.000271604	TRUE	-5.2398	3.58114e-05	TRUE
FBgn0040650	1.06839	0.000355456	TRUE	0.768021	0.015921	FALSE
FBgn0025814	-0.911663	0.000355456	FALSE	-0.754694	0.00334752	FALSE
FBgn0033448	-3.07077	0.000359779	TRUE	2.14235	0.0186743	TRUE
FBgn0020762	-7.65575	0.000362093	TRUE	1.97755	0.505716	FALSE
FBgn0052137	-4.70696	0.000366754	TRUE	2.00381	0.147384	FALSE
FBgn0031097	-5.1267	0.000374038	TRUE	-3.9902	0.00146358	TRUE
FBgn0030294	-0.797215	0.00037941	FALSE	-0.467714	0.0768172	FALSE
FBgn0050147	-2.47693	0.000391944	TRUE	-1.19624	0.176209	FALSE
FBgn0034816	0.950696	0.000402457	FALSE	2.42432	2.27342e-32	TRUE
FBgn0010501	-0.706187	0.000402457	FALSE	-0.359705	0.147384	FALSE
FBgn0030749	1.41103	0.000410188	TRUE	2.07655	5.45691e-09	TRUE
FBgn0005612	-4.53141	0.000448609	TRUE	2.26338	0.134351	FALSE
FBgn0260855	0.721129	0.0004637	FALSE	0.459488	0.0524437	FALSE
FBgn0050438	-4.6167	0.000463985	TRUE	-3.16278	0.0264385	TRUE
FBgn0036732	-5.52885	0.000486593	TRUE	1.69953	0.244671	FALSE
FBgn0003969	-0.741675	0.0004906	FALSE	-0.594366	0.00727618	FALSE
FBgn0051272	-5.42379	0.000497762	TRUE	-5.03015	0.000188988	TRUE
FBgn0030174	0.85533	0.000504129	FALSE	0.749069	0.00291352	FALSE
FBgn0014011	0.809572	0.000509657	FALSE	1.50304	3.16935e-14	TRUE
FBgn0085434	1.97801	0.000523937	TRUE	3.30318	6.98486e-12	TRUE
FBgn0033557	-0.671848	0.000534669	FALSE	-0.243147	0.415217	FALSE
FBgn0032793	0.98604	0.000555891	FALSE	0.762687	0.00800925	FALSE
FBgn0031489	-5.91047	0.000595732	TRUE	-5.46218	0.000143999	TRUE
FBgn0004364	-5.89426	0.00062082	TRUE	0.914279	0.724231	FALSE
FBgn0015558	-2.77108	0.00062082	TRUE	-3.53069	2.34194e-06	TRUE
FBgn0266719	0.676175	0.00063707	FALSE	0.96353	2.03289e-08	FALSE
FBgn0052243	1.74762	0.00063707	TRUE	1.98868	4.20934e-05	TRUE
FBgn0261260	-3.06251	0.00063707	TRUE	2.06601	0.0232762	TRUE
FBgn0259936	0.759095	0.000639503	FALSE	-0.239645	0.544637	FALSE
FBgn0031434	0.711473	0.000658388	FALSE	0.505721	0.0280642	FALSE
FBgn0264439	2.35481	0.000670955	TRUE	0.789908	0.511957	FALSE
FBgn0038652	1.45804	0.000711625	TRUE	1.85601	1.81149e-06	TRUE
FBgn0052672	-0.68228	0.000711749	FALSE	0.894205	9.63469e-07	FALSE
FBgn0013953	-6.12847	0.000714339	TRUE	0.242246	0.981595	FALSE
FBgn0035216	-25.7723	0.000721777	TRUE	-26.656	0.000336099	TRUE
FBgn0033519	-1.76018	0.000742564	TRUE	-1.21183	0.0346414	TRUE
FBgn0036545	1.06177	0.000747115	TRUE	0.566777	0.149964	FALSE
FBgn0031270	0.83341	0.000771457	FALSE	0.710534	0.00413926	FALSE
FBgn0030583	1.88082	0.00080771	TRUE	1.03909	0.134351	FALSE
FBgn0027082	0.64456	0.00080771	FALSE	0.634828	0.000433765	FALSE
FBgn0024183	-0.859555	0.000815308	FALSE	-0.13072	0.867956	FALSE
FBgn0039137	-0.691467	0.000815865	FALSE	0.043528	0.974449	FALSE
FBgn0031913	-7.99948	0.000821452	TRUE	1.55127	0.785449	FALSE
FBgn0010220	0.572657	0.000834315	FALSE	0.47091	0.00670843	FALSE
FBgn0033685	1.71918	0.000858885	TRUE	0.642899	0.43625	FALSE
FBgn0039641	0.794121	0.000874874	FALSE	0.776131	0.000444423	FALSE
FBgn0052625	1.09317	0.000878191	TRUE	0.681519	0.0760183	FALSE
FBgn0264721	-1.34474	0.000879667	TRUE	-0.471839	0.305639	FALSE
FBgn0026085	0.808566	0.000879667	FALSE	0.534646	0.0510148	FALSE
FBgn0051038	-6.08557	0.000903276	TRUE	1.58962	0.631456	FALSE
FBgn0005771	4.7144	0.000953044	TRUE	2.9333	0.0839309	FALSE
FBgn0033438	-5.35981	0.000965825	TRUE	1.29172	0.641234	FALSE
FBgn0000244	-1.25231	0.000974533	TRUE	0.271563	0.745276	FALSE
FBgn0032935	-1.10644	0.00100755	TRUE	0.992429	0.000164191	FALSE
FBgn0004957	0.75029	0.00101587	FALSE	0.0955198	0.907531	FALSE
FBgn0058469	3.19583	0.00101587	TRUE	3.40643	0.000188988	TRUE
FBgn0003392	-0.513333	0.00104767	FALSE	-0.289831	0.128823	FALSE
FBgn0030026	0.649847	0.00104767	FALSE	0.318671	0.214322	FALSE
FBgn0003145	-6.08218	0.00104767	TRUE	-3.29174	0.0566137	FALSE
FBgn0003169	-0.664061	0.00107005	FALSE	-0.0636594	0.941635	FALSE
FBgn0028491	2.00728	0.00107218	TRUE	1.3894	0.042604	TRUE
FBgn0038330	1.54398	0.00111865	TRUE	1.23517	0.0110092	TRUE
FBgn0029752	-3.115	0.00114882	TRUE	-1.75995	0.00502937	TRUE
FBgn0038804	-0.838645	0.00127759	FALSE	-0.935421	0.000101672	FALSE
FBgn0037521	-1.90004	0.00129477	TRUE	-2.28932	3.01235e-05	TRUE
FBgn0026741	0.526509	0.00131862	FALSE	0.404694	0.0163522	FALSE
FBgn0063649	-6.29935	0.00134307	TRUE	1.35547	0.674407	FALSE
FBgn0030511	1.99554	0.00134618	TRUE	1.99971	0.000928762	TRUE
FBgn0050184	-2.17239	0.00139131	TRUE	-1.98509	0.00234413	TRUE
FBgn0267826	1.78406	0.00140908	TRUE	0.898846	0.219545	FALSE
FBgn0264676	0.770407	0.00143277	FALSE	0.64756	0.0066154	FALSE
FBgn0036487	-0.484714	0.00143277	FALSE	-0.263581	0.15017	FALSE
FBgn0015801	-1.3432	0.00144721	TRUE	0.753054	0.133369	FALSE
FBgn0036273	1.54429	0.00145179	TRUE	-0.141279	0.948647	FALSE
FBgn0010263	-1.60753	0.00146935	TRUE	-0.627045	0.346305	FALSE
FBgn0262583	-7.98116	0.00147628	TRUE	-6.39207	0.00764043	TRUE
FBgn0039644	-0.645144	0.00150594	FALSE	-0.345637	0.178804	FALSE
FBgn0016694	-1.64411	0.00150946	TRUE	0.798232	0.21724	FALSE
FBgn0052816	-2.62071	0.00150946	TRUE	1.73447	0.0428921	TRUE
FBgn0010397	-1.09283	0.0015142	TRUE	1.13821	0.000509769	TRUE
FBgn0032021	-5.5207	0.0015142	TRUE	1.42759	0.43263	FALSE
FBgn0037975	-1.04385	0.00154248	TRUE	-1.78446	3.90064e-10	TRUE
FBgn0027564	-0.557831	0.00154501	FALSE	-0.528645	0.00171889	FALSE
FBgn0039881	1.33327	0.00155937	TRUE	2.14927	1.26142e-09	TRUE
FBgn0087013	-0.507415	0.00157599	FALSE	-0.292991	0.134438	FALSE
FBgn0284408	-5.46268	0.00158631	TRUE	1.90641	0.192197	FALSE
FBgn0029798	0.97135	0.00158631	FALSE	0.806578	0.0122072	FALSE
FBgn0033188	-5.36961	0.00159831	TRUE	0.800305	0.756975	FALSE
FBgn0030309	-3.71027	0.00159831	TRUE	2.38978	0.0379302	TRUE
FBgn0004183	3.34999	0.00161336	TRUE	3.47313	0.000492948	TRUE
FBgn0028372	-1.12825	0.00165821	TRUE	-0.74625	0.0598463	FALSE
FBgn0031191	0.669273	0.00168002	FALSE	0.774872	9.41445e-05	FALSE
FBgn0026616	-0.992324	0.00168002	FALSE	0.136564	0.900166	FALSE
FBgn0033304	-1.83238	0.00168002	TRUE	-3.64184	3.14625e-12	TRUE
FBgn0011768	-0.599899	0.00185549	FALSE	-0.963148	1.15884e-08	FALSE
FBgn0035642	0.945306	0.00185946	FALSE	1.12157	7.28737e-05	TRUE
FBgn0003091	-6.66924	0.00186147	TRUE	2.35483	0.32991	FALSE
FBgn0033631	-0.773931	0.00186464	FALSE	0.906898	0.000104356	FALSE
FBgn0029118	-0.571689	0.0019517	FALSE	-0.406433	0.0358139	FALSE
FBgn0039530	-5.17392	0.00195441	TRUE	3.04234	0.0816467	FALSE
FBgn0010452	-5.20371	0.00196781	TRUE	2.11985	0.130286	FALSE
FBgn0040010	0.615258	0.00197238	FALSE	0.947369	5.08889e-08	FALSE
FBgn0086130	0.523765	0.00204197	FALSE	0.322237	0.10292	FALSE
FBgn0034180	-0.563293	0.0020883	FALSE	-0.290972	0.212013	FALSE
FBgn0032318	-7.62072	0.0020883	TRUE	-6.44817	0.00704814	TRUE
FBgn0270925	-8.10821	0.0020883	TRUE	-6.91668	0.00740117	TRUE
FBgn0259164	-7.28714	0.00212879	TRUE	0.197607	0.994307	FALSE
FBgn0032845	-1.08232	0.00218684	TRUE	0.0452841	0.994264	FALSE
FBgn0030484	-5.69354	0.00220073	TRUE	1.62617	0.467451	FALSE
FBgn0039678	-4.6182	0.00225029	TRUE	-4.79483	0.000938853	TRUE
FBgn0036896	0.936064	0.00225029	FALSE	1.15039	4.76336e-05	TRUE
FBgn0000826	1.46547	0.00227462	TRUE	1.2223	0.0151584	TRUE
FBgn0010225	-0.984506	0.00234057	FALSE	-0.157472	0.862201	FALSE
FBgn0015766	-8.42474	0.00234764	TRUE	-2.50903	0.565909	FALSE
FBgn0032789	-5.81878	0.00235716	TRUE	3.33662	0.134351	FALSE
FBgn0035196	-4.90914	0.00244414	TRUE	-2.43216	0.0622645	FALSE
FBgn0000221	0.591186	0.002505	FALSE	0.326232	0.16737	FALSE
FBgn0039927	-1.50753	0.00252035	TRUE	-2.46611	1.76042e-08	TRUE
FBgn0036369	-2.73098	0.00259953	TRUE	-2.07076	0.0280642	TRUE
FBgn0003502	-0.533305	0.00261255	FALSE	-0.199923	0.485208	FALSE
FBgn0042173	-3.27304	0.00262747	TRUE	-3.68678	0.000138797	TRUE
FBgn0035232	-0.664933	0.00263497	FALSE	0.0404484	0.98022	FALSE
FBgn0039856	1.25194	0.00271046	TRUE	0.821891	0.0890354	FALSE
FBgn0058160	0.942402	0.00284654	FALSE	0.0459127	0.99269	FALSE
FBgn0285963	-6.2696	0.00284654	TRUE	1.72511	0.53437	FALSE
FBgn0030956	-0.532237	0.00284769	FALSE	-0.315338	0.131831	FALSE
FBgn0034606	-4.96965	0.00297248	TRUE	1.00581	0.739874	FALSE
FBgn0035042	-31.3645	0.00311879	TRUE	-32.5361	0.00163106	TRUE
FBgn0036826	0.606562	0.00322359	FALSE	0.754133	3.77204e-05	FALSE
FBgn0034046	0.645013	0.00322834	FALSE	0.198743	0.631086	FALSE
FBgn0034335	-0.989455	0.00328314	FALSE	-0.77375	0.0310993	FALSE
FBgn0034756	4.67451	0.00335309	TRUE	-1.16734	0.833912	FALSE
FBgn0051661	-8.13537	0.00338384	TRUE	2.56047	0.584982	FALSE
FBgn0032480	-1.40615	0.00338384	TRUE	-0.150825	0.936767	FALSE
FBgn0039787	-31.0906	0.00350731	TRUE	-32.0627	0.0020014	TRUE
FBgn0002868	-3.14047	0.00362032	TRUE	-0.751857	0.650645	FALSE
FBgn0052436	-3.87685	0.00362699	TRUE	0.694833	0.747959	FALSE
FBgn0003090	-3.94269	0.00365943	TRUE	-1.53583	0.368215	FALSE
FBgn0053319	-4.61183	0.00369158	TRUE	-4.77458	0.0020014	TRUE
FBgn0025387	-1.56655	0.00369424	TRUE	-1.3431	0.00174038	TRUE
FBgn0050054	-1.19756	0.0037203	TRUE	0.0561987	0.99269	FALSE
FBgn0036509	-0.621418	0.00391786	FALSE	-0.0402647	0.978444	FALSE
FBgn0035152	-0.663803	0.0041241	FALSE	0.225243	0.496181	FALSE
FBgn0032869	-1.64479	0.00418765	TRUE	-2.58206	2.42447e-07	TRUE
FBgn0038419	-1.25225	0.00426344	TRUE	-0.393096	0.605064	FALSE
FBgn0035213	-0.865421	0.00436408	FALSE	-0.376393	0.398047	FALSE
FBgn0036331	-0.708572	0.00436408	FALSE	-0.880301	6.1094e-05	FALSE
FBgn0003742	-0.91452	0.00436813	FALSE	0.326992	0.507101	FALSE
FBgn0038277	-0.742596	0.00436813	FALSE	-1.05877	4.70706e-06	TRUE
FBgn0041180	-1.26422	0.00450078	TRUE	-0.859286	0.083593	FALSE
FBgn0035035	1.00141	0.00455388	TRUE	0.86649	0.0161496	FALSE
FBgn0262901	4.4579	0.00476562	TRUE	4.20597	0.00684349	TRUE
FBgn0033504	-1.50646	0.00497495	TRUE	-2.53903	3.3556e-08	TRUE
FBgn0035772	-0.606965	0.00500012	FALSE	-0.0509266	0.96001	FALSE
FBgn0038067	-7.36575	0.00504103	TRUE	-8.29285	0.000815388	TRUE
FBgn0053111	-0.941592	0.00504875	FALSE	0.107414	0.921748	FALSE
FBgn0264677	-4.80071	0.00504875	TRUE	-4.23247	0.0138861	TRUE
FBgn0034599	-0.619338	0.00507422	FALSE	-0.331368	0.21826	FALSE
FBgn0040092	-30.1818	0.0051316	TRUE	-4.42984	0.904872	FALSE
FBgn0036910	-4.86653	0.00530929	TRUE	1.65312	0.429438	FALSE
FBgn0052642	-7.82671	0.00530929	TRUE	1.8832	0.775127	FALSE
FBgn0035761	0.586422	0.00539998	FALSE	0.655149	0.000849102	FALSE
FBgn0052687	-4.25169	0.0054425	TRUE	1.2938	0.461843	FALSE
FBgn0039283	-4.18149	0.00560631	TRUE	-3.15689	0.00288101	TRUE
FBgn0000567	-5.03214	0.00562406	TRUE	1.36253	0.478373	FALSE
FBgn0037877	0.479701	0.0057348	FALSE	0.518058	0.00114396	FALSE
FBgn0039155	-3.83241	0.00579221	TRUE	1.64972	0.142205	FALSE
FBgn0034528	-0.63575	0.00586064	FALSE	-0.493968	0.0435232	FALSE
FBgn0036213	-0.813428	0.00596082	FALSE	-0.392758	0.335659	FALSE
FBgn0034654	0.536836	0.00615939	FALSE	-0.110607	0.830372	FALSE
FBgn0010433	4.84562	0.00619313	TRUE	0	1	FALSE
FBgn0038462	0.432523	0.00623144	FALSE	0.502891	0.000356577	FALSE
FBgn0262160	-5.35979	0.00623144	TRUE	2.78583	0.249204	FALSE
FBgn0030395	-5.06341	0.00623144	TRUE	-2.64404	0.110753	FALSE
FBgn0040528	-5.94448	0.00623144	TRUE	-4.32302	0.024436	TRUE
FBgn0033919	1.75404	0.00623144	TRUE	1.56298	0.0135703	TRUE
FBgn0260856	0.65113	0.00636899	FALSE	0.552172	0.021831	FALSE
FBgn0260653	-5.5508	0.00639354	TRUE	1.76451	0.517581	FALSE
FBgn0032456	-0.718618	0.00639354	FALSE	-0.29612	0.467451	FALSE
FBgn0002865	-29.5195	0.00670796	TRUE	-4.49018	0.903003	FALSE
FBgn0025680	-4.96401	0.00682086	TRUE	2.35775	0.0874564	FALSE
FBgn0030668	0.577629	0.00682086	FALSE	0.382245	0.112322	FALSE
FBgn0032247	-0.590022	0.00687748	FALSE	-0.183896	0.609536	FALSE
FBgn0261258	1.47311	0.00695658	TRUE	2.33056	4.09829e-07	TRUE
FBgn0033205	1.43001	0.00697961	TRUE	1.54582	0.00116938	TRUE
FBgn0010223	-1.80387	0.006995	TRUE	-1.01676	0.209307	FALSE
FBgn0058191	0.609181	0.00701129	FALSE	0.760241	0.000213396	FALSE
FBgn0051687	1.6036	0.00707912	TRUE	0.745407	0.379727	FALSE
FBgn0040093	-29.3465	0.00707912	TRUE	-4.81291	0.889882	FALSE
FBgn0036279	-7.09299	0.00707912	TRUE	2.83716	0.449044	FALSE
FBgn0040323	-0.963726	0.00716965	FALSE	-0.866416	0.00743897	FALSE
FBgn0034219	2.18694	0.00734972	TRUE	2.17215	0.00452165	TRUE
FBgn0030884	-5.27708	0.00734972	TRUE	2.6003	0.176209	FALSE
FBgn0004852	-2.64572	0.00749551	TRUE	-2.54933	0.00602915	TRUE
FBgn0004811	0.447446	0.00750505	FALSE	0.256682	0.214573	FALSE
FBgn0014380	-3.80106	0.00757787	TRUE	2.97744	0.0114331	TRUE
FBgn0024944	-7.08239	0.00774095	TRUE	2.49174	0.550965	FALSE
FBgn0032728	0.47118	0.00778339	FALSE	0.540526	0.000749141	FALSE
FBgn0031574	1.00167	0.00794842	TRUE	0.415975	0.475513	FALSE
FBgn0032620	-0.654744	0.00795671	FALSE	-0.17302	0.747433	FALSE
FBgn0283427	-2.06279	0.00811054	TRUE	0.461625	0.811174	FALSE
FBgn0052199	-5.22591	0.00818501	TRUE	-3.771	0.03975	TRUE
FBgn0263746	1.17471	0.00838377	TRUE	0.897429	0.049347	FALSE
FBgn0005558	-2.52952	0.00839005	TRUE	-0.3909	0.873303	FALSE
FBgn0263240	0.797528	0.00839005	FALSE	-0.190614	0.795009	FALSE
FBgn0264449	-1.01148	0.00843044	TRUE	-1.12174	0.00195306	TRUE
FBgn0001122	-0.478278	0.00843044	FALSE	-0.200492	0.465838	FALSE
FBgn0033845	0.477987	0.00843044	FALSE	0.142345	0.694672	FALSE
FBgn0083987	1.51325	0.00853893	TRUE	-0.274185	0.879109	FALSE
FBgn0037999	-0.915217	0.00853893	FALSE	-1.10439	0.000384097	TRUE
FBgn0038465	-6.56003	0.0086277	TRUE	2.0556	0.559674	FALSE
FBgn0038642	-24.4697	0.00874541	TRUE	3.45999	0.916131	FALSE
FBgn0032921	-0.572164	0.00874541	FALSE	-0.688475	0.000334044	FALSE
FBgn0031774	0.520287	0.00874541	FALSE	0.60959	0.00050816	FALSE
FBgn0030485	-1.55524	0.00874857	TRUE	-0.0525977	0.994307	FALSE
FBgn0039525	2.74614	0.00892086	TRUE	1.60213	0.222894	FALSE
FBgn0052602	-6.57063	0.00918968	TRUE	2.62525	0.514824	FALSE
FBgn0003900	-3.40336	0.0094229	TRUE	-4.59835	0.00011169	TRUE
FBgn0038302	0.898172	0.00949468	FALSE	1.26966	8.64362e-06	TRUE
FBgn0032211	-5.74007	0.00951596	TRUE	1.84339	0.522299	FALSE
FBgn0058006	1.0893	0.00956863	TRUE	1.76994	5.7032e-07	TRUE
FBgn0002174	0.721267	0.00960926	FALSE	0.114848	0.900166	FALSE
FBgn0029864	-6.83238	0.00971903	TRUE	-3.90516	0.154088	FALSE
FBgn0038833	5.39558	0.00973827	TRUE	0.990683	0.905184	FALSE
FBgn0058178	0.674881	0.00977789	FALSE	0.708944	0.00376268	FALSE
FBgn0000394	-1.12426	0.0100177	TRUE	-1.62243	1.37453e-05	TRUE
FBgn0051849	-0.80291	0.0100432	FALSE	0.139752	0.880182	FALSE
FBgn0260866	-2.28202	0.0101168	TRUE	1.54332	0.0994654	FALSE
FBgn0037547	-3.74159	0.0101605	TRUE	1.59656	0.355267	FALSE
FBgn0265413	-2.74568	0.0102544	TRUE	1.72657	0.093497	FALSE
FBgn0267336	-2.86809	0.0104029	TRUE	2.22843	0.0527378	FALSE
FBgn0004378	0.476363	0.0104573	FALSE	0.381028	0.0531953	FALSE
FBgn0262476	-7.37526	0.0104906	TRUE	1.69831	0.799678	FALSE
FBgn0031195	-1.38588	0.0105658	TRUE	-2.01399	2.17765e-05	TRUE
FBgn0016974	1.4109	0.0105658	TRUE	1.13816	0.0493429	TRUE
FBgn0034312	1.35552	0.0106307	TRUE	1.6742	0.000421376	TRUE
FBgn0261285	0.447061	0.0106307	FALSE	0.209599	0.392236	FALSE
FBgn0004192	4.16767	0.0106652	TRUE	3.59342	0.0316167	TRUE
FBgn0032016	0.481235	0.0106652	FALSE	0.376317	0.0586452	FALSE
FBgn0005677	-5.77138	0.0107166	TRUE	-2.86023	0.220395	FALSE
FBgn0034467	-4.27078	0.0107629	TRUE	-4.43353	0.00629477	TRUE
FBgn0032819	-1.04588	0.0108108	TRUE	-0.527797	0.328773	FALSE
FBgn0035996	0.688515	0.0108402	FALSE	0.722177	0.00329709	FALSE
FBgn0283503	1.08637	0.0109614	TRUE	1.518	4.68349e-05	TRUE
FBgn0031117	-0.700263	0.0110708	FALSE	-0.909955	0.0001861	FALSE
FBgn0037443	-0.690972	0.0111497	FALSE	-0.289669	0.489131	FALSE
FBgn0028953	-0.491319	0.0111968	FALSE	-0.258823	0.312715	FALSE
FBgn0033100	-0.537151	0.0113498	FALSE	-0.665898	0.000421376	FALSE
FBgn0266580	-0.883938	0.011957	FALSE	0.0429674	0.994307	FALSE
FBgn0000083	-0.454398	0.011957	FALSE	-0.194895	0.475513	FALSE
FBgn0046776	-1.75828	0.0120602	TRUE	-1.20818	0.130509	FALSE
FBgn0037213	-2.24694	0.0122157	TRUE	-1.01709	0.358528	FALSE
FBgn0051159	0.495274	0.0122157	FALSE	0.261154	0.301061	FALSE
FBgn0035167	4.88667	0.0122157	TRUE	5.70835	0.00114396	TRUE
FBgn0262699	-1.13571	0.0122157	TRUE	-0.822143	0.104242	FALSE
FBgn0039647	-3.71739	0.0125299	TRUE	-4.34818	0.00101655	TRUE
FBgn0051547	-5.60044	0.0125299	TRUE	3.29949	0.0879481	FALSE
FBgn0032801	0.681652	0.0125299	FALSE	0.49217	0.0963095	FALSE
FBgn0050291	0.563331	0.0125509	FALSE	0.261425	0.42308	FALSE
FBgn0263929	0.685487	0.012576	FALSE	0.581365	0.0418751	FALSE
FBgn0033785	-1.46828	0.0126092	TRUE	-2.41725	1.27e-06	TRUE
FBgn0263602	0.518786	0.0126092	FALSE	0.18665	0.61041	FALSE
FBgn0000719	-0.774934	0.0126092	FALSE	-0.16588	0.838804	FALSE
FBgn0028487	0.560505	0.0130095	FALSE	0.967129	9.6904e-08	FALSE
FBgn0033434	0.379527	0.0132177	FALSE	0.36755	0.0114701	FALSE
FBgn0032744	1.04907	0.0132177	TRUE	1.01552	0.00998417	TRUE
FBgn0033397	-26.1771	0.013495	TRUE	-27.0843	NA	FALSE
FBgn0004872	-0.713231	0.0135905	FALSE	-0.483807	0.145146	FALSE
FBgn0015789	-0.445845	0.0137243	FALSE	0.161525	0.609309	FALSE
FBgn0035770	1.65886	0.0138658	TRUE	2.26781	0.000137403	TRUE
FBgn0067779	-0.533408	0.0140591	FALSE	-0.0616375	0.945202	FALSE
FBgn0035721	0.49585	0.0140591	FALSE	0.639885	0.000238801	FALSE
FBgn0036689	0.765939	0.0140591	FALSE	0.975052	0.000492948	FALSE
FBgn0259791	0.494723	0.0141103	FALSE	0.484989	0.0140294	FALSE
FBgn0262717	-4.60759	0.0142044	TRUE	-0.429603	0.932586	FALSE
FBgn0030529	-0.513596	0.0142324	FALSE	-0.435724	0.0422854	FALSE
FBgn0034057	0.441711	0.0144439	FALSE	0.337952	0.0811195	FALSE
FBgn0032763	-1.36286	0.0149572	TRUE	-0.24045	0.889634	FALSE
FBgn0050101	-4.82722	0.0149935	TRUE	1.97701	0.262694	FALSE
FBgn0039068	1.19512	0.0151983	TRUE	1.08855	0.0272813	TRUE
FBgn0030349	0.999482	0.0152286	FALSE	0.734004	0.108462	FALSE
FBgn0051025	-27.2155	0.0153829	TRUE	-28.1399	NA	FALSE
FBgn0033443	-9.33378	0.0153829	TRUE	1.41645	0.906086	FALSE
FBgn0010383	-5.09081	0.0156651	TRUE	1.49099	0.567714	FALSE
FBgn0000489	-3.40439	0.0156922	TRUE	4.6034	3.58727e-07	TRUE
FBgn0020407	0.502879	0.0157617	FALSE	0.198507	0.558282	FALSE
FBgn0261564	0.401672	0.0159399	FALSE	0.323269	0.0654566	FALSE
FBgn0033268	-4.44203	0.0159937	TRUE	-1.76251	0.327713	FALSE
FBgn0033748	3.80631	0.0161412	TRUE	1.76773	0.474307	FALSE
FBgn0034452	0.775552	0.0161412	FALSE	1.25411	2.99394e-06	TRUE
FBgn0036294	-1.00313	0.0164461	TRUE	-1.79252	2.10084e-07	TRUE
FBgn0261649	2.92664	0.0165058	TRUE	1.74881	0.249204	FALSE
FBgn0034720	-1.51738	0.0168976	TRUE	0.186568	0.927884	FALSE
FBgn0038662	-0.332809	0.0171181	FALSE	-0.220352	0.163764	FALSE
FBgn0023095	-2.55121	0.0174854	TRUE	2.58237	0.00740764	TRUE
FBgn0266869	2.3111	0.0174854	TRUE	1.28792	0.309222	FALSE
FBgn0266676	-5.86173	0.0177269	TRUE	-0.0648155	1	FALSE
FBgn0040964	0.665632	0.0177457	FALSE	0.174662	0.783364	FALSE
FBgn0039955	0.404272	0.017802	FALSE	0.404233	0.0146218	FALSE
FBgn0031896	-0.402583	0.0182383	FALSE	-0.26871	0.169962	FALSE
FBgn0000370	0.523216	0.0182383	FALSE	0.552683	0.00828435	FALSE
FBgn0029928	0.855564	0.0182383	FALSE	0.450874	0.345804	FALSE
FBgn0037092	-0.963016	0.0182383	FALSE	-0.662716	0.132583	FALSE
FBgn0051807	-1.11121	0.0185289	TRUE	-0.370479	0.583013	FALSE
FBgn0261554	0.746596	0.0185954	FALSE	0.602351	0.0747669	FALSE
FBgn0054010	-3.27849	0.0187081	TRUE	-1.73505	0.0768172	FALSE
FBgn0025676	-0.637155	0.0187683	FALSE	-0.347661	0.299067	FALSE
FBgn0032078	-1.36696	0.0189043	TRUE	-0.784692	0.284937	FALSE
FBgn0039915	-3.97604	0.0190751	TRUE	-0.834622	0.68566	FALSE
FBgn0014143	-5.08155	0.0190751	TRUE	-3.90564	0.062596	FALSE
FBgn0034140	3.28638	0.0191287	TRUE	3.6131	0.00454813	TRUE
FBgn0032775	1.70503	0.019255	TRUE	1.83638	0.00779773	TRUE
FBgn0037548	-1.27039	0.0197908	TRUE	-0.340482	0.758573	FALSE
FBgn0264672	0.574743	0.0199922	FALSE	1.20191	2.09137e-10	TRUE
FBgn0085736	1.41612	0.020251	TRUE	0.775379	0.322679	FALSE
FBgn0284221	1.30203	0.0204668	TRUE	0.13432	0.957544	FALSE
FBgn0028789	-4.28949	0.0205205	TRUE	-2.58075	0.0920098	FALSE
FBgn0034791	0.449597	0.0207117	FALSE	-0.141008	0.714349	FALSE
FBgn0034706	-1.34806	0.020742	TRUE	-1.74248	0.000559434	TRUE
FBgn0265977	-4.86753	0.020742	TRUE	-0.299408	0.976558	FALSE
FBgn0286071	-5.91513	0.0208465	TRUE	3.10679	0.282898	FALSE
FBgn0031816	-4.69358	0.0209067	TRUE	2.63763	0.191473	FALSE
FBgn0003285	2.67555	0.0209725	TRUE	5.02815	4.73449e-08	TRUE
FBgn0010309	-1.69495	0.0213492	TRUE	-0.814526	0.439068	FALSE
FBgn0266211	2.04035	0.0213949	TRUE	1.31545	0.20763	FALSE
FBgn0034602	-3.94883	0.0215099	TRUE	2.03187	0.0365997	TRUE
FBgn0052016	-0.546703	0.021705	FALSE	-0.00832083	1	FALSE
FBgn0032430	-1.41479	0.0217358	TRUE	-0.662693	0.449045	FALSE
FBgn0030716	1.64506	0.0217358	TRUE	2.4734	2.94821e-05	TRUE
FBgn0031878	0.382746	0.021943	FALSE	0.58572	3.00294e-05	FALSE
FBgn0266319	-2.37458	0.0220073	TRUE	-1.56198	0.0590567	FALSE
FBgn0053530	-26.1695	0.0220073	TRUE	-26.7388	0.01532	TRUE
FBgn0264959	-0.33175	0.0220369	FALSE	0.39586	0.0022716	FALSE
FBgn0039620	-5.41036	0.0220369	TRUE	1.86638	0.526441	FALSE
FBgn0035710	-5.65683	0.0220369	TRUE	2.0411	0.565021	FALSE
FBgn0005631	-2.41261	0.0220369	TRUE	-0.0202851	1	FALSE
FBgn0000635	-1.78539	0.022331	TRUE	0.859609	0.391028	FALSE
FBgn0000575	-0.765793	0.0223454	FALSE	0.981017	0.000910249	FALSE
FBgn0014859	-5.48835	0.0223738	TRUE	-4.80551	0.029013	TRUE
FBgn0265991	-4.77278	0.0225845	TRUE	2.2653	0.396896	FALSE
FBgn0037902	-1.78162	0.0225939	TRUE	-1.3393	0.104933	FALSE
FBgn0031413	-1.423	0.0229445	TRUE	-2.38526	4.6354e-06	TRUE
FBgn0025866	0.473168	0.0229445	FALSE	0.62314	0.000583267	FALSE
FBgn0278598	0.77392	0.023028	FALSE	0.422463	0.322084	FALSE
FBgn0050409	4.20153	0.0230708	TRUE	0.240291	0.994307	FALSE
FBgn0053198	0.597456	0.0230708	FALSE	0.692491	0.00318119	FALSE
FBgn0037898	2.40647	0.0230708	TRUE	3.09239	0.000492948	TRUE
FBgn0032187	-6.99532	0.0230708	TRUE	-0.565621	0.971556	FALSE
FBgn0032524	-0.643168	0.0232741	FALSE	0.203113	0.700873	FALSE
FBgn0259710	5.05812	0.0232741	TRUE	2.91019	0.330387	FALSE
FBgn0050466	-1.44811	0.0235915	TRUE	-0.638824	0.465838	FALSE
FBgn0034804	-0.573052	0.0237905	FALSE	-0.284798	0.42308	FALSE
FBgn0030574	-4.53058	0.0238266	TRUE	1.29144	0.649293	FALSE
FBgn0033446	-7.05303	0.0238756	TRUE	2.34966	0.627553	FALSE
FBgn0085432	-0.911797	0.0238756	FALSE	-0.2913	0.698753	FALSE
FBgn0027341	-3.24076	0.0238756	TRUE	-1.47951	0.229806	FALSE
FBgn0010019	-4.72624	0.0238756	TRUE	4.31362	0.0210439	TRUE
FBgn0052207	-0.514868	0.0241092	FALSE	-0.479763	0.028811	FALSE
FBgn0027791	0.754325	0.0243106	FALSE	0.666209	0.0506099	FALSE
FBgn0265191	0.425836	0.0246802	FALSE	0.326694	0.110078	FALSE
FBgn0031724	-4.55357	0.0248275	TRUE	-5.43766	0.00348616	TRUE
FBgn0038412	-3.79027	0.0251464	TRUE	0.395704	0.951739	FALSE
FBgn0051875	-0.497965	0.0259929	FALSE	-0.159775	0.680281	FALSE
FBgn0029813	-1.23683	0.0260324	TRUE	-1.27931	0.0118363	TRUE
FBgn0052773	-2.36777	0.0261447	TRUE	-1.2814	0.204302	FALSE
FBgn0040660	0.626522	0.0262983	FALSE	0.207829	0.702664	FALSE
FBgn0038014	-5.34649	0.0262983	TRUE	-6.22202	0.00522184	TRUE
FBgn0043005	-4.6395	0.0266572	TRUE	-2.2645	0.282117	FALSE
FBgn0267827	-3.32817	0.026735	TRUE	-4.30897	0.00166305	TRUE
FBgn0033437	3.20395	0.026735	TRUE	5.68367	4.57111e-07	TRUE
FBgn0034351	0.522595	0.0268273	FALSE	0.47027	0.0441974	FALSE
FBgn0029992	0.531221	0.0268273	FALSE	0.493805	0.0379852	FALSE
FBgn0026570	0.511199	0.0268587	FALSE	0.605642	0.00317231	FALSE
FBgn0029833	-0.465646	0.0272331	FALSE	-0.668336	0.000217942	FALSE
FBgn0034145	2.13938	0.0272331	TRUE	3.47349	5.1295e-06	TRUE
FBgn0033656	0.557276	0.0272331	FALSE	0.563647	0.0203909	FALSE
FBgn0266709	2.98572	0.0274238	TRUE	1.88247	0.253796	FALSE
FBgn0036551	-1.27449	0.0274693	TRUE	-0.513542	0.520915	FALSE
FBgn0031914	-3.11373	0.0274795	TRUE	1.83292	0.186938	FALSE
FBgn0032881	0.566496	0.02759	FALSE	0.775103	0.000304176	FALSE
FBgn0024184	-4.14782	0.0276021	TRUE	1.16764	0.547493	FALSE
FBgn0028499	1.17428	0.0279207	TRUE	0.960803	0.0857176	FALSE
FBgn0028426	-1.44646	0.0279296	TRUE	-2.25903	4.77426e-05	TRUE
FBgn0031275	-3.56235	0.0279559	TRUE	-4.194	0.00457497	TRUE
FBgn0011202	0.514698	0.0279762	FALSE	0.215057	0.569403	FALSE
FBgn0036116	-4.25062	0.0279844	TRUE	2.00396	0.363671	FALSE
FBgn0033389	1.50138	0.0286158	TRUE	1.53399	0.0142544	TRUE
FBgn0025640	0.790775	0.0288207	FALSE	0.322492	0.586992	FALSE
FBgn0264085	-25.3014	0.0288262	TRUE	-26.1132	NA	FALSE
FBgn0051928	-7.17717	0.0291434	TRUE	2.39779	0.702723	FALSE
FBgn0003009	-2.37615	0.0291849	TRUE	-0.370473	0.897476	FALSE
FBgn0036353	0.25019	0.029803	FALSE	0.37698	3.87296e-05	FALSE
FBgn0031638	0.401391	0.0303722	FALSE	0.0300233	0.98286	FALSE
FBgn0063499	-2.91127	0.0304749	TRUE	-4.80997	2.12738e-05	TRUE
FBgn0035132	-1.35713	0.030806	TRUE	2.40117	7.6808e-08	TRUE
FBgn0010287	0.374783	0.0310348	FALSE	0.484764	0.000928762	FALSE
FBgn0052099	-0.672911	0.0313519	FALSE	-0.371321	0.309598	FALSE
FBgn0036646	1.2018	0.0315214	TRUE	1.14107	0.0380771	TRUE
FBgn0036795	-4.89586	0.0315915	TRUE	-3.0584	0.176059	FALSE
FBgn0266993	3.80314	0.0317775	TRUE	2.40241	0.273918	FALSE
FBgn0263772	1.02016	0.0321086	TRUE	1.06974	0.0149267	TRUE
FBgn0011297	0.704472	0.032198	FALSE	0.291022	0.587302	FALSE
FBgn0037759	0.836913	0.0322934	FALSE	0.584838	0.187344	FALSE
FBgn0050456	-6.56781	0.0323007	TRUE	3.09663	0.406971	FALSE
FBgn0040850	-4.64595	0.0326165	TRUE	1.76219	0.4847	FALSE
FBgn0030359	-4.03002	0.0326481	TRUE	-2.1558	0.221852	FALSE
FBgn0032853	-5.02621	0.0335798	TRUE	-2.46234	0.323249	FALSE
FBgn0003463	3.84935	0.0339691	TRUE	5.57199	0.000321639	TRUE
FBgn0026417	0.76735	0.0339691	FALSE	0.772972	0.0183675	FALSE
FBgn0031571	-6.47873	0.0339691	TRUE	2.19186	0.634846	FALSE
FBgn0263456	-4.04217	0.0339691	TRUE	-2.87177	0.067533	FALSE
FBgn0015577	-6.46463	0.0339893	TRUE	2.83577	0.458315	FALSE
FBgn0037469	-0.469105	0.0344976	FALSE	-0.884844	4.39034e-07	FALSE
FBgn0039464	-0.446016	0.0350047	FALSE	-0.608892	0.000758763	FALSE
FBgn0003053	-1.56918	0.0353072	TRUE	1.78028	0.00361038	TRUE
FBgn0266000	0.582709	0.0353178	FALSE	0.754753	0.00195306	FALSE
FBgn0026582	0.604528	0.0354059	FALSE	0.35218	0.33016	FALSE
FBgn0054031	-3.39378	0.0354292	TRUE	-1.25584	0.271832	FALSE
FBgn0286198	-4.10367	0.0355801	TRUE	-1.1209	0.655958	FALSE
FBgn0085243	2.42864	0.0357048	TRUE	1.52569	0.277922	FALSE
FBgn0035620	4.06509	0.0357048	TRUE	0.240291	0.994307	FALSE
FBgn0063491	1.84987	0.0358828	TRUE	-0.565101	0.779934	FALSE
FBgn0030015	-6.37297	0.0359034	TRUE	-5.16636	0.0892143	FALSE
FBgn0030331	-5.62042	0.0359289	TRUE	2.45933	0.428687	FALSE
FBgn0052702	-1.42321	0.0360776	TRUE	0.0199272	1	FALSE
FBgn0052645	-4.87266	0.0361951	TRUE	-0.139746	0.995984	FALSE
FBgn0039776	-5.39741	0.0361951	TRUE	-2.97457	0.275331	FALSE
FBgn0259677	-1.61535	0.0363873	TRUE	-0.228393	0.921625	FALSE
FBgn0034389	1.47251	0.0365077	TRUE	1.46242	0.0329792	TRUE
FBgn0030744	-0.613951	0.0365925	FALSE	-0.661478	0.015702	FALSE
FBgn0051538	-6.27328	0.0365925	TRUE	1.39948	0.824925	FALSE
FBgn0036058	-0.392006	0.0365925	FALSE	-0.357627	0.0567198	FALSE
FBgn0264704	-0.835576	0.0365925	FALSE	-0.247874	0.7497	FALSE
FBgn0030665	4.40455	0.0366722	TRUE	3.20041	0.179983	FALSE
FBgn0261963	-4.58588	0.0367547	TRUE	1.33314	0.636676	FALSE
FBgn0029676	0.415152	0.0367547	FALSE	0.512051	0.00338545	FALSE
FBgn0262484	-3.40082	0.0367547	TRUE	-1.78249	0.11735	FALSE
FBgn0052473	-0.581166	0.0368857	FALSE	-0.781872	0.00129145	FALSE
FBgn0027572	0.664732	0.0371892	FALSE	0.744076	0.0110316	FALSE
FBgn0000658	-4.01413	0.0374373	TRUE	-1.60549	0.428326	FALSE
FBgn0034464	-3.68425	0.0375458	TRUE	-4.56835	0.00416179	TRUE
FBgn0001255	1.05073	0.037567	TRUE	0.800699	0.123394	FALSE
FBgn0033610	-4.15302	0.037567	TRUE	-1.67348	0.43625	FALSE
FBgn0039627	-0.689276	0.0380168	FALSE	-0.585069	0.0816467	FALSE
FBgn0033744	-2.3076	0.0380604	TRUE	-3.68576	9.23571e-05	TRUE
FBgn0037876	0.471163	0.0380866	FALSE	0.242021	0.42308	FALSE
FBgn0034854	-0.509996	0.0380866	FALSE	0.264509	0.434427	FALSE
FBgn0029906	0.467685	0.0383253	FALSE	0.632363	0.000867067	FALSE
FBgn0026598	0.396308	0.0383636	FALSE	0.482436	0.00492646	FALSE
FBgn0267978	-3.38943	0.0385282	TRUE	-1.87139	0.264248	FALSE
FBgn0264857	-5.83031	0.0385282	TRUE	-6.7144	0.00980786	TRUE
FBgn0031972	-0.571558	0.0386402	FALSE	0.00535626	1	FALSE
FBgn0031879	-4.44401	0.0387217	TRUE	-3.9759	0.0500284	FALSE
FBgn0033574	-4.79587	0.038938	TRUE	-5.67996	0.00749004	TRUE
FBgn0004828	-0.412561	0.0392528	FALSE	-0.465749	0.0120551	FALSE
FBgn0037974	3.00061	0.0393068	TRUE	1.87463	0.30193	FALSE
FBgn0052641	1.01909	0.0393068	TRUE	0.70813	0.189678	FALSE
FBgn0039580	-0.658166	0.0393068	FALSE	-0.400215	0.30087	FALSE
FBgn0000227	2.49626	0.0393068	TRUE	1.97022	0.126597	FALSE
FBgn0031886	0.435987	0.0393068	FALSE	0.555832	0.00261361	FALSE
FBgn0032398	-0.464034	0.0395796	FALSE	0.529077	0.00959511	FALSE
FBgn0050000	0.395126	0.0397589	FALSE	0.0990431	0.830166	FALSE
FBgn0030406	-0.438393	0.0403114	FALSE	-0.268146	0.282741	FALSE
FBgn0086708	-2.76695	0.0407335	TRUE	1.60612	0.297158	FALSE
FBgn0023214	-4.33175	0.0407335	TRUE	-0.285152	0.976558	FALSE
FBgn0029944	-0.463541	0.0407458	FALSE	-0.116246	0.8316	FALSE
FBgn0002973	-0.772722	0.0407458	FALSE	-0.0662811	0.97658	FALSE
FBgn0025637	-0.403658	0.0407458	FALSE	-0.297721	0.174717	FALSE
FBgn0266758	-4.95724	0.0407557	TRUE	-0.537999	0.943376	FALSE
FBgn0042127	0.723847	0.0408349	FALSE	0.409056	0.342617	FALSE
FBgn0032166	-0.685951	0.0409944	FALSE	-0.422731	0.240789	FALSE
FBgn0052201	-3.61521	0.0410261	TRUE	-2.64879	0.105824	FALSE
FBgn0034247	-4.74105	0.041119	TRUE	0.742523	0.889634	FALSE
FBgn0032863	0.553939	0.04163	FALSE	0.189955	0.714349	FALSE
FBgn0259821	-2.70728	0.0420558	TRUE	-0.87146	0.558282	FALSE
FBgn0023527	-0.394441	0.0420558	FALSE	-0.309046	0.134483	FALSE
FBgn0040364	-6.13841	0.0425459	TRUE	1.54867	0.792797	FALSE
FBgn0038109	-4.05392	0.0433015	TRUE	-2.13795	0.275442	FALSE
FBgn0015024	-0.403591	0.0437248	FALSE	-0.0266449	0.99269	FALSE
FBgn0023522	-0.373279	0.0438894	FALSE	-0.260414	0.215685	FALSE
FBgn0003141	-0.426974	0.0439798	FALSE	-1.05143	4.59283e-11	TRUE
FBgn0037973	-0.613509	0.0440289	FALSE	-0.852418	0.000789936	FALSE
FBgn0035208	-4.98882	0.0442895	TRUE	0.314551	0.987526	FALSE
FBgn0000044	-3.22149	0.0445748	TRUE	-4.03872	0.00454813	TRUE
FBgn0035094	1.56082	0.0448141	TRUE	1.33544	0.0952577	FALSE
FBgn0030301	-0.571729	0.0448763	FALSE	-0.568308	0.0390218	FALSE
FBgn0029896	-5.82706	0.0448907	TRUE	2.25676	0.615447	FALSE
FBgn0029766	-2.0691	0.0449574	TRUE	0.952292	0.50662	FALSE
FBgn0034182	-4.0028	0.0449574	TRUE	1.12835	0.617674	FALSE
FBgn0262004	-6.61367	0.0454034	TRUE	0.991173	0.918783	FALSE
FBgn0264554	2.6734	0.0460058	TRUE	-2.25658	0.145146	FALSE
FBgn0036463	-2.23268	0.0466415	TRUE	-0.386991	0.90965	FALSE
FBgn0034365	-0.950995	0.0466415	FALSE	-0.758378	0.133445	FALSE
FBgn0028886	-6.10882	0.0466415	TRUE	2.50936	0.538481	FALSE
FBgn0002567	-0.847302	0.0467071	FALSE	-0.85277	0.0385353	FALSE
FBgn0262143	-23.7132	NA	FALSE	-2.43403	NA	FALSE
FBgn0038966	1.68117	0.0470184	TRUE	2.05882	0.00575363	TRUE
FBgn0037470	0.442939	0.0471737	FALSE	0.766504	1.98849e-05	FALSE
FBgn0034417	-3.93461	0.0473197	TRUE	-3.24217	0.106049	FALSE
FBgn0003118	-1.12504	0.0473461	TRUE	-0.348293	0.764245	FALSE
FBgn0030438	-5.94612	0.0474016	TRUE	2.21205	0.679537	FALSE
FBgn0011274	-4.70364	0.0474402	TRUE	0.321672	0.977888	FALSE
FBgn0037513	-1.62517	0.0474701	TRUE	-6.08913	1.7492e-16	TRUE
FBgn0028490	-0.594083	0.0475325	FALSE	-0.266099	0.567374	FALSE
FBgn0040238	-1.08834	0.0476885	TRUE	-0.489805	0.567604	FALSE
FBgn0003174	-5.02115	0.0476885	TRUE	4.39553	0.0227039	TRUE
FBgn0038601	0.59227	0.0479254	FALSE	0.335493	0.393606	FALSE
FBgn0031782	0.391171	0.0479254	FALSE	0.181217	0.538061	FALSE
FBgn0033627	0.885128	0.0480744	FALSE	0.701666	0.139058	FALSE
FBgn0023509	0.418091	0.0481584	FALSE	0.408571	0.0459738	FALSE
FBgn0261799	2.27675	0.0484089	TRUE	1.93752	0.0983814	FALSE
FBgn0034500	-1.08667	0.0486717	TRUE	-2.14888	7.3674e-07	TRUE
FBgn0029912	0.627016	0.0491401	FALSE	0.187027	0.786613	FALSE
FBgn0038964	-0.362136	0.0494512	FALSE	-0.467227	0.00392009	FALSE
FBgn0038105	-2.58128	0.0495586	TRUE	-0.428723	0.841407	FALSE
FBgn0039938	-0.93009	0.0495586	FALSE	0.533082	0.259495	FALSE
FBgn0032698	0.42691	0.049611	FALSE	0.193976	0.563377	FALSE
FBgn0032911	3.28043	0.0509093	FALSE	2.68228	0.129144	FALSE
FBgn0051897	-1.15872	0.0511513	FALSE	0.0153612	1	FALSE
FBgn0003975	-5.29388	0.0511513	FALSE	-4.70259	0.0874564	FALSE
FBgn0032358	-0.42533	0.0515699	FALSE	0.0422989	0.964233	FALSE
FBgn0053080	-4.91831	0.0516525	FALSE	3.19122	0.161352	FALSE
FBgn0039118	-0.84442	0.0520011	FALSE	-1.75661	1.86943e-07	TRUE
FBgn0262608	-5.55957	0.0520231	FALSE	2.06128	0.691195	FALSE
FBgn0038504	0.443641	0.0521088	FALSE	0.30672	0.240603	FALSE
FBgn0010265	-0.451968	0.0522264	FALSE	-0.603755	0.00299572	FALSE
FBgn0035432	-0.618289	0.0525676	FALSE	-0.187731	0.783364	FALSE
FBgn0004133	-4.07048	0.0525676	FALSE	1.70853	0.431775	FALSE
FBgn0031715	3.09167	0.0525676	FALSE	1.66911	0.475513	FALSE
FBgn0024984	0.514464	0.0528623	FALSE	0.117169	0.87033	FALSE
FBgn0014388	-4.39739	0.0535766	FALSE	-0.464999	0.945334	FALSE
FBgn0035262	-3.39088	0.0535766	FALSE	0.694471	0.761886	FALSE
FBgn0016919	-5.65358	0.0535766	FALSE	-6.52744	0.0151584	TRUE
FBgn0261698	-0.936387	0.053702	FALSE	-0.421706	0.581053	FALSE
FBgn0032787	0.784783	0.053702	FALSE	-0.307172	0.666161	FALSE
FBgn0034997	0.548124	0.0539382	FALSE	0.691919	0.00575363	FALSE
FBgn0015777	-2.93457	0.0540184	FALSE	1.41957	0.409559	FALSE
FBgn0032519	2.8496	0.0542723	FALSE	1.21152	0.631086	FALSE
FBgn0003979	-4.17591	0.0542723	FALSE	-1.24781	0.778625	FALSE
FBgn0032405	-4.01789	0.0542723	FALSE	3.85708	0.00185871	TRUE
FBgn0030766	-1.1408	0.0542723	FALSE	-0.133323	0.957108	FALSE
FBgn0033683	0.550165	0.0542723	FALSE	-0.184126	0.745276	FALSE
FBgn0052815	-2.08162	0.0549277	FALSE	-1.81083	0.0640817	FALSE
FBgn0039094	-1.20193	0.0552733	FALSE	-0.542578	0.575748	FALSE
FBgn0010228	-4.28779	0.0553316	FALSE	-0.374375	0.959487	FALSE
FBgn0031399	0.348854	0.055975	FALSE	0.144553	0.626781	FALSE
FBgn0032684	-7.39326	0.0561708	FALSE	1.78701	0.834772	FALSE
FBgn0016756	0.443014	0.0566191	FALSE	0.497857	0.0200172	FALSE
FBgn0262871	-0.356345	0.0567298	FALSE	-0.192508	0.435832	FALSE
FBgn0014031	-3.0601	0.0568078	FALSE	-1.47086	0.286204	FALSE
FBgn0034959	0.647701	0.0568078	FALSE	0.489426	0.167629	FALSE
FBgn0035445	-3.52313	0.0568078	FALSE	-1.63303	0.367189	FALSE
FBgn0036202	-2.43787	0.056837	FALSE	-0.641665	0.68921	FALSE
FBgn0036514	-0.390976	0.056837	FALSE	-0.0401287	0.968635	FALSE
FBgn0032077	0.400662	0.0569059	FALSE	0.0609671	0.93098	FALSE
FBgn0043457	-0.706032	0.0572932	FALSE	-0.512081	0.215685	FALSE
FBgn0053288	-5.66722	0.0572932	FALSE	-5.82997	0.0414758	TRUE
FBgn0038826	-5.60402	0.0577009	FALSE	0.0727562	1	FALSE
FBgn0031868	-0.44679	0.0577595	FALSE	0.17658	0.656468	FALSE
FBgn0032235	2.02665	0.0579028	FALSE	5.70974	5.84247e-16	TRUE
FBgn0039491	-4.73739	0.0579547	FALSE	0.618416	0.92431	FALSE
FBgn0030545	0.441113	0.0589854	FALSE	0.14464	0.756047	FALSE
FBgn0265082	-1.44865	0.0590632	FALSE	1.54023	0.0169162	TRUE
FBgn0035515	-0.591894	0.0591961	FALSE	-0.349002	0.370461	FALSE
FBgn0020261	0.619641	0.0593957	FALSE	0.316058	0.503142	FALSE
FBgn0003716	-0.608476	0.0594927	FALSE	-0.023138	0.996059	FALSE
FBgn0030975	-3.87147	0.0595114	FALSE	-2.67687	0.130286	FALSE
FBgn0265533	-1.46215	0.059554	FALSE	-1.23497	0.0670882	FALSE
FBgn0035392	0.699141	0.0599623	FALSE	0.542337	0.167125	FALSE
FBgn0262109	-1.35725	0.0599913	FALSE	1.83464	0.00337664	TRUE
FBgn0039111	0.8354	0.0599913	FALSE	-0.0633785	0.988368	FALSE
FBgn0087035	-0.798695	0.0604872	FALSE	0.390235	0.537989	FALSE
FBgn0004512	-3.17257	0.0604872	FALSE	-3.66212	0.0144206	TRUE
FBgn0034154	-4.19673	0.0605005	FALSE	-3.18429	0.10304	FALSE
FBgn0267435	-4.98244	0.0606206	FALSE	-4.45217	0.0984108	FALSE
FBgn0028527	-3.12147	0.0610018	FALSE	2.44917	0.149464	FALSE
FBgn0035534	0.763134	0.0610772	FALSE	0.336668	0.608429	FALSE
FBgn0045866	-0.341762	0.0616846	FALSE	-0.269639	0.163868	FALSE
FBgn0262029	-3.60481	0.0616846	FALSE	-2.476	0.189504	FALSE
FBgn0034360	0.441249	0.0616846	FALSE	0.109196	0.846613	FALSE
FBgn0040262	-3.74164	0.0619282	FALSE	-1.95339	0.271902	FALSE
FBgn0039323	-2.0918	0.0621085	FALSE	-1.60837	0.0615818	FALSE
FBgn0019952	-5.19472	0.0621085	FALSE	-3.0975	0.286204	FALSE
FBgn0085421	1.99794	0.0621085	FALSE	3.1909	0.000281402	TRUE
FBgn0037086	-3.6665	0.0625117	FALSE	-2.11748	0.26955	FALSE
FBgn0034177	0.602101	0.062668	FALSE	-0.164076	0.82678	FALSE
FBgn0038881	-4.00367	0.0633788	FALSE	0.506661	0.919057	FALSE
FBgn0250816	0.432821	0.0634755	FALSE	0.753117	5.27092e-05	FALSE
FBgn0267726	-1.55258	0.0634755	FALSE	-0.659919	0.574688	FALSE
FBgn0030234	-5.43208	0.0636548	FALSE	2.49518	0.474615	FALSE
FBgn0003321	-0.266814	0.0641197	FALSE	-0.0719868	0.82678	FALSE
FBgn0031545	-6.02776	0.0652475	FALSE	-6.91185	0.0211347	TRUE
FBgn0039560	0.519426	0.0656283	FALSE	0.404194	0.187344	FALSE
FBgn0030757	1.08981	0.0662945	FALSE	1.06868	0.063823	FALSE
FBgn0030976	-4.72093	0.0684707	FALSE	1.65361	0.627912	FALSE
FBgn0263974	-0.816724	0.0685108	FALSE	-0.501233	0.357581	FALSE
FBgn0032788	-4.46719	0.0685255	FALSE	3.56793	0.153184	FALSE
FBgn0263855	0.402754	0.0686766	FALSE	0.169544	0.641234	FALSE
FBgn0034253	0.979064	0.0686766	FALSE	0.51129	0.500305	FALSE
FBgn0052409	-0.366983	0.0691577	FALSE	-0.211814	0.415975	FALSE
FBgn0023523	-4.50476	0.0703483	FALSE	-1.63494	0.626781	FALSE
FBgn0039328	-4.81845	0.0703483	FALSE	-1.25038	0.792797	FALSE
FBgn0038165	4.4929	0.0704905	FALSE	-1.76498	0.763832	FALSE
FBgn0051370	-2.68273	0.0705997	FALSE	-1.13623	0.474539	FALSE
FBgn0250753	-0.376418	0.0705997	FALSE	-0.238164	0.354087	FALSE
FBgn0026619	0.633816	0.0705997	FALSE	-0.164096	0.848106	FALSE
FBgn0082585	-1.76126	0.0706795	FALSE	1.40041	0.109464	FALSE
FBgn0263980	-4.79829	0.0716806	FALSE	-5.09675	0.0335969	TRUE
FBgn0267376	0.426265	0.0717326	FALSE	0.128939	0.802689	FALSE
FBgn0038893	0.468363	0.0718934	FALSE	0.698003	0.000605599	FALSE
FBgn0086712	0.621876	0.0718934	FALSE	0.239881	0.694986	FALSE
FBgn0038511	-4.40167	0.0718934	FALSE	0.780156	0.885248	FALSE
FBgn0010651	-2.12551	0.0722751	FALSE	-1.0449	0.446312	FALSE
FBgn0267771	0.929428	0.0723629	FALSE	-0.214811	0.885453	FALSE
FBgn0035209	0.614567	0.0728607	FALSE	0.508171	0.154038	FALSE
FBgn0261854	0.26452	0.0728607	FALSE	0.264325	0.0593111	FALSE
FBgn0031129	-4.52765	0.0729639	FALSE	-5.41175	0.0166962	TRUE
FBgn0029754	-1.56883	0.0730695	FALSE	-2.67982	0.000247471	TRUE
FBgn0027596	-2.38463	0.0732423	FALSE	2.7868	0.00425092	TRUE
FBgn0034255	0.934126	0.0732423	FALSE	1.09012	0.0171012	TRUE
FBgn0259818	1.10044	0.0732584	FALSE	1.3087	0.0139186	TRUE
FBgn0033518	-1.40965	0.0740233	FALSE	0.179817	0.948644	FALSE
FBgn0037254	-3.62426	0.0743138	FALSE	-1.48205	0.465838	FALSE
FBgn0264911	-4.86013	0.0744633	FALSE	-3.64846	0.184103	FALSE
FBgn0052428	-0.300873	0.0759273	FALSE	-0.270942	0.106904	FALSE
FBgn0001123	-1.17587	0.0759531	FALSE	0.0716507	0.993316	FALSE
FBgn0037578	-0.430293	0.0771559	FALSE	0.0211071	0.994307	FALSE
FBgn0033649	-4.58539	0.0771559	FALSE	3.17439	0.136884	FALSE
FBgn0036518	0.376345	0.0777121	FALSE	0.147854	0.693511	FALSE
FBgn0039754	-6.07252	0.0777176	FALSE	-3.96942	0.282182	FALSE
FBgn0000357	-4.22085	0.0777176	FALSE	4.21068	0.067533	FALSE
FBgn0037260	-5.80797	0.0777176	FALSE	-5.97072	NA	FALSE
FBgn0002563	-4.04626	0.0784643	FALSE	-1.25463	0.702268	FALSE
FBgn0052703	-3.89707	0.0788224	FALSE	-4.03053	0.0521169	FALSE
FBgn0003944	-5.80941	0.079327	FALSE	-5.97216	0.058189	FALSE
FBgn0019661	-2.3222	0.079327	FALSE	-2.41813	0.0397547	TRUE
FBgn0259175	-5.87808	0.079327	FALSE	2.6465	0.540823	FALSE
FBgn0036117	0.383084	0.0794834	FALSE	0.421791	0.0288057	FALSE
FBgn0029895	-0.632411	0.0795191	FALSE	0.213803	0.747433	FALSE
FBgn0051710	-4.21598	0.0801101	FALSE	1.8272	0.461843	FALSE
FBgn0053017	-4.55614	0.0802446	FALSE	-1.53902	0.683281	FALSE
FBgn0001133	0.281071	0.081033	FALSE	0.267243	0.0809284	FALSE
FBgn0030177	-0.314865	0.0815482	FALSE	-0.508635	0.000375619	FALSE
FBgn0261111	-1.10332	0.0815482	FALSE	0.268911	0.848106	FALSE
FBgn0032834	-7.50781	0.0816629	FALSE	-31.7401	5.06009e-27	TRUE
FBgn0031975	-6.00476	0.0817522	FALSE	2.70955	0.601526	FALSE
FBgn0031490	-3.95431	0.0820243	FALSE	-3.41695	0.138687	FALSE
FBgn0036381	-4.49947	0.0822807	FALSE	2.69418	0.238574	FALSE
FBgn0262473	-0.591143	0.0823286	FALSE	-0.132875	0.888995	FALSE
FBgn0003301	-1.13837	0.0824845	FALSE	1.50527	0.00700527	TRUE
FBgn0032033	0.424503	0.0838221	FALSE	0.140953	0.773641	FALSE
FBgn0286030	-2.29814	0.0838762	FALSE	-2.3981	0.0356725	TRUE
FBgn0030658	0.348463	0.0838762	FALSE	0.228547	0.342978	FALSE
FBgn0035158	-1.06452	0.0844842	FALSE	-1.0303	0.070584	FALSE
FBgn0267067	-3.5142	0.0844842	FALSE	-1.59016	NA	FALSE
FBgn0261625	-2.11922	0.0844842	FALSE	1.01895	0.582853	FALSE
FBgn0021767	-4.14362	0.0845011	FALSE	-3.80208	0.0756495	FALSE
FBgn0266417	-3.78451	0.0845724	FALSE	-2.65201	NA	FALSE
FBgn0034072	-0.3903	0.0852677	FALSE	0.13336	0.764472	FALSE
FBgn0000606	2.33137	0.0855775	FALSE	1.92599	0.169962	FALSE
FBgn0034095	1.70594	0.0856095	FALSE	0.255056	0.947691	FALSE
FBgn0000320	-4.87558	0.0856095	FALSE	0.846649	0.904068	FALSE
FBgn0083990	4.08458	0.0856995	FALSE	0.169742	NA	FALSE
FBgn0028746	-0.408617	0.0857224	FALSE	-0.528375	0.00771046	FALSE
FBgn0036288	-4.10609	0.0858805	FALSE	1.28645	0.676742	FALSE
FBgn0264426	3.53519	0.0859133	FALSE	4.27143	0.010985	TRUE
FBgn0030196	-0.552547	0.0859898	FALSE	-0.701036	0.0114057	FALSE
FBgn0036349	2.55338	0.0860879	FALSE	1.7754	0.301061	FALSE
FBgn0261268	-0.356582	0.0862904	FALSE	0.133972	0.722821	FALSE
FBgn0032835	-4.27755	0.0862904	FALSE	-0.244346	0.99269	FALSE
FBgn0038720	-5.65304	0.0865941	FALSE	2.63121	0.522702	FALSE
FBgn0039207	-0.573198	0.0868958	FALSE	-0.0367437	0.994307	FALSE
FBgn0051176	-2.36343	0.0868958	FALSE	-1.55673	0.306028	FALSE
FBgn0053523	-0.294395	0.0868958	FALSE	-0.068718	0.878703	FALSE
FBgn0262475	-5.04144	0.0878723	FALSE	2.03374	0.653747	FALSE
FBgn0265268	-3.89584	0.0882486	FALSE	-4.56107	0.0245534	TRUE
FBgn0033065	3.88289	0.0883945	FALSE	2.32367	0.458315	FALSE
FBgn0038163	-4.4615	NA	FALSE	-3.3085	NA	FALSE
FBgn0000504	-2.61826	0.0903715	FALSE	0.262687	0.954295	FALSE
FBgn0036485	-4.4896	0.0904224	FALSE	-3.03255	0.23024	FALSE
FBgn0039316	-3.11875	0.0904513	FALSE	-1.31712	0.399723	FALSE
FBgn0034709	-4.19237	0.0908695	FALSE	3.81737	0.0950184	FALSE
FBgn0012037	-2.99029	0.0910785	FALSE	0.0290744	1	FALSE
FBgn0263219	5.83345	0.0917526	FALSE	0.528529	0.983936	FALSE
FBgn0014417	0.929897	0.092156	FALSE	1.25017	0.00782458	TRUE
FBgn0037106	0.30975	0.0932184	FALSE	0.402041	0.00959511	FALSE
FBgn0040465	-0.495315	0.0934916	FALSE	-0.73829	0.00191085	FALSE
FBgn0000283	-0.35593	0.0935819	FALSE	-0.157912	0.641234	FALSE
FBgn0265274	-2.26267	0.093987	FALSE	0.76563	0.762302	FALSE
FBgn0030000	-0.333085	0.0941448	FALSE	-0.179848	0.50166	FALSE
FBgn0045842	-0.860732	0.0942775	FALSE	-1.14735	0.00580358	TRUE
FBgn0026175	-3.60989	0.0942775	FALSE	-1.03672	0.767873	FALSE
FBgn0003731	-2.49246	0.0944443	FALSE	2.26192	0.0280642	TRUE
FBgn0035204	-0.404929	0.0949198	FALSE	-0.221619	0.499807	FALSE
FBgn0033865	2.50602	0.0952667	FALSE	-2.51437	0.151971	FALSE
FBgn0024921	-0.32809	0.0952667	FALSE	-0.134225	0.690147	FALSE
FBgn0035138	-3.62197	0.0955351	FALSE	-0.49509	0.918783	FALSE
FBgn0021738	3.38098	0.0961435	FALSE	3.98624	0.01532	TRUE
FBgn0065035	0.459933	0.0963893	FALSE	0.430075	0.10304	FALSE
FBgn0031717	-1.97402	0.0966272	FALSE	0.795143	0.549154	FALSE
FBgn0265596	6.70745	0.0966518	FALSE	6.06406	0.134351	FALSE
FBgn0033479	0.48314	0.097244	FALSE	0.525833	0.0411608	FALSE
FBgn0024234	-2.42233	0.0972958	FALSE	0.983768	0.478057	FALSE
FBgn0035805	0.387438	0.0973751	FALSE	0.365266	0.094375	FALSE
FBgn0035824	0.774265	0.0975669	FALSE	0.0971542	0.959921	FALSE
FBgn0037832	-3.206	0.0978116	FALSE	1.8669	0.245308	FALSE
FBgn0036433	-2.13015	0.098205	FALSE	1.87343	0.094693	FALSE
FBgn0032228	-1.56236	0.0982599	FALSE	-1.88892	0.0112654	TRUE
FBgn0052831	0.393938	0.0983278	FALSE	-0.00336745	1	FALSE
FBgn0024997	-3.25284	0.098568	FALSE	-1.33576	0.53437	FALSE
FBgn0014020	-0.294964	0.0986026	FALSE	0.0731908	0.873303	FALSE
FBgn0003339	6.843	0.0990027	FALSE	2.98992	0.66794	FALSE
FBgn0010660	0.433115	0.0990777	FALSE	0.344607	0.220609	FALSE
FBgn0016978	0.25621	0.0991289	FALSE	0.0660488	0.862201	FALSE
FBgn0263492	-1.24798	0.0991808	FALSE	-0.61359	0.453833	FALSE
FBgn0031247	0.398253	0.0993323	FALSE	0.24986	0.387	FALSE
FBgn0037073	-0.345317	0.0996145	FALSE	-0.415947	0.0234304	FALSE
FBgn0039215	0.442499	0.0996145	FALSE	0.134323	0.821104	FALSE
FBgn0039182	-0.368921	0.100112	FALSE	-0.0116703	0.998631	FALSE
FBgn0034796	-0.444862	0.100112	FALSE	-0.383689	0.142841	FALSE
FBgn0262815	-3.90313	0.100162	FALSE	-4.78722	NA	FALSE
FBgn0051087	-4.19767	0.100319	FALSE	-0.815943	NA	FALSE
FBgn0051546	-3.79858	0.100496	FALSE	-0.90526	0.82147	FALSE
FBgn0051145	-1.15086	0.100647	FALSE	1.34478	0.0250437	TRUE
FBgn0266096	-1.06468	0.100647	FALSE	-0.800834	0.233595	FALSE
FBgn0283741	-0.808151	0.100647	FALSE	0.71778	0.143145	FALSE
FBgn0027338	-0.304385	0.100742	FALSE	-0.0730781	0.885248	FALSE
FBgn0035767	-2.95101	0.101137	FALSE	2.05318	0.119998	FALSE
FBgn0033352	0.344357	0.101267	FALSE	0.422674	0.0207383	FALSE
FBgn0032919	-0.296554	0.101386	FALSE	-0.159218	0.522674	FALSE
FBgn0036900	-0.316531	0.101776	FALSE	-0.0345127	0.971937	FALSE
FBgn0085384	-2.58315	0.101776	FALSE	-1.42352	0.370461	FALSE
FBgn0004795	-0.454941	0.101881	FALSE	-0.363443	0.222356	FALSE
FBgn0264975	-0.402818	0.102262	FALSE	0.941237	6.73687e-08	FALSE
FBgn0037678	2.66135	0.102764	FALSE	1.79014	0.357957	FALSE
FBgn0028371	-2.50749	0.102764	FALSE	-0.0844242	0.996686	FALSE
FBgn0032859	-0.250613	0.103787	FALSE	-0.130206	0.5551	FALSE
FBgn0036764	-0.398738	0.1038	FALSE	0.631869	0.00108049	FALSE
FBgn0023076	-4.62422	0.1038	FALSE	0.593671	0.945202	FALSE
FBgn0002306	-4.32466	0.1038	FALSE	0.139848	0.996686	FALSE
FBgn0003189	-0.628039	0.1038	FALSE	-0.322317	0.56392	FALSE
FBgn0039601	0.426902	0.103881	FALSE	-0.161682	0.739874	FALSE
FBgn0033860	-3.5891	0.104017	FALSE	-3.75185	0.0714618	FALSE
FBgn0031220	-3.71093	0.104251	FALSE	2.80874	0.0968168	FALSE
FBgn0050496	-0.322198	0.104655	FALSE	-0.21902	0.317631	FALSE
FBgn0015391	0.438235	0.105821	FALSE	0.484157	0.0510148	FALSE
FBgn0031337	-3.673	0.105873	FALSE	-1.32726	0.626781	FALSE
FBgn0028993	2.4486	0.106029	FALSE	1.57843	0.398047	FALSE
FBgn0261535	-0.282828	0.106029	FALSE	-0.14537	0.546552	FALSE
FBgn0004169	-5.12201	0.106029	FALSE	-6.0061	0.0346256	TRUE
FBgn0260642	-4.7704	0.106029	FALSE	-3.71856	0.215685	FALSE
FBgn0033652	-4.68357	0.106029	FALSE	0.385574	0.979247	FALSE
FBgn0261610	0.494863	0.106417	FALSE	0.143419	0.835178	FALSE
FBgn0034062	0.967893	0.106489	FALSE	0.534318	0.519702	FALSE
FBgn0039637	-0.479646	0.10705	FALSE	0.0367731	0.99269	FALSE
FBgn0030693	0.32221	0.107141	FALSE	0.547875	0.000303484	FALSE
FBgn0022160	-0.988792	0.107141	FALSE	1.56254	0.000934271	TRUE
FBgn0263973	-3.85165	0.107331	FALSE	0.432699	0.948581	FALSE
FBgn0032752	0.401317	0.107578	FALSE	0.492702	0.022462	FALSE
FBgn0051636	-3.87895	0.107578	FALSE	-2.31992	0.358706	FALSE
FBgn0264574	-0.330639	0.107625	FALSE	-0.114908	0.773858	FALSE
FBgn0262509	-3.60193	0.108163	FALSE	-0.739725	0.860679	FALSE
FBgn0011206	-0.822178	0.109132	FALSE	-2.45218	1.43779e-11	TRUE
FBgn0036165	-0.929957	0.109316	FALSE	-0.5279	0.502841	FALSE
FBgn0263662	2.77596	0.109836	FALSE	3.64409	0.00734604	TRUE
FBgn0001089	3.68486	0.110709	FALSE	4.00895	NA	FALSE
FBgn0010323	-4.25568	0.110849	FALSE	-2.31668	0.440423	FALSE
FBgn0265757	2.89374	0.110849	FALSE	2.43675	0.187928	FALSE
FBgn0020272	0.911332	0.110849	FALSE	0.671573	0.296679	FALSE
FBgn0052163	1.59841	0.110849	FALSE	1.01399	0.404418	FALSE
FBgn0031240	-4.2173	0.110849	FALSE	-3.12278	0.246058	FALSE
FBgn0032961	-0.244241	0.111199	FALSE	-0.149262	0.443853	FALSE
FBgn0003459	-0.495495	0.111199	FALSE	0.0361415	0.99269	FALSE
FBgn0033663	0.366882	0.11183	FALSE	0.395629	0.0640513	FALSE
FBgn0050392	-0.723866	0.112304	FALSE	-0.331417	0.641234	FALSE
FBgn0032682	-3.89482	0.112452	FALSE	1.79593	0.457799	FALSE
FBgn0031876	0.388415	0.112815	FALSE	0.026044	0.994307	FALSE
FBgn0032598	2.65756	0.112815	FALSE	2.1185	0.228362	FALSE
FBgn0026197	-2.95695	0.112815	FALSE	-0.937036	0.611263	FALSE
FBgn0050115	-2.75403	0.112895	FALSE	2.28251	0.0524437	FALSE
FBgn0053958	-4.49512	0.112915	FALSE	-4.65786	0.0827327	FALSE
FBgn0033302	2.64625	0.114136	FALSE	0.0710065	1	FALSE
FBgn0010342	0.373383	0.114931	FALSE	0.00518506	1	FALSE
FBgn0034144	-20.3755	0.114931	FALSE	-22.0412	0.0651699	FALSE
FBgn0016076	-3.81942	0.114931	FALSE	3.80132	0.0136247	TRUE
FBgn0035282	-4.63082	0.11504	FALSE	1.21497	0.821194	FALSE
FBgn0265187	-5.10853	0.11504	FALSE	-3.00795	0.398047	FALSE
FBgn0031690	-4.82848	0.115329	FALSE	-5.71257	0.0364599	TRUE
FBgn0030600	-1.04408	0.11547	FALSE	-1.02078	0.105225	FALSE
FBgn0001168	-2.05052	0.116249	FALSE	3.93523	2.45081e-08	TRUE
FBgn0020307	-4.82826	0.116289	FALSE	-4.21763	0.174382	FALSE
FBgn0033313	-1.10025	0.116667	FALSE	-0.890844	0.233334	FALSE
FBgn0024366	-1.42311	0.117637	FALSE	0.127474	0.977888	FALSE
FBgn0050460	-4.88374	0.118423	FALSE	-1.47987	0.788116	FALSE
FBgn0005278	-0.35135	0.118423	FALSE	-0.261047	0.298599	FALSE
FBgn0029771	-3.90109	0.118423	FALSE	0.606033	0.918312	FALSE
FBgn0264491	-0.336175	0.118423	FALSE	-0.00809526	1	FALSE
FBgn0036035	-0.296044	0.118423	FALSE	-0.313764	0.0704886	FALSE
FBgn0264386	-3.54187	0.118599	FALSE	-0.0935539	0.998631	FALSE
FBgn0035484	-2.07781	0.118788	FALSE	-0.712682	0.627912	FALSE
FBgn0003748	-0.470242	0.118788	FALSE	1.45446	1.38375e-12	TRUE
FBgn0010300	-0.603048	0.118788	FALSE	-0.230565	0.748179	FALSE
FBgn0036147	0.42651	0.118788	FALSE	0.255871	0.467693	FALSE
FBgn0038248	-3.75856	0.11977	FALSE	-3.2273	0.120006	FALSE
FBgn0033665	-0.412135	0.11977	FALSE	-0.294087	0.312105	FALSE
FBgn0031070	0.408448	0.120811	FALSE	0.0372188	0.984818	FALSE
FBgn0052195	1.1575	0.121339	FALSE	1.38116	0.0307669	TRUE
FBgn0039664	0.780839	0.121572	FALSE	-0.0846243	0.975763	FALSE
FBgn0034880	-3.82893	0.12194	FALSE	0.396106	0.958306	FALSE
FBgn0029710	0.814416	0.122105	FALSE	0.337015	0.700912	FALSE
FBgn0001994	0.365098	0.122293	FALSE	0.053573	0.94941	FALSE
FBgn0036842	-0.368426	0.122787	FALSE	-0.101974	0.855086	FALSE
FBgn0027578	-5.58856	0.122826	FALSE	2.44191	0.620333	FALSE
FBgn0038469	-4.40061	0.122979	FALSE	2.71453	0.332081	FALSE
FBgn0032198	-0.337924	0.124329	FALSE	-0.232847	0.367189	FALSE
FBgn0015773	-2.74704	0.124512	FALSE	-0.292182	0.948581	FALSE
FBgn0260758	-2.91548	0.124801	FALSE	-2.44098	0.0950184	FALSE
FBgn0263470	4.00248	0.124801	FALSE	0.174625	0.998631	FALSE
FBgn0032295	-0.623891	0.124801	FALSE	-0.958619	0.00340811	FALSE
FBgn0000492	4.16935	0.125405	FALSE	-4.12068	0.212453	FALSE
FBgn0264617	-1.97602	0.125637	FALSE	-2.34406	0.0223347	TRUE
FBgn0040237	-0.511826	0.125889	FALSE	-0.537772	0.0833543	FALSE
FBgn0036062	0.330226	0.125963	FALSE	0.535019	0.000978456	FALSE
FBgn0036211	-0.3687	0.12609	FALSE	-0.310249	0.210592	FALSE
FBgn0000568	1.62565	0.126322	FALSE	0.0565262	0.998631	FALSE
FBgn0032231	-0.77539	0.126531	FALSE	-0.365094	0.641234	FALSE
FBgn0034262	3.54815	0.126531	FALSE	3.22972	0.148305	FALSE
FBgn0250871	-2.57982	0.12655	FALSE	1.5055	0.274305	FALSE
FBgn0040370	1.4136	0.127004	FALSE	3.04674	2.16749e-06	TRUE
FBgn0031435	0.573114	0.127016	FALSE	0.435053	0.295379	FALSE
FBgn0001197	-0.385277	0.127108	FALSE	-0.699835	0.000292974	FALSE
FBgn0029778	0.461269	0.127175	FALSE	0.172454	0.763832	FALSE
FBgn0004569	-1.66258	0.127175	FALSE	0.241301	0.948039	FALSE
FBgn0003950	1.20532	0.128377	FALSE	1.09342	0.162724	FALSE
FBgn0267180	-2.55659	0.128558	FALSE	-0.664074	0.767395	FALSE
FBgn0037090	-2.627	0.128558	FALSE	-5.02158	0.0019245	TRUE
FBgn0051016	-4.34331	0.128953	FALSE	-4.2647	0.092875	FALSE
FBgn0265045	-2.16301	0.129778	FALSE	2.54556	0.0310176	TRUE
FBgn0035264	1.54121	0.129842	FALSE	1.22062	0.253013	FALSE
FBgn0000358	-5.18282	0.129857	FALSE	2.14157	0.719992	FALSE
FBgn0031718	2.33651	0.129857	FALSE	2.26805	0.108741	FALSE
FBgn0032192	-4.23771	0.129857	FALSE	-3.0537	0.250145	FALSE
FBgn0262169	-0.484965	0.130378	FALSE	0.145072	0.838804	FALSE
FBgn0262562	2.03491	0.130958	FALSE	2.36116	0.0426608	TRUE
FBgn0033010	0.371239	0.130958	FALSE	0.262628	0.351462	FALSE
FBgn0027568	-0.380949	0.131316	FALSE	0.117265	0.830166	FALSE
FBgn0045980	-3.18269	0.131316	FALSE	-0.475287	0.916977	FALSE
FBgn0005648	-0.378442	0.131316	FALSE	-0.201619	0.569154	FALSE
FBgn0026562	-1.73119	0.131479	FALSE	0.37217	0.877264	FALSE
FBgn0030269	0.3952	0.13173	FALSE	0.171182	0.693835	FALSE
FBgn0035086	-2.32384	0.13195	FALSE	-2.062	0.130509	FALSE
FBgn0035311	1.49553	0.132359	FALSE	1.70011	0.0506099	FALSE
FBgn0033153	-3.57711	0.132569	FALSE	5.50753	1.24169e-05	TRUE
FBgn0087012	-3.7015	0.132719	FALSE	-1.58102	0.606726	FALSE
FBgn0051431	-1.40506	0.132859	FALSE	-2.89559	3.50733e-05	TRUE
FBgn0266351	3.60233	NA	FALSE	2.52311	NA	FALSE
FBgn0033781	0.377205	0.135656	FALSE	0.0506398	0.959146	FALSE
FBgn0036036	0.391901	0.135695	FALSE	0.313888	0.2207	FALSE
FBgn0036749	-1.07713	0.135695	FALSE	-2.53189	1.05762e-06	TRUE
FBgn0040918	-0.493673	0.135695	FALSE	-0.166095	0.808266	FALSE
FBgn0011676	-5.87644	0.135814	FALSE	3.65246	0.391028	FALSE
FBgn0032161	0.507984	0.136362	FALSE	0.666137	0.0179871	FALSE
FBgn0003507	-1.41928	0.137406	FALSE	0.19747	0.955023	FALSE
FBgn0029761	-3.80743	0.137406	FALSE	-3.22633	0.217754	FALSE
FBgn0260746	-3.50596	0.137853	FALSE	3.12319	0.0336519	TRUE
FBgn0016054	-0.907252	0.137901	FALSE	0.301324	0.812311	FALSE
FBgn0039970	-0.551145	0.138038	FALSE	-0.0617211	0.975763	FALSE
FBgn0262598	4.37421	0.138728	FALSE	5.89223	0.0151106	TRUE
FBgn0037565	-2.78618	0.138728	FALSE	1.78511	0.395559	FALSE
FBgn0261995	0.389454	0.138728	FALSE	-0.112134	0.852922	FALSE
FBgn0036365	0.571031	0.138728	FALSE	0.430162	0.314189	FALSE
FBgn0260779	0.285815	0.139063	FALSE	0.197234	0.354731	FALSE
FBgn0031008	-0.513142	0.139158	FALSE	-0.864514	0.00120382	FALSE
FBgn0267791	-0.40231	0.139158	FALSE	-0.0349526	0.988988	FALSE
FBgn0031420	0.506486	0.139473	FALSE	0.483205	0.144184	FALSE
FBgn0010097	-1.01913	0.139623	FALSE	-0.0700659	0.994307	FALSE
FBgn0004638	-0.279839	0.139801	FALSE	0.408731	0.00661269	FALSE
FBgn0003889	-5.17498	0.139801	FALSE	-1.27502	0.867956	FALSE
FBgn0032656	0.537879	0.140027	FALSE	0.176684	0.81938	FALSE
FBgn0002566	0.319838	0.140075	FALSE	0.804245	6.48954e-08	FALSE
FBgn0004648	-0.343688	0.140703	FALSE	0.095818	0.86251	FALSE
FBgn0023520	0.419383	0.14102	FALSE	0.38049	0.166873	FALSE
FBgn0286831	0.587737	0.141097	FALSE	0.698686	0.0472332	FALSE
FBgn0035205	-0.376531	0.141097	FALSE	-0.149271	0.747433	FALSE
FBgn0086691	0.421545	0.141651	FALSE	0.0914172	0.909286	FALSE
FBgn0267828	-0.883925	0.141852	FALSE	-1.17012	0.0200333	TRUE
FBgn0029002	-0.765126	0.142078	FALSE	-0.558861	0.325468	FALSE
FBgn0036306	-0.297746	0.142212	FALSE	-0.0999552	0.794529	FALSE
FBgn0038205	3.88928	0.142212	FALSE	0.240291	0.994307	FALSE
FBgn0063923	3.00905	0.142328	FALSE	1.84588	0.492904	FALSE
FBgn0034223	-0.457182	0.143041	FALSE	-0.374013	0.25137	FALSE
FBgn0034398	-0.367948	0.143418	FALSE	-0.280256	0.31168	FALSE
FBgn0037723	-0.562215	0.143694	FALSE	-0.307644	0.531781	FALSE
FBgn0026058	-4.51705	NA	FALSE	-2.91706	NA	FALSE
FBgn0035249	-0.345207	0.144355	FALSE	-0.0797333	0.895837	FALSE
FBgn0038916	1.53367	0.144355	FALSE	0.988183	0.43478	FALSE
FBgn0039623	-0.372284	0.144699	FALSE	0.0442542	0.971937	FALSE
FBgn0038460	-2.69276	0.145708	FALSE	1.11056	0.641234	FALSE
FBgn0035546	-3.78943	0.145741	FALSE	-4.67352	0.038571	TRUE
FBgn0036142	-0.343433	0.145741	FALSE	-0.0986006	0.845089	FALSE
FBgn0030720	-0.310625	0.145832	FALSE	-0.159872	0.606545	FALSE
FBgn0037044	0.474521	0.145865	FALSE	0.432301	0.172406	FALSE
FBgn0031284	0.523497	0.146003	FALSE	0.716436	0.0149267	FALSE
FBgn0058470	2.74322	0.146003	FALSE	3.94474	0.00505932	TRUE
FBgn0267073	-3.55408	0.146003	FALSE	-0.539355	NA	FALSE
FBgn0260648	0.720051	0.146323	FALSE	0.271991	0.773641	FALSE
FBgn0032329	-2.07647	0.146323	FALSE	-1.0153	0.406971	FALSE
FBgn0051388	0.363776	0.146323	FALSE	0.0292655	0.99269	FALSE
FBgn0063493	0.526485	0.146323	FALSE	-0.475723	0.192197	FALSE
FBgn0011205	0.28791	0.147366	FALSE	0.359174	0.0283695	FALSE
FBgn0051021	-5.55925	0.147366	FALSE	-5.73733	0.0985333	FALSE
FBgn0033190	-4.95781	0.147366	FALSE	-1.80611	0.741803	FALSE
FBgn0003710	-2.85003	0.147366	FALSE	-4.04448	0.0233077	TRUE
FBgn0042177	-0.318261	0.147424	FALSE	-0.0729657	0.904916	FALSE
FBgn0032101	-0.313322	0.147472	FALSE	-0.0741762	0.897234	FALSE
FBgn0032193	-0.444444	0.147518	FALSE	-0.246973	0.534436	FALSE
FBgn0063670	0.491584	0.149066	FALSE	0.158184	0.82678	FALSE
FBgn0083953	0.459232	0.149229	FALSE	0.136249	0.847092	FALSE
FBgn0000723	-2.54084	0.150152	FALSE	1.16204	0.502617	FALSE
FBgn0016061	-4.18265	0.150632	FALSE	2.58994	0.328773	FALSE
FBgn0041721	0.803648	0.151813	FALSE	-0.316887	0.76046	FALSE
FBgn0262964	-3.6102	0.15233	FALSE	-4.49429	NA	FALSE
FBgn0259685	-0.661876	0.15233	FALSE	0.516048	0.302297	FALSE
FBgn0039654	0.32949	0.152463	FALSE	0.125559	0.768737	FALSE
FBgn0031620	-2.98018	0.153271	FALSE	-3.86427	0.0290854	TRUE
FBgn0051116	-3.53233	0.153933	FALSE	1.55553	0.652066	FALSE
FBgn0086659	3.42659	0.154258	FALSE	0.282877	NA	FALSE
FBgn0283545	-2.53972	0.154268	FALSE	-2.93576	0.0408781	TRUE
FBgn0261284	-1.09401	0.154358	FALSE	-1.16294	0.0903389	FALSE
FBgn0264272	-3.45401	0.154358	FALSE	1.19719	0.721041	FALSE
FBgn0031037	-0.352469	0.155034	FALSE	-0.169233	0.653228	FALSE
FBgn0035461	0.423843	0.155034	FALSE	0.207581	0.636676	FALSE
FBgn0028700	0.287753	0.155034	FALSE	0.103903	0.791296	FALSE
FBgn0031002	-4.47067	0.155126	FALSE	1.23195	0.82678	FALSE
FBgn0035151	-0.478375	0.155503	FALSE	-0.821567	0.0013109	FALSE
FBgn0027795	1.20882	0.155503	FALSE	0.512159	0.722064	FALSE
FBgn0263029	-2.09641	0.155503	FALSE	-2.31864	0.0471962	TRUE
FBgn0262003	-5.28381	0.155503	FALSE	-0.70947	NA	FALSE
FBgn0286075	-0.297785	0.155503	FALSE	-0.291911	0.128364	FALSE
FBgn0036556	-0.413011	0.155503	FALSE	-0.165776	0.747433	FALSE
FBgn0031488	-1.30449	0.155544	FALSE	-1.41316	0.0821761	FALSE
FBgn0058182	0.545183	0.155544	FALSE	-0.321771	0.531096	FALSE
FBgn0000119	-0.619337	0.155544	FALSE	0.403622	0.43478	FALSE
FBgn0015625	0.301281	0.155544	FALSE	0.252368	0.253293	FALSE
FBgn0032938	0.385743	0.155739	FALSE	0.103184	0.880182	FALSE
FBgn0033000	0.494592	0.155865	FALSE	0.447491	0.198004	FALSE
FBgn0014032	-0.284591	0.156239	FALSE	-0.278474	0.136728	FALSE
FBgn0037751	2.63024	0.156285	FALSE	2.89239	0.0728003	FALSE
FBgn0037792	0.287948	0.156285	FALSE	0.24575	0.233595	FALSE
FBgn0264675	3.36211	0.156285	FALSE	3.08305	0.178592	FALSE
FBgn0038861	0.429107	0.156433	FALSE	0.335113	0.272918	FALSE
FBgn0050295	0.410948	0.156663	FALSE	0.291763	0.379168	FALSE
FBgn0000559	-0.333847	0.156663	FALSE	-0.28281	0.248317	FALSE
FBgn0037822	0.317828	0.156937	FALSE	0.338411	0.0993161	FALSE
FBgn0031745	-3.32185	0.156937	FALSE	-2.19541	0.373329	FALSE
FBgn0036821	0.818487	0.157257	FALSE	0.251503	0.844052	FALSE
FBgn0030357	1.24594	0.157501	FALSE	0.443723	0.801576	FALSE
FBgn0003360	-0.272651	0.157602	FALSE	-0.221136	0.282484	FALSE
FBgn0030342	-0.45776	0.158121	FALSE	-0.514826	0.0722773	FALSE
FBgn0053218	-2.76928	0.158509	FALSE	-1.33583	0.448835	FALSE
FBgn0033742	-2.43921	0.158837	FALSE	-2.83156	0.040876	TRUE
FBgn0035952	-3.73949	NA	FALSE	-1.87143	NA	FALSE
FBgn0031529	0.282451	0.161414	FALSE	0.183119	0.454981	FALSE
FBgn0036570	0.269317	0.162816	FALSE	0.320466	0.0491268	FALSE
FBgn0085285	-5.12152	0.162962	FALSE	-1.95465	0.731907	FALSE
FBgn0010292	-0.359508	0.163101	FALSE	-0.262714	0.360853	FALSE
FBgn0038258	-2.79336	0.163101	FALSE	-2.64467	0.0946919	FALSE
FBgn0001986	-0.29444	0.163979	FALSE	-0.163875	0.571022	FALSE
FBgn0031628	-0.720559	0.164457	FALSE	-1.14009	0.00340811	TRUE
FBgn0025712	2.44752	0.164457	FALSE	2.6024	0.0908369	FALSE
FBgn0031491	-0.35914	0.164626	FALSE	0.0226217	0.994307	FALSE
FBgn0035981	0.27926	0.16608	FALSE	0.261207	0.179766	FALSE
FBgn0039830	-0.297831	0.166228	FALSE	-0.451631	0.00834554	FALSE
FBgn0031044	0.358114	0.166412	FALSE	0.177593	0.646335	FALSE
FBgn0040071	-1.25637	0.16695	FALSE	-0.832802	0.450089	FALSE
FBgn0033450	-0.793666	0.16695	FALSE	0.084091	0.977888	FALSE
FBgn0051453	0.2818	0.167348	FALSE	0.394492	0.0163522	FALSE
FBgn0034540	-2.70421	0.167348	FALSE	-1.13931	0.538061	FALSE
FBgn0036205	1.5091	0.167991	FALSE	1.09092	0.38101	FALSE
FBgn0038047	-0.714385	0.168472	FALSE	-0.802285	0.0751703	FALSE
FBgn0001257	-1.99153	0.168472	FALSE	0.639288	0.811663	FALSE
FBgn0030066	0.396891	0.168472	FALSE	0.207737	0.609645	FALSE
FBgn0004635	-2.06736	0.169276	FALSE	-0.559107	0.761886	FALSE
FBgn0032401	0.647159	0.169276	FALSE	0.667055	0.109696	FALSE
FBgn0035206	-0.478089	0.169276	FALSE	-0.304469	0.485311	FALSE
FBgn0263873	-2.50557	0.169276	FALSE	0.987283	0.723519	FALSE
FBgn0051211	0.304577	0.169304	FALSE	0.332606	0.0911082	FALSE
FBgn0029974	-1.39427	0.169537	FALSE	-1.79756	0.0280642	TRUE
FBgn0052141	-3.60986	0.16964	FALSE	-2.47104	0.372668	FALSE
FBgn0031716	2.83965	0.169874	FALSE	0.84634	0.872371	FALSE
FBgn0036723	-2.32133	0.170929	FALSE	-0.787691	0.764245	FALSE
FBgn0025366	-0.369734	0.172234	FALSE	-0.351194	0.179173	FALSE
FBgn0031452	0.32953	0.173215	FALSE	0.403243	0.0508906	FALSE
FBgn0270927	0.368946	0.173611	FALSE	0.661221	0.000650627	FALSE
FBgn0260499	-3.38058	0.174086	FALSE	1.62731	0.475513	FALSE
FBgn0037743	0.396195	0.174128	FALSE	0.403442	0.128844	FALSE
FBgn0035802	0.664033	0.174719	FALSE	0.733726	0.0962304	FALSE
FBgn0039430	0.846656	0.174988	FALSE	0.514372	0.527651	FALSE
FBgn0032010	-4.00928	0.174988	FALSE	0.594996	0.940943	FALSE
FBgn0024244	-3.45675	0.175241	FALSE	-1.66724	0.585973	FALSE
FBgn0033484	-4.32803	0.175614	FALSE	0.842695	0.909286	FALSE
FBgn0051693	-4.09372	0.175818	FALSE	-1.05973	0.856539	FALSE
FBgn0033376	-0.315279	0.175898	FALSE	0.0962045	0.834504	FALSE
FBgn0029750	1.20431	0.177531	FALSE	0.532823	0.716218	FALSE
FBgn0032105	0.36414	0.177622	FALSE	0.0669138	0.937433	FALSE
FBgn0035064	0.315574	0.177925	FALSE	0.0165581	0.994984	FALSE
FBgn0035760	-0.355444	0.178103	FALSE	-0.287035	0.274488	FALSE
FBgn0016126	0.545741	0.178103	FALSE	0.871367	0.00532788	FALSE
FBgn0040491	-3.80487	0.178103	FALSE	2.24361	0.406262	FALSE
FBgn0261792	0.375029	0.178974	FALSE	0.11598	0.846235	FALSE
FBgn0002917	-4.33412	0.179537	FALSE	2.70156	0.39401	FALSE
FBgn0052547	1.76275	0.179678	FALSE	-0.180344	0.986076	FALSE
FBgn0035720	0.367845	0.180088	FALSE	-0.0192161	0.995597	FALSE
FBgn0004400	0.399791	0.180123	FALSE	-0.0316682	0.993603	FALSE
FBgn0267029	2.16254	0.180807	FALSE	2.56862	0.0526027	FALSE
FBgn0259704	-0.326633	0.181568	FALSE	-0.297746	0.192197	FALSE
FBgn0002891	0.434158	0.182245	FALSE	0.410413	0.190122	FALSE
FBgn0035287	-2.01555	0.182825	FALSE	1.04002	0.499237	FALSE
FBgn0031245	-0.652819	0.182825	FALSE	-0.228844	0.794103	FALSE
FBgn0264339	-5.37424	0.182904	FALSE	-1.26416	0.894583	FALSE
FBgn0029006	-0.310895	0.18334	FALSE	0.00313624	1	FALSE
FBgn0030077	-4.39836	0.18334	FALSE	0.913054	NA	FALSE
FBgn0026379	-0.565799	0.183532	FALSE	-0.221502	0.773808	FALSE
FBgn0039969	0.36588	0.183853	FALSE	0.317871	0.247874	FALSE
FBgn0040907	-0.533264	0.184135	FALSE	-0.643686	0.0518397	FALSE
FBgn0037811	-0.837876	0.184135	FALSE	-0.639561	0.35217	FALSE
FBgn0034961	0.616949	0.184587	FALSE	-0.00811148	1	FALSE
FBgn0039020	0.543955	0.185052	FALSE	0.41768	0.328664	FALSE
FBgn0003714	-0.374342	0.185246	FALSE	-0.562988	0.00980786	FALSE
FBgn0000996	0.354814	0.185546	FALSE	0.185488	0.635079	FALSE
FBgn0037555	0.329928	0.186189	FALSE	0.38892	0.0734802	FALSE
FBgn0032055	1.02579	0.186189	FALSE	0.515728	0.645103	FALSE
FBgn0286042	-1.20668	0.186189	FALSE	-0.830616	0.355847	FALSE
FBgn0038397	-3.99616	0.186189	FALSE	-2.9054	0.358688	FALSE
FBgn0065099	2.02799	0.186885	FALSE	0.683518	0.83212	FALSE
FBgn0051320	0.494101	0.186885	FALSE	1.49534	8.15187e-11	TRUE
FBgn0032596	0.288796	0.187274	FALSE	0.099481	0.8238	FALSE
FBgn0001296	-1.57593	0.18851	FALSE	2.02837	0.0213584	TRUE
FBgn0053468	4.00834	NA	FALSE	2.74335	NA	FALSE
FBgn0032846	0.352069	0.188556	FALSE	0.317399	0.203973	FALSE
FBgn0051935	0.448192	0.188581	FALSE	0.661025	0.0129495	FALSE
FBgn0263507	0.501598	0.188937	FALSE	0.342023	0.423495	FALSE
FBgn0002941	-5.15912	0.188937	FALSE	-5.32186	0.144528	FALSE
FBgn0052774	-6.18755	0.189452	FALSE	1.34334	0.909286	FALSE
FBgn0033427	0.352088	0.189452	FALSE	0.518949	0.0105993	FALSE
FBgn0261552	-1.13461	0.189452	FALSE	2.14653	0.000356577	TRUE
FBgn0259993	-2.84704	0.189452	FALSE	0.77265	0.749251	FALSE
FBgn0032243	0.362022	0.189452	FALSE	0.457251	0.0428368	FALSE
FBgn0012034	-0.75188	0.189452	FALSE	-0.43494	0.576943	FALSE
FBgn0031621	2.19325	0.190424	FALSE	1.47102	0.465838	FALSE
FBgn0024555	-0.310073	0.190452	FALSE	-0.329512	0.127825	FALSE
FBgn0002945	-3.29274	0.191244	FALSE	2.88011	0.0923358	FALSE
FBgn0263995	-3.72958	0.191308	FALSE	1.23806	0.776915	FALSE
FBgn0029753	-0.824971	0.192668	FALSE	-0.360578	0.668727	FALSE
FBgn0034532	-4.11712	0.193091	FALSE	1.1894	0.82678	FALSE
FBgn0039908	0.351461	0.193533	FALSE	0.625994	0.00130392	FALSE
FBgn0050404	-0.223437	0.194427	FALSE	-0.376226	0.00348005	FALSE
FBgn0032850	-2.50861	0.194427	FALSE	1.03405	0.442605	FALSE
FBgn0036687	-3.01386	0.194427	FALSE	-2.46274	0.197828	FALSE
FBgn0029924	0.521313	0.194686	FALSE	0.35079	0.473412	FALSE
FBgn0029834	-2.48725	0.19561	FALSE	-1.04723	0.611831	FALSE
FBgn0053094	-0.30817	0.196176	FALSE	-0.0452389	0.95893	FALSE
FBgn0037773	0.346753	0.1967	FALSE	0.158843	0.70564	FALSE
FBgn0051800	0.40442	0.197269	FALSE	0.337847	0.269924	FALSE
FBgn0030479	0.597556	0.197353	FALSE	0.528813	0.249204	FALSE
FBgn0034601	-2.21507	0.198889	FALSE	-0.912567	0.631146	FALSE
FBgn0004652	-4.38217	0.200382	FALSE	0.334516	0.99269	FALSE
FBgn0016684	-2.74942	0.200444	FALSE	1.45125	0.281794	FALSE
FBgn0052281	-0.555695	0.200454	FALSE	-0.264278	0.668839	FALSE
FBgn0033657	1.82817	0.202196	FALSE	1.85226	0.139024	FALSE
FBgn0001208	-3.8378	0.202214	FALSE	-1.41184	0.773808	FALSE
FBgn0083956	0.667104	0.202389	FALSE	1.11076	0.00449733	TRUE
FBgn0013717	0.274754	0.203199	FALSE	0.227337	0.306261	FALSE
FBgn0266005	0.599234	0.203199	FALSE	0.282244	0.69192	FALSE
FBgn0035727	-3.30709	0.203339	FALSE	0.572609	NA	FALSE
FBgn0000546	-0.527113	0.203686	FALSE	-0.336493	0.518847	FALSE
FBgn0031397	-3.16356	0.204208	FALSE	-1.92532	0.450556	FALSE
FBgn0031313	1.03366	0.204672	FALSE	1.43855	0.0247139	TRUE
FBgn0050423	-0.318258	0.205521	FALSE	-0.0755958	0.906463	FALSE
FBgn0030846	-4.12264	0.205521	FALSE	1.89578	0.626779	FALSE
FBgn0033529	0.218247	0.205702	FALSE	-0.081808	0.800827	FALSE
FBgn0040345	-1.91921	0.205877	FALSE	-1.37575	0.263255	FALSE
FBgn0037654	0.994581	0.205952	FALSE	1.08786	0.106287	FALSE
FBgn0033315	0.422938	0.206099	FALSE	0.22058	0.642787	FALSE
FBgn0051072	-0.375353	0.206099	FALSE	0.276595	0.383641	FALSE
FBgn0035590	-0.497866	0.206537	FALSE	-0.386087	0.331885	FALSE
FBgn0260991	0.344977	0.206537	FALSE	-0.00739296	1	FALSE
FBgn0029709	-0.261063	0.206537	FALSE	-0.185979	0.426677	FALSE
FBgn0003545	0.233368	0.206743	FALSE	0.332761	0.0215076	FALSE
FBgn0035168	-3.53586	0.206754	FALSE	-1.11123	0.799413	FALSE
FBgn0260386	-1.71122	0.206967	FALSE	-2.2354	0.0379302	TRUE
FBgn0036778	-2.97706	0.206967	FALSE	-4.57765	0.0130958	TRUE
FBgn0031344	0.452146	0.207223	FALSE	0.3234	0.423405	FALSE
FBgn0027508	0.51211	0.207223	FALSE	0.0910963	0.946969	FALSE
FBgn0038676	-4.33032	0.207656	FALSE	-1.30082	0.835178	FALSE
FBgn0262620	0.935757	0.209004	FALSE	1.29897	0.024436	TRUE
FBgn0004837	-0.45068	0.209004	FALSE	-0.284027	0.531122	FALSE
FBgn0052529	0.995852	0.209183	FALSE	0.221912	0.919111	FALSE
FBgn0050046	-0.943978	0.20919	FALSE	-1.39534	0.0138007	TRUE
FBgn0035469	-0.365691	0.209442	FALSE	-0.132777	0.798558	FALSE
FBgn0035591	0.32309	0.210103	FALSE	0.42119	0.041124	FALSE
FBgn0025388	0.404777	0.210543	FALSE	0.480608	0.0816429	FALSE
FBgn0037980	-0.536144	0.210907	FALSE	-0.393235	0.418149	FALSE
FBgn0037375	-3.7586	0.211082	FALSE	-3.16078	0.301196	FALSE
FBgn0250754	0.732392	0.211137	FALSE	1.22567	0.00538926	TRUE
FBgn0039959	-0.404605	0.211137	FALSE	0.28215	0.460397	FALSE
FBgn0014931	-0.488612	0.211509	FALSE	-0.58799	0.0769375	FALSE
FBgn0037781	0.413093	0.211509	FALSE	0.61547	0.0140294	FALSE
FBgn0032397	-0.47079	0.211509	FALSE	-0.0762291	0.952334	FALSE
FBgn0004924	-0.387528	0.211605	FALSE	-0.437956	0.109464	FALSE
FBgn0261565	-2.33109	0.212508	FALSE	1.888	0.240603	FALSE
FBgn0051712	0.397762	0.212639	FALSE	0.439049	0.109464	FALSE
FBgn0001250	-3.34429	0.212957	FALSE	-1.44609	0.674407	FALSE
FBgn0036207	0.277546	0.213154	FALSE	0.0694198	0.899548	FALSE
FBgn0030839	0.724558	0.213154	FALSE	0.698454	0.203264	FALSE
FBgn0023130	-0.462164	0.213281	FALSE	-0.626557	0.0366658	FALSE
FBgn0031048	0.251899	0.213417	FALSE	0.15177	0.562222	FALSE
FBgn0052364	2.73852	0.213431	FALSE	2.06774	0.399623	FALSE
FBgn0031762	-1.26574	0.213896	FALSE	1.67975	0.0189002	TRUE
FBgn0039932	1.18166	0.213896	FALSE	1.83847	0.00981365	TRUE
FBgn0031961	0.780586	0.213907	FALSE	1.069	0.0328791	TRUE
FBgn0039916	-4.00944	0.213963	FALSE	-3.48001	0.283303	FALSE
FBgn0037150	0.301123	0.214414	FALSE	0.316195	0.145146	FALSE
FBgn0029175	-0.454202	0.214414	FALSE	-0.120225	0.895846	FALSE
FBgn0001991	-5.16974	0.214414	FALSE	-4.54008	0.274488	FALSE
FBgn0011591	-3.85142	0.214481	FALSE	3.41764	0.137641	FALSE
FBgn0014184	0.311813	0.215077	FALSE	0.289085	0.238492	FALSE
FBgn0265598	-0.927754	0.215456	FALSE	-1.17965	0.0595054	FALSE
FBgn0051658	0.491969	0.216082	FALSE	0.507093	0.156912	FALSE
FBgn0003866	1.2153	0.216124	FALSE	-0.416028	0.843776	FALSE
FBgn0004456	-1.57981	0.216326	FALSE	2.42337	0.00279518	TRUE
FBgn0020312	-0.856852	0.217625	FALSE	-0.354672	0.775424	FALSE
FBgn0023171	0.366561	0.217625	FALSE	0.303305	0.317976	FALSE
FBgn0004907	-0.222606	0.217625	FALSE	0.0441545	0.934525	FALSE
FBgn0034725	3.36396	0.218131	FALSE	3.06594	0.242127	FALSE
FBgn0001297	0.655779	0.21847	FALSE	1.11684	0.00454813	TRUE
FBgn0037446	-0.312865	0.218508	FALSE	-0.337889	0.132903	FALSE
FBgn0265262	-0.876629	0.218608	FALSE	-1.33679	0.0137547	TRUE
FBgn0032449	0.856905	0.218917	FALSE	-0.198387	0.918542	FALSE
FBgn0030400	-0.663572	0.219138	FALSE	0.065759	0.988019	FALSE
FBgn0260008	0.395344	0.219314	FALSE	0.248908	0.542658	FALSE
FBgn0036977	1.6358	0.220495	FALSE	2.20759	0.0344445	TRUE
FBgn0033074	-3.43575	0.221329	FALSE	-4.31984	0.0670882	FALSE
FBgn0259214	-0.289946	0.221329	FALSE	0.254796	0.282117	FALSE
FBgn0039419	1.24358	0.221409	FALSE	-1.15629	0.245855	FALSE
FBgn0027504	0.268331	0.221906	FALSE	0.0349923	0.97319	FALSE
FBgn0040575	0.8954	0.221976	FALSE	0.0305886	1	FALSE
FBgn0002773	-3.98202	0.222147	FALSE	-5.36427	0.0480204	TRUE
FBgn0266129	1.44792	0.222428	FALSE	2.69348	0.000923282	TRUE
FBgn0038722	0.300205	0.222428	FALSE	0.17376	0.601526	FALSE
FBgn0036565	-0.24921	0.222842	FALSE	-0.0403798	0.952804	FALSE
FBgn0042094	-0.705981	0.223701	FALSE	-0.564488	0.346305	FALSE
FBgn0053170	0.426744	0.223701	FALSE	-0.13448	0.8596	FALSE
FBgn0035073	-0.338952	0.223701	FALSE	-0.135182	0.786613	FALSE
FBgn0085390	-3.00146	0.223701	FALSE	0.6424	0.907531	FALSE
FBgn0027339	-2.68034	0.223973	FALSE	1.21646	0.669641	FALSE
FBgn0023513	0.374592	0.224015	FALSE	0.170045	0.736887	FALSE
FBgn0036774	0.269886	0.224806	FALSE	0.0860402	0.853236	FALSE
FBgn0004401	0.340167	0.224921	FALSE	0.00864538	1	FALSE
FBgn0004885	-2.8889	0.225164	FALSE	2.3333	0.113899	FALSE
FBgn0027334	-0.579148	0.225164	FALSE	-1.03667	0.00303791	TRUE
FBgn0001206	0.402587	0.225164	FALSE	0.246842	0.567714	FALSE
FBgn0031456	-0.349371	0.226146	FALSE	0.127647	0.819202	FALSE
FBgn0015805	-0.3045	0.226146	FALSE	-0.264527	0.299067	FALSE
FBgn0033033	-1.14283	0.226589	FALSE	-0.27089	0.899152	FALSE
FBgn0037923	0.607331	0.226799	FALSE	0.898393	0.0132021	FALSE
FBgn0028979	-1.8448	0.226867	FALSE	0.582158	0.830949	FALSE
FBgn0038928	0.314454	0.226867	FALSE	0.315094	0.167191	FALSE
FBgn0085786	-0.80485	0.22691	FALSE	-0.720375	0.244199	FALSE
FBgn0263236	0.593156	0.226937	FALSE	-0.0115942	1	FALSE
FBgn0053196	-3.81761	0.227288	FALSE	-1.41868	0.764245	FALSE
FBgn0003480	0.313986	0.227439	FALSE	0.260708	0.317266	FALSE
FBgn0264561	0.324316	0.227627	FALSE	0.49823	0.0156924	FALSE
FBgn0033754	-0.481861	0.227764	FALSE	-0.153371	0.85207	FALSE
FBgn0029608	-2.67978	0.227764	FALSE	0.306981	0.948581	FALSE
FBgn0265974	-0.331066	0.228163	FALSE	-0.156547	0.714349	FALSE
FBgn0003464	0.703932	0.228333	FALSE	0.338881	0.714349	FALSE
FBgn0028292	0.190248	0.228814	FALSE	0.0164007	0.99269	FALSE
FBgn0261836	-1.22759	0.229001	FALSE	0.0452176	0.999002	FALSE
FBgn0030237	-4.31147	0.229055	FALSE	2.17811	0.608283	FALSE
FBgn0037566	0.223813	0.229055	FALSE	0.109433	0.700873	FALSE
FBgn0003741	0.347283	0.229238	FALSE	0.11473	0.841013	FALSE
FBgn0029907	2.63775	0.229802	FALSE	2.42763	0.239623	FALSE
FBgn0036804	-0.308501	0.230906	FALSE	-0.371816	0.0787497	FALSE
FBgn0051673	-0.3397	0.230906	FALSE	-0.924064	4.72209e-07	FALSE
FBgn0025693	-0.676621	0.230906	FALSE	-1.37482	0.000487334	TRUE
FBgn0033524	-4.0021	0.230906	FALSE	-3.51677	0.294474	FALSE
FBgn0033741	-0.272324	0.230906	FALSE	-0.262616	0.223539	FALSE
FBgn0032629	-3.53558	0.230906	FALSE	-1.72345	0.640465	FALSE
FBgn0014465	-5.63159	0.23241	FALSE	-0.247568	0.997086	FALSE
FBgn0038068	-5.29034	0.232452	FALSE	-6.17443	0.108741	FALSE
FBgn0284247	-3.53097	0.232452	FALSE	-0.0570843	1	FALSE
FBgn0038114	-1.26758	0.233326	FALSE	-1.68607	0.049347	TRUE
FBgn0026060	0.611753	0.233326	FALSE	0.99669	0.00454813	FALSE
FBgn0261674	-0.34823	0.233637	FALSE	0.0151837	0.998631	FALSE
FBgn0039890	-0.279391	0.234109	FALSE	-0.264801	0.233615	FALSE
FBgn0261703	-1.41605	0.23429	FALSE	-0.476751	0.838159	FALSE
FBgn0037992	3.29739	0.234753	FALSE	2.32108	0.483263	FALSE
FBgn0029756	0.317488	0.23489	FALSE	0.243864	0.403588	FALSE
FBgn0040373	-0.273913	0.235085	FALSE	-0.0419525	0.957108	FALSE
FBgn0034707	0.313279	0.235895	FALSE	0.197309	0.549154	FALSE
FBgn0033159	-2.56714	0.236755	FALSE	-0.941983	0.786468	FALSE
FBgn0034718	-4.16962	0.237061	FALSE	1.08933	0.877264	FALSE
FBgn0005683	0.61539	0.237061	FALSE	0.668833	0.1499	FALSE
FBgn0259234	0.372487	0.237061	FALSE	0.234506	0.556536	FALSE
FBgn0259170	-0.443193	0.237654	FALSE	-0.439035	0.210592	FALSE
FBgn0260005	-1.7833	0.238675	FALSE	1.45022	0.302155	FALSE
FBgn0003411	2.82181	0.238684	FALSE	0.827729	0.900166	FALSE
FBgn0039487	-0.253504	0.238684	FALSE	-0.245071	0.215685	FALSE
FBgn0035918	0.307158	0.238684	FALSE	0.143765	0.731658	FALSE
FBgn0034902	0.560384	0.238684	FALSE	-0.605926	0.156393	FALSE
FBgn0002924	0.299421	0.238684	FALSE	0.178912	0.59831	FALSE
FBgn0265532	2.10534	0.239069	FALSE	2.42343	NA	FALSE
FBgn0032123	-0.339175	0.239069	FALSE	-0.109342	0.861116	FALSE
FBgn0266101	0.338636	0.239069	FALSE	0.0374016	0.983292	FALSE
FBgn0041630	-0.358842	0.239458	FALSE	-0.585955	0.00944835	FALSE
FBgn0030847	-1.0457	0.240442	FALSE	2.31189	8.34612e-05	TRUE
FBgn0265962	-3.09567	NA	FALSE	-1.65759	NA	FALSE
FBgn0036624	0.286266	0.240863	FALSE	0.250047	0.306875	FALSE
FBgn0038951	0.356834	0.241492	FALSE	0.293427	0.330338	FALSE
FBgn0051682	-2.2386	0.241492	FALSE	-0.803718	0.697924	FALSE
FBgn0034399	-0.293366	0.242835	FALSE	-0.0649992	0.921056	FALSE
FBgn0036459	-4.09585	0.243261	FALSE	-4.97995	0.0950184	FALSE
FBgn0035572	2.67671	0.243278	FALSE	0.828192	0.892586	FALSE
FBgn0003396	-0.804691	0.243278	FALSE	0.390986	0.716798	FALSE
FBgn0036752	-1.043	0.243456	FALSE	-0.648939	0.558282	FALSE
FBgn0039909	-0.312986	0.243456	FALSE	0.0389043	0.976558	FALSE
FBgn0034945	0.250204	0.243456	FALSE	0.0422972	0.94963	FALSE
FBgn0266198	5.28882	0.243724	FALSE	5.30991	0.20773	FALSE
FBgn0005666	-1.91202	0.243724	FALSE	-0.478035	0.903003	FALSE
FBgn0259700	-1.20372	0.245431	FALSE	-1.03487	0.190676	FALSE
FBgn0035431	-3.69437	0.245431	FALSE	-0.474973	0.964233	FALSE
FBgn0031092	0.492881	0.245708	FALSE	0.59821	0.0946018	FALSE
FBgn0033165	-4.70602	0.246138	FALSE	-4.86877	NA	FALSE
FBgn0016031	-0.677611	0.246175	FALSE	0.125227	0.947691	FALSE
FBgn0085295	2.7484	0.246185	FALSE	1.54686	0.664358	FALSE
FBgn0030617	-2.85334	0.246286	FALSE	0.828781	0.811365	FALSE
FBgn0052676	0.606492	0.246773	FALSE	0.386768	0.561799	FALSE
FBgn0000228	-0.581655	0.246773	FALSE	-0.313948	0.66059	FALSE
FBgn0043456	-0.24831	0.246773	FALSE	-0.106001	0.777716	FALSE
FBgn0266376	-3.58974	0.246773	FALSE	5.1759	0.00461118	TRUE
FBgn0034270	0.739536	0.247566	FALSE	0.656913	0.299594	FALSE
FBgn0032683	-3.39147	0.247744	FALSE	-0.705376	0.908433	FALSE
FBgn0037794	0.25874	0.248382	FALSE	0.426923	0.00747878	FALSE
FBgn0040823	1.17724	0.248382	FALSE	-0.878395	0.45	FALSE
FBgn0267348	-3.23922	0.249185	FALSE	-0.937436	0.844052	FALSE
FBgn0031644	-2.88243	0.250022	FALSE	-3.76653	0.0665629	FALSE
FBgn0029137	1.28441	0.250393	FALSE	0.517041	0.801576	FALSE
FBgn0265988	0.63346	0.2506	FALSE	0.842442	0.0592659	FALSE
FBgn0034085	-3.29604	0.250735	FALSE	0.134478	0.997515	FALSE
FBgn0065048	-1.68681	0.252023	FALSE	-5.01729	0.000697874	TRUE
FBgn0260798	0.286298	0.252611	FALSE	0.454656	0.0144138	FALSE
FBgn0035439	2.72683	0.252611	FALSE	3.12761	0.117944	FALSE
FBgn0028675	-3.73705	0.252853	FALSE	0.894701	0.892035	FALSE
FBgn0031805	-2.64069	0.253205	FALSE	0.0261783	1	FALSE
FBgn0025632	0.40856	0.254194	FALSE	0.465098	0.112322	FALSE
FBgn0030643	-2.06181	0.254271	FALSE	-2.97521	0.0355987	TRUE
FBgn0013750	-0.309498	0.254587	FALSE	-0.184203	0.609645	FALSE
FBgn0051516	4.60043	0.256313	FALSE	1.33705	NA	FALSE
FBgn0003444	-0.342001	0.257793	FALSE	-0.343295	0.212927	FALSE
FBgn0003935	3.41884	0.257999	FALSE	2.0576	0.622434	FALSE
FBgn0031045	-2.1597	0.258035	FALSE	-1.16952	0.558282	FALSE
FBgn0030692	-0.294289	0.258036	FALSE	-0.192226	0.547493	FALSE
FBgn0265102	0.540812	0.258059	FALSE	0.57538	0.177768	FALSE
FBgn0267177	-2.46675	0.258933	FALSE	-1.07761	0.611831	FALSE
FBgn0286070	0.329432	0.260928	FALSE	0.238011	0.479996	FALSE
FBgn0030799	0.575672	0.260928	FALSE	0.551545	0.236784	FALSE
FBgn0053099	3.12818	0.261242	FALSE	-0.977021	0.905184	FALSE
FBgn0040206	-0.363364	0.261242	FALSE	-0.0572351	0.96001	FALSE
FBgn0035092	-3.05806	0.261331	FALSE	-0.985479	0.820269	FALSE
FBgn0286507	-3.77607	0.262202	FALSE	-4.40421	0.130583	FALSE
FBgn0030721	-1.86428	0.262202	FALSE	-1.09815	0.475513	FALSE
FBgn0031414	4.55732	0.26266	FALSE	1.81207	0.821995	FALSE
FBgn0262731	0.386926	0.262979	FALSE	0.205819	0.67373	FALSE
FBgn0031693	-4.7467	0.262979	FALSE	-3.41683	0.438484	FALSE
FBgn0264822	-0.861537	0.263602	FALSE	-1.22655	0.0292165	TRUE
FBgn0037934	-3.51112	0.263976	FALSE	0.448998	0.969195	FALSE
FBgn0032811	0.456369	0.264437	FALSE	0.0856395	0.947691	FALSE
FBgn0038463	0.288064	0.264437	FALSE	0.0408957	0.969388	FALSE
FBgn0051323	-3.2519	0.264437	FALSE	-3.41465	NA	FALSE
FBgn0003499	-3.56303	0.264437	FALSE	-4.6517	0.0853628	FALSE
FBgn0013983	-1.01795	0.265219	FALSE	-0.132121	0.97553	FALSE
FBgn0051739	-0.243627	0.265219	FALSE	-0.0781256	0.869508	FALSE
FBgn0001281	-3.22258	0.265219	FALSE	-3.38533	0.195168	FALSE
FBgn0033633	-3.34433	0.265219	FALSE	2.21547	0.368568	FALSE
FBgn0052668	-2.93286	0.265219	FALSE	-1.40587	0.636676	FALSE
FBgn0041629	-0.76862	0.265219	FALSE	-1.63802	0.000463026	TRUE
FBgn0036857	1.18648	0.265219	FALSE	0.304534	0.909286	FALSE
FBgn0263121	-0.861779	0.266237	FALSE	-1.38594	0.0152941	TRUE
FBgn0031635	-0.631907	0.266237	FALSE	-0.48286	0.44401	FALSE
FBgn0014073	-6.92117	0.266506	FALSE	1.44544	0.930958	FALSE
FBgn0053497	-2.25763	0.266723	FALSE	-2.49683	0.112091	FALSE
FBgn0039663	0.539567	0.266761	FALSE	0.44628	0.376434	FALSE
FBgn0031777	-0.567836	0.266859	FALSE	-0.232237	0.760311	FALSE
FBgn0036715	-2.65708	0.266949	FALSE	-0.976779	0.780687	FALSE
FBgn0029588	0.947492	0.266974	FALSE	-0.163521	0.954454	FALSE
FBgn0032346	-0.303379	0.267438	FALSE	-0.337164	0.146745	FALSE
FBgn0004369	-0.52183	0.269914	FALSE	0.44457	0.35435	FALSE
FBgn0032681	-2.83001	0.270468	FALSE	1.47875	0.52105	FALSE
FBgn0036741	-0.441489	0.270824	FALSE	-0.036724	0.994307	FALSE
FBgn0050005	0.436108	0.270869	FALSE	0.457692	0.191649	FALSE
FBgn0261955	-0.306823	0.27093	FALSE	-0.21777	0.502841	FALSE
FBgn0003486	2.21927	0.27326	FALSE	1.9281	0.321109	FALSE
FBgn0033170	1.62474	0.27326	FALSE	1.65393	0.189504	FALSE
FBgn0032395	-0.730863	0.273508	FALSE	-0.215456	0.889805	FALSE
FBgn0039883	0.999767	0.273508	FALSE	2.81154	4.51645e-07	TRUE
FBgn0036214	-3.21751	0.274293	FALSE	-2.08514	0.522299	FALSE
FBgn0037000	-0.463357	0.275049	FALSE	-0.357944	0.428764	FALSE
FBgn0261722	-0.382736	0.275049	FALSE	-0.16964	0.773808	FALSE
FBgn0034903	-3.38876	0.275549	FALSE	1.38973	0.735654	FALSE
FBgn0040609	-3.38034	0.276122	FALSE	-1.23832	NA	FALSE
FBgn0261068	-0.449027	0.277018	FALSE	-0.511828	0.145075	FALSE
FBgn0266115	3.44929	NA	FALSE	2.22511	NA	FALSE
FBgn0035437	0.290022	0.278336	FALSE	0.072351	0.916977	FALSE
FBgn0031779	0.418943	0.278336	FALSE	-0.0560353	0.975763	FALSE
FBgn0039112	-0.27864	0.278483	FALSE	-0.347734	0.0938667	FALSE
FBgn0037855	0.232485	0.278483	FALSE	0.167014	0.489131	FALSE
FBgn0263256	-1.7804	0.278579	FALSE	0.956141	0.525998	FALSE
FBgn0030735	-0.406733	0.279148	FALSE	-0.192189	0.748179	FALSE
FBgn0036895	-3.00163	0.279148	FALSE	-1.6009	0.586642	FALSE
FBgn0259242	-1.38811	0.279927	FALSE	-0.0728797	0.994307	FALSE
FBgn0011817	-0.397515	0.280695	FALSE	-0.746766	0.00376268	FALSE
FBgn0028341	-0.38822	0.280695	FALSE	-0.250146	0.581053	FALSE
FBgn0033060	0.383732	0.280997	FALSE	0.107374	0.896119	FALSE
FBgn0028429	-0.237097	0.280997	FALSE	-0.0401783	0.954444	FALSE
FBgn0003888	-1.91379	0.283308	FALSE	2.50089	0.0546137	FALSE
FBgn0034422	0.257952	0.283318	FALSE	0.243142	0.26656	FALSE
FBgn0035414	-0.320647	0.283371	FALSE	-0.107946	0.859131	FALSE
FBgn0031319	-0.804595	0.283371	FALSE	-1.31997	0.015702	TRUE
FBgn0051183	-5.83447	0.283371	FALSE	2.28303	0.80189	FALSE
FBgn0035166	0.257165	0.283371	FALSE	0.326067	0.075515	FALSE
FBgn0036505	-0.19839	0.283371	FALSE	-0.183248	0.291247	FALSE
FBgn0041723	1.10049	0.283371	FALSE	0.502806	0.765609	FALSE
FBgn0046225	0.656318	0.283371	FALSE	0.825996	0.0969808	FALSE
FBgn0265767	-0.649059	0.283371	FALSE	-0.0924755	0.972215	FALSE
FBgn0036777	0.487135	0.283466	FALSE	0.589382	0.109464	FALSE
FBgn0036892	-0.347916	0.283669	FALSE	-0.0221417	0.994307	FALSE
FBgn0043070	0.263204	0.285071	FALSE	0.00958074	1	FALSE
FBgn0003274	-0.350288	0.285071	FALSE	-0.615281	0.00857742	FALSE
FBgn0033184	0.301843	0.286203	FALSE	0.0124206	0.998631	FALSE
FBgn0086472	-0.332309	0.286203	FALSE	-0.406506	0.115223	FALSE
FBgn0039713	-0.353106	0.286842	FALSE	-0.52453	0.0374556	FALSE
FBgn0033978	-0.927715	0.287896	FALSE	0.0363717	0.998631	FALSE
FBgn0284243	-0.856066	0.287896	FALSE	-1.49022	0.00977289	TRUE
FBgn0037244	-0.361455	0.288152	FALSE	0.00105954	1	FALSE
FBgn0284246	-0.244795	0.288175	FALSE	-0.217148	0.327031	FALSE
FBgn0034396	-3.16042	0.289143	FALSE	1.70105	0.54005	FALSE
FBgn0037715	-0.392156	0.289143	FALSE	-0.575984	0.039376	FALSE
FBgn0028436	-0.293649	0.289143	FALSE	-0.054694	0.947691	FALSE
FBgn0052582	-1.3919	0.28961	FALSE	-0.222478	0.94941	FALSE
FBgn0031602	-1.98354	0.290148	FALSE	1.85924	0.107154	FALSE
FBgn0033901	0.261841	0.290269	FALSE	0.331284	0.0961891	FALSE
FBgn0011770	-0.230538	0.290269	FALSE	-0.339166	0.0380545	FALSE
FBgn0035499	-0.306291	0.290552	FALSE	0.146254	0.748184	FALSE
FBgn0053113	-0.293245	0.290623	FALSE	-0.203539	0.536535	FALSE
FBgn0004864	0.390998	0.290623	FALSE	0.313233	0.429415	FALSE
FBgn0037001	-0.279565	0.291127	FALSE	-0.0743419	0.907616	FALSE
FBgn0029523	1.54036	0.291127	FALSE	1.09068	0.50412	FALSE
FBgn0031282	0.637931	0.291127	FALSE	0.317364	0.727422	FALSE
FBgn0030904	4.26489	0.291127	FALSE	0.24029	0.996686	FALSE
FBgn0032800	1.17644	0.291127	FALSE	0.254856	0.935319	FALSE
FBgn0039732	-0.297068	0.291127	FALSE	-0.0761703	0.906463	FALSE
FBgn0264598	-1.81543	0.292195	FALSE	-0.402819	0.921625	FALSE
FBgn0029648	0.986927	0.292195	FALSE	0.561137	0.66102	FALSE
FBgn0030631	0.395536	0.292195	FALSE	0.104741	0.909286	FALSE
FBgn0086680	-3.85688	0.293637	FALSE	-4.01962	0.22313	FALSE
FBgn0038395	-1.3247	0.293663	FALSE	-0.286967	0.908346	FALSE
FBgn0004607	-2.69433	0.294533	FALSE	0.603635	0.890918	FALSE
FBgn0062928	-0.372003	0.296358	FALSE	-0.228322	0.6051	FALSE
FBgn0034729	-0.592446	0.296752	FALSE	-0.368005	0.610565	FALSE
FBgn0030790	-0.245663	0.296983	FALSE	-0.0459616	0.948672	FALSE
FBgn0028862	-1.59486	0.297733	FALSE	-1.18676	0.405557	FALSE
FBgn0033584	-0.319487	0.299126	FALSE	-0.349228	0.180817	FALSE
FBgn0050263	-1.94666	0.299126	FALSE	-0.00687803	1	FALSE
FBgn0259878	-4.57982	0.299126	FALSE	1.6778	0.818559	FALSE
FBgn0014269	0.241749	0.299126	FALSE	0.147021	0.624671	FALSE
FBgn0001229	-2.51641	0.299369	FALSE	-1.3674	0.55231	FALSE
FBgn0260748	-0.633373	0.299501	FALSE	0.029426	0.998631	FALSE
FBgn0265203	4.41904	NA	FALSE	3.64302	NA	FALSE
FBgn0029873	0.283429	0.301059	FALSE	0.233115	0.409569	FALSE
FBgn0033294	3.10876	NA	FALSE	1.20812	NA	FALSE
FBgn0036124	-0.263427	0.301673	FALSE	-0.0933221	0.852922	FALSE
FBgn0038924	-0.318162	0.301947	FALSE	-0.568528	0.00782458	FALSE
FBgn0004646	-0.733926	0.302154	FALSE	0.85935	0.130509	FALSE
FBgn0000028	-2.5778	0.302154	FALSE	-3.45782	0.0821761	FALSE
FBgn0046706	0.27719	0.302381	FALSE	0.425557	0.031409	FALSE
FBgn0035482	-0.27481	0.303301	FALSE	-0.179228	0.558282	FALSE
FBgn0017578	-0.305589	0.30349	FALSE	0.0380492	0.97658	FALSE
FBgn0004052	1.7783	0.304093	FALSE	1.21871	0.544782	FALSE
FBgn0033686	-0.372969	0.304337	FALSE	-0.316402	0.379168	FALSE
FBgn0034795	0.372866	0.304337	FALSE	0.670713	0.00740764	FALSE
FBgn0053276	0.502831	0.304337	FALSE	0.176316	0.85207	FALSE
FBgn0032813	-1.40771	0.304337	FALSE	-1.9919	0.0568436	FALSE
FBgn0267040	-2.88131	0.304337	FALSE	1.32186	0.627912	FALSE
FBgn0039124	-1.41511	0.304337	FALSE	-0.811401	0.582853	FALSE
FBgn0031540	0.267814	0.30511	FALSE	0.0908216	0.867272	FALSE
FBgn0037756	-0.296558	0.305447	FALSE	-0.0932581	0.886206	FALSE
FBgn0034406	1.2129	0.306476	FALSE	1.26017	0.233615	FALSE
FBgn0039360	0.383145	0.306528	FALSE	-0.163064	0.801576	FALSE
FBgn0267108	-3.75534	0.306782	FALSE	-2.97016	NA	FALSE
FBgn0004465	0.342586	0.307057	FALSE	0.292872	0.383904	FALSE
FBgn0038576	0.25374	0.307225	FALSE	0.407635	0.0171581	FALSE
FBgn0267296	2.24331	0.308372	FALSE	1.9283	0.361519	FALSE
FBgn0039204	-0.877077	0.310008	FALSE	0.310401	0.852345	FALSE
FBgn0034117	0.237448	0.310029	FALSE	0.325765	0.0650569	FALSE
FBgn0259243	-0.179066	0.310029	FALSE	0.121082	0.556536	FALSE
FBgn0036975	-3.133	0.310485	FALSE	-0.521229	0.946969	FALSE
FBgn0083039	2.3493	0.310878	FALSE	-0.425984	0.966297	FALSE
FBgn0038102	-2.50304	0.310878	FALSE	-0.876808	0.773641	FALSE
FBgn0001090	1.66431	0.310878	FALSE	1.60621	0.293161	FALSE
FBgn0038598	-1.92272	0.311795	FALSE	-1.15083	0.548597	FALSE
FBgn0030520	-0.254615	0.311795	FALSE	-0.087182	0.867272	FALSE
FBgn0035694	-5.18361	0.311795	FALSE	2.44693	0.764245	FALSE
FBgn0085438	-2.66796	0.311795	FALSE	0.668412	0.867272	FALSE
FBgn0036373	-0.687147	0.311795	FALSE	-0.913548	0.0890354	FALSE
FBgn0259834	-0.625741	0.311795	FALSE	-0.360655	0.665374	FALSE
FBgn0001137	-0.653726	0.311795	FALSE	-0.107915	0.959999	FALSE
FBgn0016036	1.08116	0.311878	FALSE	0.0660946	0.995597	FALSE
FBgn0040322	-0.810647	0.311878	FALSE	-2.17728	5.30683e-05	TRUE
FBgn0050342	0.207854	0.311878	FALSE	0.231724	0.165815	FALSE
FBgn0036668	-0.383548	0.312216	FALSE	-0.250523	0.594824	FALSE
FBgn0036916	-0.239487	0.312998	FALSE	0.108051	0.759158	FALSE
FBgn0032454	0.305811	0.313532	FALSE	0.0967164	0.886742	FALSE
FBgn0004838	-0.208537	0.313532	FALSE	-0.239874	0.169962	FALSE
FBgn0050398	-2.28665	0.313532	FALSE	-1.13311	0.584616	FALSE
FBgn0265705	-1.31243	0.313532	FALSE	-0.310823	0.897675	FALSE
FBgn0038815	0.333268	0.314057	FALSE	0.514571	0.0319893	FALSE
FBgn0039462	-0.520944	0.314242	FALSE	0.16923	0.841407	FALSE
FBgn0020224	-0.28083	0.31489	FALSE	-0.0573537	0.945334	FALSE
FBgn0023511	0.242353	0.316039	FALSE	0.0779671	0.881712	FALSE
FBgn0052669	-2.69164	0.316068	FALSE	1.17808	0.641234	FALSE
FBgn0261673	-4.05598	0.316068	FALSE	-0.806508	0.935538	FALSE
FBgn0030089	0.389223	0.316759	FALSE	0.0781204	0.947691	FALSE
FBgn0259938	-0.465358	0.317038	FALSE	-0.391474	0.409569	FALSE
FBgn0036324	-0.656099	0.317056	FALSE	-1.60811	0.000107963	TRUE
FBgn0263001	2.31819	0.318362	FALSE	2.56771	0.169962	FALSE
FBgn0266098	1.8554	0.31947	FALSE	2.62412	0.0366784	TRUE
FBgn0037879	-0.709805	0.319712	FALSE	-0.532799	0.450689	FALSE
FBgn0039145	-0.652551	0.3204	FALSE	-0.336455	0.67019	FALSE
FBgn0033196	-0.53728	0.320996	FALSE	-0.7751	0.0568436	FALSE
FBgn0086446	0.27468	0.321311	FALSE	0.222334	0.42308	FALSE
FBgn0036240	-0.833586	0.321368	FALSE	0.381822	0.782266	FALSE
FBgn0032214	-0.280946	0.321591	FALSE	-0.379147	0.0838194	FALSE
FBgn0265725	-1.08149	0.321591	FALSE	-2.08925	0.00542295	TRUE
FBgn0029849	-0.527842	0.321591	FALSE	-0.255465	0.759103	FALSE
FBgn0037661	0.428491	0.323043	FALSE	0.807146	0.00370439	FALSE
FBgn0262945	-1.19793	0.323269	FALSE	-1.2787	0.165815	FALSE
FBgn0036196	0.666872	0.323269	FALSE	0.701472	0.223586	FALSE
FBgn0039809	-3.00555	0.32349	FALSE	0.401321	0.96001	FALSE
FBgn0036828	-0.470555	0.32349	FALSE	-0.0517784	0.988717	FALSE
FBgn0266696	0.516138	0.32349	FALSE	0.0704846	0.976558	FALSE
FBgn0037889	-0.678089	0.323655	FALSE	-0.386321	0.620333	FALSE
FBgn0011204	-0.30322	0.323667	FALSE	-0.16186	0.716301	FALSE
FBgn0004187	1.44553	0.323795	FALSE	-0.131371	0.994307	FALSE
FBgn0036648	1.09889	0.323795	FALSE	1.27947	0.167191	FALSE
FBgn0054057	-4.55872	0.323826	FALSE	-3.02289	0.562649	FALSE
FBgn0010621	-0.418316	0.323826	FALSE	-0.273169	0.6051	FALSE
FBgn0015331	-0.276844	0.324066	FALSE	-0.211102	0.479143	FALSE
FBgn0031971	0.436073	0.326799	FALSE	0.556872	0.112322	FALSE
FBgn0050489	-1.54793	0.326799	FALSE	1.32852	0.174934	FALSE
FBgn0031645	-0.77604	0.326923	FALSE	-0.292601	0.845089	FALSE
FBgn0038740	0.827097	0.327002	FALSE	1.0193	0.132583	FALSE
FBgn0005198	0.348315	0.327024	FALSE	0.402448	0.17419	FALSE
FBgn0029791	-3.03295	0.327746	FALSE	2.84501	0.149856	FALSE
FBgn0266670	0.464765	0.328342	FALSE	0.623595	0.0910549	FALSE
FBgn0028704	-3.2412	0.328342	FALSE	-0.898409	0.887143	FALSE
FBgn0030874	-0.396476	0.328449	FALSE	-0.631651	0.029986	FALSE
FBgn0027579	0.286089	0.329292	FALSE	0.494312	0.0154591	FALSE
FBgn0050047	-2.23631	0.329801	FALSE	-1.52394	0.521013	FALSE
FBgn0003942	-0.297945	0.329989	FALSE	-0.383819	0.113393	FALSE
FBgn0022774	-4.39539	0.330403	FALSE	2.5175	0.624141	FALSE
FBgn0002723	-0.538604	0.330403	FALSE	-0.51895	0.306028	FALSE
FBgn0053926	-3.08362	0.330553	FALSE	5.14551	0.00149163	TRUE
FBgn0039259	-0.304689	0.33058	FALSE	-0.139597	0.774298	FALSE
FBgn0036824	-1.18773	0.33058	FALSE	-1.13295	0.322494	FALSE
FBgn0002781	0.280223	0.330751	FALSE	0.065732	0.93098	FALSE
FBgn0261113	-0.927615	0.331622	FALSE	1.4101	0.0397547	TRUE
FBgn0051391	-3.61349	0.331622	FALSE	-0.808955	NA	FALSE
FBgn0027610	-0.304389	0.331781	FALSE	-0.524972	0.0149267	FALSE
FBgn0027790	-5.33674	0.332294	FALSE	0.987581	0.948581	FALSE
FBgn0030314	0.243985	0.332402	FALSE	-0.245344	0.27482	FALSE
FBgn0034135	-3.15731	NA	FALSE	-1.22791	NA	FALSE
FBgn0033447	-3.08299	0.333909	FALSE	1.32034	0.719555	FALSE
FBgn0266281	1.09742	0.333909	FALSE	0.0322934	1	FALSE
FBgn0264953	-0.503023	0.335222	FALSE	0.74157	0.0472332	FALSE
FBgn0037754	-1.75555	0.335222	FALSE	-1.76632	0.195582	FALSE
FBgn0052392	3.06362	0.335222	FALSE	-0.791301	0.928563	FALSE
FBgn0286781	-0.270154	0.335222	FALSE	-0.0040325	1	FALSE
FBgn0038471	-0.248456	0.335365	FALSE	0.17407	0.538244	FALSE
FBgn0039651	-2.03066	0.336816	FALSE	-1.11409	0.54904	FALSE
FBgn0039742	2.97979	0.337153	FALSE	1.94719	0.618596	FALSE
FBgn0283442	-0.784357	0.337153	FALSE	-0.371397	0.777802	FALSE
FBgn0040260	-5.92092	0.337153	FALSE	0.0758968	1	FALSE
FBgn0032943	0.295142	0.337153	FALSE	0.225823	0.49511	FALSE
FBgn0266619	2.4252	0.337153	FALSE	2.4066	0.266504	FALSE
FBgn0051098	-0.332514	0.33749	FALSE	-0.49098	0.0522244	FALSE
FBgn0052580	-2.74658	0.337865	FALSE	-1.6626	0.601471	FALSE
FBgn0034748	0.26582	0.338015	FALSE	-0.127238	0.766216	FALSE
FBgn0038042	-3.31153	0.338794	FALSE	-4.92819	0.0562481	FALSE
FBgn0264866	-2.8035	0.339125	FALSE	-0.246987	NA	FALSE
FBgn0035159	-0.350279	0.339125	FALSE	-0.505048	0.0555657	FALSE
FBgn0029719	2.61707	0.339125	FALSE	0.247935	0.994307	FALSE
FBgn0010247	0.385523	0.339306	FALSE	1.1858	4.72209e-07	TRUE
FBgn0052017	1.72427	0.339306	FALSE	1.78307	0.252611	FALSE
FBgn0035577	3.64301	0.339455	FALSE	1.45409	0.849124	FALSE
FBgn0022709	-0.403826	0.339764	FALSE	-0.380658	0.298954	FALSE
FBgn0038902	-2.73356	0.339771	FALSE	-1.944	0.464839	FALSE
FBgn0033987	-1.51758	0.340748	FALSE	2.12972	0.058189	FALSE
FBgn0029067	-0.225162	0.341772	FALSE	-0.182879	0.453833	FALSE
FBgn0034443	0.587839	0.343186	FALSE	1.28263	0.000338791	TRUE
FBgn0053774	-0.506749	0.343304	FALSE	-0.526769	0.231502	FALSE
FBgn0039501	-1.62992	0.343304	FALSE	-0.86465	0.624671	FALSE
FBgn0027108	-0.291712	0.344592	FALSE	-0.268599	0.358706	FALSE
FBgn0035852	-2.53304	0.345392	FALSE	-1.34045	0.621194	FALSE
FBgn0083961	0.352968	0.345392	FALSE	0.633284	0.00903608	FALSE
FBgn0032701	-0.271285	0.345992	FALSE	-0.0373364	0.976558	FALSE
FBgn0015001	-3.34508	0.346098	FALSE	-0.249665	NA	FALSE
FBgn0031476	-4.26554	0.34614	FALSE	-3.14842	0.514967	FALSE
FBgn0063449	0.694652	0.34614	FALSE	-0.841204	0.203973	FALSE
FBgn0025642	-2.52411	0.346268	FALSE	0.26839	0.975372	FALSE
FBgn0032305	-0.270044	0.346353	FALSE	0.462822	0.0172108	FALSE
FBgn0265192	-0.200401	0.346744	FALSE	-0.0888529	0.802075	FALSE
FBgn0000490	-2.09246	0.346744	FALSE	-0.505262	0.886206	FALSE
FBgn0036423	0.283691	0.347097	FALSE	-0.0994949	0.864289	FALSE
FBgn0019643	-4.77876	0.347097	FALSE	-0.344929	0.994307	FALSE
FBgn0034638	-4.86022	0.347097	FALSE	-0.057766	1	FALSE
FBgn0031869	-1.88662	0.347097	FALSE	-4.26619	0.00330921	TRUE
FBgn0033225	0.343743	0.347823	FALSE	0.14076	0.826411	FALSE
FBgn0040056	-0.813362	0.347823	FALSE	-0.394242	0.773808	FALSE
FBgn0039773	0.216383	0.348733	FALSE	0.160414	0.521986	FALSE
FBgn0027493	-0.235553	0.348904	FALSE	-0.290917	0.147681	FALSE
FBgn0260862	-0.387041	0.349096	FALSE	-0.0887997	0.93393	FALSE
FBgn0034639	-5.69044	0.349096	FALSE	2.79579	0.742755	FALSE
FBgn0003093	-0.663767	0.349148	FALSE	-0.179108	0.917192	FALSE
FBgn0262979	-1.38059	0.349306	FALSE	0.692395	0.532861	FALSE
FBgn0053181	0.454187	0.349306	FALSE	0.188347	0.82678	FALSE
FBgn0038100	-0.327181	0.349673	FALSE	0.621165	0.00782458	FALSE
FBgn0003300	2.17855	0.350206	FALSE	1.9579	0.35444	FALSE
FBgn0040929	0.295856	0.350753	FALSE	0.124433	0.820168	FALSE
FBgn0037669	0.260564	0.350848	FALSE	-0.0406707	0.969388	FALSE
FBgn0042085	0.372183	0.350927	FALSE	0.206518	0.714349	FALSE
FBgn0041171	0.334238	0.35147	FALSE	0.247616	0.540206	FALSE
FBgn0039490	-3.53503	NA	FALSE	0.643241	NA	FALSE
FBgn0034243	-0.189133	0.352913	FALSE	-0.106078	0.693764	FALSE
FBgn0266452	-0.221257	0.352913	FALSE	-0.0686867	0.895413	FALSE
FBgn0035141	0.300027	0.352983	FALSE	0.016767	0.996662	FALSE
FBgn0039347	-2.96485	0.353529	FALSE	-2.66359	0.348034	FALSE
FBgn0026150	-0.279694	0.353945	FALSE	-0.0551521	0.949297	FALSE
FBgn0027343	-0.981475	0.353945	FALSE	0.118424	0.984818	FALSE
FBgn0033381	-0.348733	0.353945	FALSE	-0.388089	0.214393	FALSE
FBgn0243512	-0.602687	0.353945	FALSE	0.108642	0.958016	FALSE
FBgn0034567	4.42406	0.353945	FALSE	0.24029	NA	FALSE
FBgn0033426	0.276303	0.355314	FALSE	0.363807	0.0990129	FALSE
FBgn0034261	0.359981	0.355314	FALSE	0.465077	0.123394	FALSE
FBgn0039690	-0.255298	0.355314	FALSE	-0.17367	0.557951	FALSE
FBgn0036959	-0.309399	0.355724	FALSE	-0.690842	0.000739059	FALSE
FBgn0039017	-0.317508	0.355831	FALSE	-0.329302	0.25732	FALSE
FBgn0035693	-2.72564	0.356219	FALSE	-1.22724	0.75316	FALSE
FBgn0261387	-0.218302	0.358446	FALSE	0.0747447	0.878046	FALSE
FBgn0030653	-0.612289	0.358446	FALSE	-1.71313	1.68543e-05	TRUE
FBgn0003683	1.97888	0.358446	FALSE	2.07483	0.237413	FALSE
FBgn0047334	-8.22406	0.358446	FALSE	-1.45489	0.958306	FALSE
FBgn0041252	-5.32092	0.358866	FALSE	4.11253	0.493961	FALSE
FBgn0032291	-2.33183	0.35912	FALSE	-3.21849	0.0990435	FALSE
FBgn0033257	0.918931	0.360051	FALSE	2.11799	0.000356577	TRUE
FBgn0033261	0.247264	0.360051	FALSE	-0.0957179	0.843093	FALSE
FBgn0085345	2.39457	0.36077	FALSE	2.53185	0.2207	FALSE
FBgn0034405	-0.605673	0.361152	FALSE	0.0695475	0.988988	FALSE
FBgn0266312	-2.28422	0.361152	FALSE	-2.05176	0.282117	FALSE
FBgn0013749	-0.267834	0.361152	FALSE	-0.27148	0.296859	FALSE
FBgn0019985	0.849689	0.361234	FALSE	2.24461	1.36118e-05	TRUE
FBgn0040392	-2.29705	0.362501	FALSE	2.11694	0.0613028	FALSE
FBgn0037137	-0.292512	0.362501	FALSE	-0.05589	0.953534	FALSE
FBgn0020647	0.609779	0.362626	FALSE	0.02672	0.999187	FALSE
FBgn0035388	-0.404299	0.362749	FALSE	-0.067817	0.964321	FALSE
FBgn0039355	0.2671	0.363339	FALSE	0.382863	0.0682361	FALSE
FBgn0263846	-4.61294	0.363463	FALSE	-3.58228	0.498219	FALSE
FBgn0046692	0.313053	0.36473	FALSE	0.397869	0.139676	FALSE
FBgn0038361	-2.95555	0.36473	FALSE	-1.49381	0.716301	FALSE
FBgn0031258	-1.27713	0.36473	FALSE	-0.119403	0.994307	FALSE
FBgn0031065	-3.91653	0.365367	FALSE	-0.589116	NA	FALSE
FBgn0031196	-2.7789	NA	FALSE	0.0567318	NA	FALSE
FBgn0267744	-1.89057	0.365845	FALSE	-0.140412	0.99269	FALSE
FBgn0261041	-3.27331	0.365907	FALSE	0.241679	0.994307	FALSE
FBgn0030891	-0.311324	0.365907	FALSE	-0.373968	0.173252	FALSE
FBgn0031473	1.59355	0.365937	FALSE	2.38867	0.0590567	FALSE
FBgn0002354	0.587331	0.366565	FALSE	-0.0529176	0.994307	FALSE
FBgn0035622	-0.194706	0.367447	FALSE	-0.0421778	0.943328	FALSE
FBgn0015663	0.546697	0.368257	FALSE	0.225579	0.82678	FALSE
FBgn0028399	-0.249556	0.368539	FALSE	0.253016	0.289503	FALSE
FBgn0038582	0.616422	0.368539	FALSE	0.462409	0.516092	FALSE
FBgn0267001	1.09725	0.36916	FALSE	0.497881	0.805626	FALSE
FBgn0286037	-0.687262	0.369319	FALSE	-0.529633	0.453833	FALSE
FBgn0261361	-1.70186	0.369319	FALSE	-1.82279	0.220609	FALSE
FBgn0000356	-4.9164	0.369729	FALSE	4.265	0.429438	FALSE
FBgn0029587	2.43178	0.370365	FALSE	-0.0547297	1	FALSE
FBgn0030482	1.07084	0.370365	FALSE	2.03684	0.00959511	TRUE
FBgn0033356	0.27662	0.370479	FALSE	0.123512	0.802063	FALSE
FBgn0030507	0.29771	0.370569	FALSE	0.17376	0.693835	FALSE
FBgn0035831	0.288832	0.371278	FALSE	0.0465371	0.968393	FALSE
FBgn0263667	0.445466	0.371665	FALSE	0.116418	0.921056	FALSE
FBgn0050403	-0.535795	0.371665	FALSE	-0.202066	0.856539	FALSE
FBgn0285912	3.66152	0.371665	FALSE	1.4328	0.863748	FALSE
FBgn0000360	-3.03426	0.371834	FALSE	2.17987	0.561799	FALSE
FBgn0259246	-3.56487	0.371834	FALSE	-4.43887	0.163086	FALSE
FBgn0011336	-0.477872	0.372291	FALSE	-0.0372671	0.994307	FALSE
FBgn0262739	-0.262654	0.372703	FALSE	0.0312892	0.987526	FALSE
FBgn0039114	-0.950402	0.373458	FALSE	1.90468	0.00196679	TRUE
FBgn0051866	-0.553235	0.373458	FALSE	-0.451703	0.433395	FALSE
FBgn0035945	0.247837	0.373458	FALSE	0.324836	0.129739	FALSE
FBgn0265888	-2.39669	0.373859	FALSE	-3.28079	0.109055	FALSE
FBgn0037117	-0.273615	0.373925	FALSE	0.131757	0.779934	FALSE
FBgn0013755	1.72106	0.373925	FALSE	-0.694611	0.891179	FALSE
FBgn0261555	-5.55984	0.373925	FALSE	1.64711	0.899548	FALSE
FBgn0052227	-2.45169	0.373925	FALSE	-0.906434	0.821194	FALSE
FBgn0264695	-2.64093	0.373925	FALSE	-4.55701	0.0346414	TRUE
FBgn0267793	-3.76879	0.373925	FALSE	2.03701	0.668727	FALSE
FBgn0035847	3.06934	0.373925	FALSE	0	1	FALSE
FBgn0267030	2.43876	0.374924	FALSE	2.12608	NA	FALSE
FBgn0261563	-2.29627	0.37503	FALSE	0.148713	0.994307	FALSE
FBgn0051901	2.45674	0.37539	FALSE	0.779316	0.900682	FALSE
FBgn0023514	-0.290886	0.375391	FALSE	-0.529886	0.0154591	FALSE
FBgn0022985	-0.203361	0.375391	FALSE	-0.277954	0.105225	FALSE
FBgn0030869	0.267263	0.375391	FALSE	0.119955	0.811365	FALSE
FBgn0038923	-0.293794	0.375391	FALSE	-0.332732	0.217508	FALSE
FBgn0032378	0.270104	0.375391	FALSE	0.0342622	0.984178	FALSE
FBgn0286723	-2.52573	0.375391	FALSE	0.0407789	1	FALSE
FBgn0052350	0.370414	0.37552	FALSE	0.432569	0.204975	FALSE
FBgn0031849	-2.63564	0.375747	FALSE	-1.74005	0.530442	FALSE
FBgn0029804	-3.44251	0.376509	FALSE	-2.60212	0.491768	FALSE
FBgn0039557	-0.220819	0.376509	FALSE	-0.0546856	0.921526	FALSE
FBgn0043002	0.273086	0.376509	FALSE	-0.0560192	0.948672	FALSE
FBgn0030989	3.06448	0.376509	FALSE	0.911679	NA	FALSE
FBgn0038693	-2.92936	0.376509	FALSE	-1.16283	0.809763	FALSE
FBgn0262870	-2.21192	0.376509	FALSE	-1.73789	0.373448	FALSE
FBgn0051864	-0.540025	0.37709	FALSE	-0.576843	0.192197	FALSE
FBgn0283525	0.226853	0.37709	FALSE	0.0921801	0.82678	FALSE
FBgn0266624	-2.71477	NA	FALSE	-0.900709	NA	FALSE
FBgn0014411	0.303166	0.377244	FALSE	0.11794	0.852622	FALSE
FBgn0033387	-2.65612	0.377916	FALSE	0.216529	0.99269	FALSE
FBgn0032290	0.254591	0.378044	FALSE	0.290841	0.206452	FALSE
FBgn0035179	1.87723	0.378097	FALSE	-0.535802	0.921056	FALSE
FBgn0031492	0.268068	0.381242	FALSE	0.0924952	0.885248	FALSE
FBgn0028717	-0.304443	0.381242	FALSE	-0.391728	0.139024	FALSE
FBgn0023524	-2.27776	0.381242	FALSE	-2.68352	0.174724	FALSE
FBgn0067861	-2.54255	0.382654	FALSE	-1.34252	NA	FALSE
FBgn0032732	-0.266386	0.382654	FALSE	-0.294226	0.23776	FALSE
FBgn0266228	-2.26768	0.382654	FALSE	-0.18337	0.992186	FALSE
FBgn0038952	-2.48149	0.382654	FALSE	-0.694475	0.889805	FALSE
FBgn0036990	-0.260808	0.382817	FALSE	-0.300947	0.213819	FALSE
FBgn0035023	-1.94353	0.383172	FALSE	3.16817	0.00337704	TRUE
FBgn0037963	-0.369566	0.383847	FALSE	0.0647587	0.963169	FALSE
FBgn0034644	-0.269937	0.384052	FALSE	0.330182	0.162919	FALSE
FBgn0034958	-0.283597	0.384456	FALSE	0.0250769	0.994307	FALSE
FBgn0265761	2.4286	0.384886	FALSE	3.4784	0.0561661	FALSE
FBgn0267624	1.34899	0.384952	FALSE	0.653018	0.7852	FALSE
FBgn0260461	-3.87475	0.385268	FALSE	-4.75885	0.180184	FALSE
FBgn0083978	-1.64254	0.385748	FALSE	-2.5325	0.0645434	FALSE
FBgn0040385	-3.33508	0.387593	FALSE	-3.49783	0.298599	FALSE
FBgn0266818	-2.50721	0.387593	FALSE	-1.06979	NA	FALSE
FBgn0010622	-0.23431	0.388069	FALSE	0.0774903	0.885248	FALSE
FBgn0032666	-1.28254	0.388069	FALSE	-2.82458	0.00661626	TRUE
FBgn0053177	-2.57495	0.388069	FALSE	-0.47786	NA	FALSE
FBgn0036666	-0.205494	0.388613	FALSE	0.146552	0.576263	FALSE
FBgn0011640	0.368386	0.388613	FALSE	-0.206932	0.72611	FALSE
FBgn0031516	-0.502684	0.388635	FALSE	-0.183162	0.867642	FALSE
FBgn0026088	0.382757	0.389115	FALSE	0.281046	0.556536	FALSE
FBgn0001189	0.272338	0.389824	FALSE	0.273482	0.325627	FALSE
FBgn0085404	4.42899	0.389824	FALSE	5.59687	0.162919	FALSE
FBgn0003023	-0.604637	0.389824	FALSE	0.0770081	0.984818	FALSE
FBgn0052479	0.415681	0.390074	FALSE	0.311272	0.562222	FALSE
FBgn0014009	-0.225467	0.39036	FALSE	-0.0777935	0.885248	FALSE
FBgn0051044	0.592029	0.39036	FALSE	-0.390757	0.641234	FALSE
FBgn0010611	-0.568406	0.391793	FALSE	-0.442428	0.536436	FALSE
FBgn0029506	-0.282954	0.391793	FALSE	0.0505568	0.96104	FALSE
FBgn0004435	-0.699471	0.391881	FALSE	-0.648383	0.351764	FALSE
FBgn0037263	0.283685	0.391881	FALSE	0.127814	0.800151	FALSE
FBgn0036569	0.729877	0.391881	FALSE	0.167562	0.941948	FALSE
FBgn0039470	-3.00847	NA	FALSE	-3.89256	NA	FALSE
FBgn0030958	-2.14593	0.391881	FALSE	-1.06702	NA	FALSE
FBgn0030877	0.342608	0.391901	FALSE	-0.114125	0.892035	FALSE
FBgn0032957	-0.315312	0.392237	FALSE	0.0487582	0.969388	FALSE
FBgn0028484	0.389631	0.393144	FALSE	0.24994	0.656468	FALSE
FBgn0061197	-6.22157	0.393144	FALSE	-6.38432	0.32173	FALSE
FBgn0034521	-0.306677	0.393144	FALSE	-0.203769	0.632219	FALSE
FBgn0026722	0.291693	0.393144	FALSE	0.347488	0.203973	FALSE
FBgn0030613	-2.5501	0.393622	FALSE	3.66871	0.00782458	TRUE
FBgn0051347	-2.16192	0.393622	FALSE	1.05858	0.574425	FALSE
FBgn0029712	0.412512	0.394953	FALSE	-0.907694	0.00366275	FALSE
FBgn0032820	-0.389451	0.395154	FALSE	-1.10281	3.05039e-05	TRUE
FBgn0015872	-4.43888	0.397934	FALSE	4.08144	0.386368	FALSE
FBgn0052062	-0.394533	0.398154	FALSE	-0.611819	0.0623782	FALSE
FBgn0263463	-2.58168	NA	FALSE	2.03942	NA	FALSE
FBgn0037147	-4.32931	0.398266	FALSE	-5.2134	NA	FALSE
FBgn0029693	-1.03744	0.399157	FALSE	-1.15793	0.255558	FALSE
FBgn0033371	-2.2373	0.399767	FALSE	-1.10347	0.711014	FALSE
FBgn0259937	-0.184569	0.400459	FALSE	-0.345095	0.0158914	FALSE
FBgn0261393	-0.416401	0.401327	FALSE	-1.09811	0.000148507	TRUE
FBgn0027793	1.1393	0.402065	FALSE	0.644259	0.718509	FALSE
FBgn0031188	-0.321838	0.402332	FALSE	-0.30236	0.395559	FALSE
FBgn0035592	1.53631	0.402967	FALSE	1.55101	0.296519	FALSE
FBgn0001104	-0.237122	0.402967	FALSE	-0.19125	0.517211	FALSE
FBgn0086384	0.240694	0.403279	FALSE	-0.128307	0.757831	FALSE
FBgn0053519	-4.39213	0.403441	FALSE	-5.27622	0.209842	FALSE
FBgn0038747	-0.711309	0.406776	FALSE	-0.210164	0.913284	FALSE
FBgn0011592	-0.348271	0.406776	FALSE	-0.269659	0.542658	FALSE
FBgn0038194	-2.27881	0.406776	FALSE	-3.20962	0.117143	FALSE
FBgn0034432	-0.292108	0.406776	FALSE	0.139737	0.800151	FALSE
FBgn0020510	0.204737	0.406776	FALSE	0.0316054	0.975763	FALSE
FBgn0033019	-0.29368	0.406778	FALSE	-0.174289	0.702664	FALSE
FBgn0263510	-0.365401	0.406778	FALSE	-0.352674	0.367189	FALSE
FBgn0035871	-0.245348	0.406778	FALSE	-0.0529809	0.948039	FALSE
FBgn0035695	-4.16531	0.406778	FALSE	2.73011	0.599252	FALSE
FBgn0266139	-2.83173	NA	FALSE	-2.96637	NA	FALSE
FBgn0035146	-3.38202	0.406877	FALSE	2.67326	0.419443	FALSE
FBgn0262719	-1.92524	0.407365	FALSE	0.142016	0.994307	FALSE
FBgn0264384	0.290977	0.407365	FALSE	0.548949	0.0114189	FALSE
FBgn0036754	-0.231689	0.407723	FALSE	-0.111412	0.789938	FALSE
FBgn0034392	0.583613	0.407723	FALSE	1.10719	0.0142494	TRUE
FBgn0000359	-3.21096	0.407811	FALSE	1.7794	0.741803	FALSE
FBgn0000147	-0.267623	0.408032	FALSE	-0.0407919	0.976558	FALSE
FBgn0028379	-3.53647	0.40877	FALSE	0.481636	NA	FALSE
FBgn0034687	-1.44669	0.40908	FALSE	-0.990012	0.568636	FALSE
FBgn0004185	2.74885	NA	FALSE	2.56595	NA	FALSE
FBgn0259238	-0.300631	0.409286	FALSE	-0.476703	0.0522244	FALSE
FBgn0039543	-0.253426	0.409647	FALSE	0.159048	0.668806	FALSE
FBgn0262948	-4.79618	NA	FALSE	-5.68027	NA	FALSE
FBgn0266124	0.234449	0.410097	FALSE	0.254766	0.268431	FALSE
FBgn0038313	-0.381551	0.412355	FALSE	-0.495473	0.122224	FALSE
FBgn0035800	-3.35465	NA	FALSE	-3.5174	NA	FALSE
FBgn0265726	-1.38873	0.414389	FALSE	0.812841	0.649293	FALSE
FBgn0264489	-3.59161	0.414389	FALSE	-0.894111	0.921056	FALSE
FBgn0038492	-4.67078	0.414389	FALSE	-4.83353	0.33016	FALSE
FBgn0039120	0.294641	0.414853	FALSE	0.327364	0.272918	FALSE
FBgn0039694	-3.18761	0.414935	FALSE	-0.88557	0.906086	FALSE
FBgn0267668	-2.59273	0.415815	FALSE	1.744	0.451011	FALSE
FBgn0031999	-0.903253	0.415815	FALSE	-0.34458	0.82678	FALSE
FBgn0037060	-2.13262	0.415815	FALSE	-1.02381	0.691356	FALSE
FBgn0031651	-0.263633	0.415847	FALSE	-0.133879	0.775923	FALSE
FBgn0035954	-2.68995	0.417486	FALSE	-0.337072	0.976558	FALSE
FBgn0263659	-1.15393	0.417486	FALSE	-1.12487	0.297158	FALSE
FBgn0265182	0.877069	0.41807	FALSE	-0.377114	0.843303	FALSE
FBgn0034793	0.477889	0.41807	FALSE	-0.349605	0.598791	FALSE
FBgn0000547	0.386595	0.418169	FALSE	0.377381	0.381664	FALSE
FBgn0052856	0.555733	0.418547	FALSE	0.0873699	0.975763	FALSE
FBgn0085249	-1.89136	0.418547	FALSE	1.21404	0.627553	FALSE
FBgn0033872	2.94544	0.418903	FALSE	-1.16651	0.887143	FALSE
FBgn0031768	-0.26626	0.418903	FALSE	-0.473396	0.0263141	FALSE
FBgn0031853	-3.95208	0.418903	FALSE	-3.42812	0.475513	FALSE
FBgn0026401	-0.340994	0.418903	FALSE	0.0952933	0.920305	FALSE
FBgn0031010	-3.24888	NA	FALSE	-2.66625	NA	FALSE
FBgn0266180	-1.77245	0.419017	FALSE	-1.17404	0.525371	FALSE
FBgn0027835	-0.269368	0.419017	FALSE	0.0822025	0.909286	FALSE
FBgn0024807	-0.470946	0.419474	FALSE	-0.774196	0.0510148	FALSE
FBgn0286204	1.49261	0.419474	FALSE	1.86095	0.180184	FALSE
FBgn0023542	-0.516329	0.421049	FALSE	-0.488864	0.406869	FALSE
FBgn0029594	-0.276118	0.421049	FALSE	-0.228609	0.496783	FALSE
FBgn0040031	-1.93056	0.42127	FALSE	-2.75352	0.113586	FALSE
FBgn0003450	-0.308611	0.42127	FALSE	-0.367312	0.209047	FALSE
FBgn0024238	-0.433044	0.42127	FALSE	0.243767	0.742228	FALSE
FBgn0020377	2.37222	0.42127	FALSE	2.97735	0.142618	FALSE
FBgn0050499	0.275021	0.421414	FALSE	0.116721	0.841013	FALSE
FBgn0038296	-0.345354	0.421806	FALSE	-0.0998571	0.918312	FALSE
FBgn0259163	-2.12915	0.422355	FALSE	0.0707165	1	FALSE
FBgn0038499	-0.258981	0.422418	FALSE	-0.0825342	0.903003	FALSE
FBgn0002780	-0.234574	0.422729	FALSE	-0.112128	0.808294	FALSE
FBgn0040351	-0.810968	0.423397	FALSE	-0.544258	0.61763	FALSE
FBgn0020270	0.183384	0.423397	FALSE	0.322159	0.027533	FALSE
FBgn0000326	0.239299	0.423876	FALSE	0.594949	0.000325676	FALSE
FBgn0003256	0.305649	0.423876	FALSE	0.317959	0.330222	FALSE
FBgn0004858	-4.48887	0.424002	FALSE	3.12918	0.582853	FALSE
FBgn0033246	-0.689093	0.424002	FALSE	0.840299	0.210741	FALSE
FBgn0036118	-0.348791	0.424002	FALSE	-0.0291731	0.994307	FALSE
FBgn0020909	-0.307932	0.424305	FALSE	-0.799081	0.000298216	FALSE
FBgn0052813	-1.04745	0.424305	FALSE	-1.68424	0.059852	FALSE
FBgn0052095	0.258655	0.424388	FALSE	0.155204	0.711764	FALSE
FBgn0050476	0.290178	0.424388	FALSE	0.0287432	0.994307	FALSE
FBgn0036836	-2.46794	0.424388	FALSE	2.17116	0.218918	FALSE
FBgn0036317	-0.328412	0.424388	FALSE	-0.0528669	0.974767	FALSE
FBgn0037236	0.216981	0.424388	FALSE	0.104112	0.805967	FALSE
FBgn0259923	-0.691743	0.424458	FALSE	-0.356153	0.781037	FALSE
FBgn0027084	0.274869	0.424458	FALSE	-0.210117	0.574688	FALSE
FBgn0036500	-0.171861	0.424573	FALSE	0.0215703	0.984818	FALSE
FBgn0031209	3.06881	NA	FALSE	0.934825	NA	FALSE
FBgn0040297	-0.908215	0.424689	FALSE	0.20766	0.919669	FALSE
FBgn0034800	-0.30995	0.424689	FALSE	-0.529652	0.0367604	FALSE
FBgn0051926	-5.87135	0.424689	FALSE	4.92132	0.476498	FALSE
FBgn0025725	-0.471116	0.424736	FALSE	-0.0419767	0.994307	FALSE
FBgn0015298	0.257987	0.42535	FALSE	0.237354	0.42308	FALSE
FBgn0036254	-0.280734	0.425668	FALSE	-0.103906	0.877264	FALSE
FBgn0286783	-0.233506	0.426607	FALSE	0.247401	0.315423	FALSE
FBgn0000014	-3.11642	0.427075	FALSE	-3.27917	0.33016	FALSE
FBgn0011695	-1.45821	0.427075	FALSE	1.78635	0.0646758	FALSE
FBgn0034402	0.323311	0.427075	FALSE	0.0855346	0.924455	FALSE
FBgn0051244	-2.4083	0.427075	FALSE	-2.00251	0.450689	FALSE
FBgn0037466	-0.226468	0.427316	FALSE	-0.128449	0.733798	FALSE
FBgn0005672	0.650018	0.428302	FALSE	0.670375	0.346642	FALSE
FBgn0085452	1.59452	0.429341	FALSE	-0.477416	0.932586	FALSE
FBgn0043022	4.02504	NA	FALSE	0	NA	FALSE
FBgn0265830	-1.51506	0.429557	FALSE	0.234355	0.955343	FALSE
[truncated: 8,446 more rows]

## Sheet: SuppFig2CD-fs1
gene_id	log2FoldChange	padj	is_diff
FBgn0035641	5.93444	2.37615e-115	TRUE
FBgn0002645	4.69203	5.9094e-98	TRUE
FBgn0043796	6.75767	4.39204e-88	TRUE
FBgn0000492	40.6401	9.79104e-59	TRUE
FBgn0262583	-42.1746	8.48813e-51	TRUE
FBgn0033101	5.73553	1.12273e-45	TRUE
FBgn0019952	-37.228	1.0275e-44	TRUE
FBgn0039098	4.35262	1.14459e-42	TRUE
FBgn0014469	9.28079	1.4257e-38	TRUE
FBgn0051216	4.50484	1.85604e-32	TRUE
FBgn0034816	2.77527	3.0967e-32	TRUE
FBgn0261928	-36.8228	3.68452e-27	TRUE
FBgn0285991	-4.47077	8.90945e-27	TRUE
FBgn0286782	-33.1999	1.28282e-25	TRUE
FBgn0030687	5.27837	3.283e-25	TRUE
FBgn0267585	7.95201	2.05423e-22	TRUE
FBgn0028956	5.27135	7.91003e-22	TRUE
FBgn0005771	17.7033	3.88129e-21	TRUE
FBgn0266719	1.64331	2.76773e-19	TRUE
FBgn0037525	7.20174	2.03148e-17	TRUE
FBgn0263490	3.81434	2.23901e-17	TRUE
FBgn0052581	-1.73146	3.98478e-17	TRUE
FBgn0022984	-4.76411	2.17452e-16	TRUE
FBgn0032235	5.40809	2.52733e-16	TRUE
FBgn0052205	2.17441	2.9898e-16	TRUE
FBgn0051633	-1.66445	4.28528e-16	TRUE
FBgn0030569	25.1292	3.08796e-15	TRUE
FBgn0286203	2.67117	3.26764e-15	TRUE
FBgn0031157	4.32379	7.65077e-15	TRUE
FBgn0058354	-1.89085	2.79196e-14	TRUE
FBgn0020414	2.55147	5.80625e-14	TRUE
FBgn0033836	5.79733	1.15911e-13	TRUE
FBgn0264942	2.41689	3.72645e-13	TRUE
FBgn0284435	4.10791	1.40002e-12	TRUE
FBgn0014011	1.62046	9.57192e-12	TRUE
FBgn0031741	-5.29603	1.02578e-11	TRUE
FBgn0035702	1.84695	2.03284e-11	TRUE
FBgn0000057	2.00578	6.06648e-11	TRUE
FBgn0265011	-30.0503	6.13093e-11	TRUE
FBgn0051674	-2.50784	6.13093e-11	TRUE
FBgn0015714	5.80519	9.74201e-11	TRUE
FBgn0031760	2.71305	1.86378e-10	TRUE
FBgn0265137	-1.57394	1.86378e-10	TRUE
FBgn0003141	-1.21557	2.93253e-10	TRUE
FBgn0032910	4.54464	3.08996e-10	TRUE
FBgn0266347	4.36532	7.99111e-10	TRUE
FBgn0030412	3.57342	3.78379e-09	TRUE
FBgn0033205	3.0462	7.72005e-09	TRUE
FBgn0028952	2.26962	1.42071e-08	TRUE
FBgn0265268	15.9311	1.70167e-08	TRUE
FBgn0025549	-1.03971	1.78059e-08	TRUE
FBgn0025837	4.54535	3.81212e-08	TRUE
FBgn0033744	-10.2215	4.90391e-08	TRUE
FBgn0031344	1.65331	5.89523e-08	TRUE
FBgn0037842	1.51227	6.67641e-08	TRUE
FBgn0063499	-10.6912	1.4286e-07	TRUE
FBgn0003980	-17.005	2.08759e-07	TRUE
FBgn0025726	1.86503	2.34515e-07	TRUE
FBgn0030073	-3.29945	3.14498e-07	TRUE
FBgn0036927	0.988265	5.92133e-07	FALSE
FBgn0029676	0.948965	6.2036e-07	FALSE
FBgn0261258	2.80954	6.57036e-07	TRUE
FBgn0032805	1.91233	1.39601e-06	TRUE
FBgn0032318	-15.4167	1.4012e-06	TRUE
FBgn0037370	-0.850921	2.27616e-06	FALSE
FBgn0039282	-3.31997	2.45859e-06	TRUE
FBgn0033304	-3.13598	2.52766e-06	TRUE
FBgn0033174	1.27081	3.34021e-06	TRUE
FBgn0030048	-0.892927	3.66624e-06	FALSE
FBgn0047199	2.80878	3.81041e-06	TRUE
FBgn0050488	-25.0777	3.98315e-06	TRUE
FBgn0031535	2.32527	4.92014e-06	TRUE
FBgn0032079	3.53534	5.11109e-06	TRUE
FBgn0051683	-1.45775	6.22837e-06	TRUE
FBgn0033799	-3.0342	8.93835e-06	TRUE
FBgn0033448	-5.81862	1.03216e-05	TRUE
FBgn0050184	-3.28782	1.22716e-05	TRUE
FBgn0031974	-1.81183	1.43513e-05	TRUE
FBgn0024366	-3.42583	1.56081e-05	TRUE
FBgn0010504	-0.769153	1.58554e-05	FALSE
FBgn0034219	4.3739	1.87693e-05	TRUE
FBgn0052010	5.4747	1.88459e-05	TRUE
FBgn0023000	2.15463	2.06299e-05	TRUE
FBgn0032521	0.99324	2.06299e-05	FALSE
FBgn0259244	-5.01537	2.40011e-05	TRUE
FBgn0263780	4.5079	2.40011e-05	TRUE
FBgn0015520	1.32591	2.95377e-05	TRUE
FBgn0032249	1.71496	3.0658e-05	TRUE
FBgn0038462	0.683645	3.54067e-05	FALSE
FBgn0085638	1.50238	3.54067e-05	TRUE
FBgn0052373	-2.95012	3.55703e-05	TRUE
FBgn0058469	5.74383	3.68605e-05	TRUE
FBgn0032889	2.46506	4.24147e-05	TRUE
FBgn0086265	-25.9893	4.24147e-05	TRUE
FBgn0027070	-0.964752	4.34973e-05	FALSE
FBgn0030955	4.21203	4.5756e-05	TRUE
FBgn0017448	5.25816	5.05181e-05	TRUE
FBgn0034255	2.08664	5.53159e-05	TRUE
FBgn0037282	0.654035	6.5384e-05	FALSE
FBgn0039859	1.93385	0.000101699	TRUE
FBgn0015663	-2.06872	0.000110001	TRUE
FBgn0000355	-10.7177	0.000141422	TRUE
FBgn0000568	-4.0012	0.00014845	TRUE
FBgn0003008	-1.03915	0.000177325	TRUE
FBgn0011297	1.27754	0.000215403	TRUE
FBgn0032285	24.8434	0.000230693	TRUE
FBgn0028743	1.72316	0.000236958	TRUE
FBgn0262108	1.66729	0.000243506	TRUE
FBgn0085434	2.11221	0.000252868	TRUE
FBgn0037898	4.54522	0.000280222	TRUE
FBgn0014342	2.54753	0.000309814	TRUE
FBgn0025382	1.80753	0.000337587	TRUE
FBgn0027564	-0.73914	0.000477504	FALSE
FBgn0034496	0.657094	0.000501242	FALSE
FBgn0039283	-7.271	0.000501242	TRUE
FBgn0002917	-11.9074	0.0005321	TRUE
FBgn0058191	0.925023	0.000543298	FALSE
FBgn0037186	-1.62787	0.000582685	TRUE
FBgn0264672	0.881891	0.000661139	FALSE
FBgn0027611	1.91505	0.000710843	TRUE
FBgn0086712	1.21786	0.000798055	TRUE
FBgn0010549	4.41784	0.000798055	TRUE
FBgn0034063	0.734086	0.000826719	FALSE
FBgn0030628	0.634417	0.00113256	FALSE
FBgn0039881	1.56116	0.00113475	TRUE
FBgn0033980	2.25045	0.00114986	TRUE
FBgn0010220	0.663385	0.00124542	FALSE
FBgn0031636	-2.62583	0.00127593	TRUE
FBgn0000370	0.814966	0.00127759	FALSE
FBgn0030625	1.08697	0.00129863	TRUE
FBgn0036646	2.17934	0.00137779	TRUE
FBgn0010395	-2.15917	0.0015373	TRUE
FBgn0019650	2.12902	0.0015542	TRUE
FBgn0002566	0.670642	0.00157599	FALSE
FBgn0065048	-6.74751	0.00157727	TRUE
FBgn0034180	-0.695718	0.00159583	FALSE
FBgn0039993	-0.60722	0.00170876	FALSE
FBgn0031319	-2.06888	0.00183622	TRUE
FBgn0267910	-1.8492	0.00188717	TRUE
FBgn0030485	-2.19229	0.0019393	TRUE
FBgn0264384	0.781802	0.00243776	FALSE
FBgn0035880	-3.45946	0.00253762	TRUE
FBgn0038302	1.14037	0.00255905	TRUE
FBgn0086027	-2.06907	0.0025862	TRUE
FBgn0027528	0.802644	0.00258902	FALSE
FBgn0003866	-2.82408	0.00287844	TRUE
FBgn0052641	1.41644	0.00287844	TRUE
FBgn0263397	-4.84921	0.00305185	TRUE
FBgn0040370	2.6797	0.00314619	TRUE
FBgn0264562	-2.78078	0.00344419	TRUE
FBgn0028375	-0.88023	0.00349732	FALSE
FBgn0028372	-1.26692	0.00389573	TRUE
FBgn0033504	-1.99693	0.00392936	TRUE
FBgn0035113	2.28428	0.00397629	TRUE
FBgn0037902	-2.56395	0.00402543	TRUE
FBgn0032728	0.606459	0.00404408	FALSE
FBgn0035402	-0.610887	0.00406403	FALSE
FBgn0037581	3.3279	0.00422416	TRUE
FBgn0265191	0.642891	0.00422416	FALSE
FBgn0001224	-1.7227	0.00422416	TRUE
FBgn0032161	1.02892	0.00442348	TRUE
FBgn0010263	-1.78682	0.00496525	TRUE
FBgn0035162	0.766463	0.00511415	FALSE
FBgn0052351	-15.4739	0.00532942	TRUE
FBgn0052549	-0.778322	0.00540444	FALSE
FBgn0263241	-0.899308	0.00553037	FALSE
FBgn0015558	-3.07083	0.00557546	TRUE
FBgn0263219	10.3527	0.00605459	TRUE
FBgn0031227	1.72686	0.00617537	TRUE
FBgn0032921	-0.713333	0.00717377	FALSE
FBgn0028525	1.71449	0.00794184	TRUE
FBgn0031097	-4.47167	0.00794184	TRUE
FBgn0010287	0.498188	0.0080463	FALSE
FBgn0259742	-0.762283	0.00809917	FALSE
FBgn0052773	-2.84033	0.00824607	TRUE
FBgn0033502	-5.60058	0.00828911	TRUE
FBgn0000053	0.950108	0.00852657	FALSE
FBgn0032213	-1.98806	0.00868626	TRUE
FBgn0034312	1.77803	0.00920345	TRUE
FBgn0260484	-0.765851	0.00963541	FALSE
FBgn0032598	4.70824	0.0103755	TRUE
FBgn0030847	-2.31158	0.011417	TRUE
FBgn0053062	2.27783	0.0116313	TRUE
FBgn0053340	-16.215	0.0129452	TRUE
FBgn0050424	-4.0407	0.0132515	TRUE
FBgn0262139	-2.2065	0.0134966	TRUE
FBgn0034729	1.27747	0.0134966	TRUE
FBgn0038419	-1.45521	0.0135305	TRUE
FBgn0261363	-4.23063	0.01383	TRUE
FBgn0053111	-1.01872	0.01383	TRUE
FBgn0042173	-4.01936	0.0146496	TRUE
FBgn0004055	-0.818378	0.0151572	FALSE
FBgn0032033	0.694631	0.0159386	FALSE
FBgn0025390	-2.92456	0.0159386	TRUE
FBgn0263456	-6.13518	0.0159386	TRUE
FBgn0035086	-4.95641	0.0159386	TRUE
FBgn0264894	5.09922	0.0162377	TRUE
FBgn0263662	4.44509	0.0163587	TRUE
FBgn0264542	-2.01588	0.0167814	TRUE
FBgn0050410	-1.21719	0.0167817	TRUE
FBgn0037470	0.65485	0.0172765	FALSE
FBgn0036205	3.24395	0.0176785	TRUE
FBgn0030799	1.19186	0.0177576	TRUE
FBgn0283503	1.34964	0.0186732	TRUE
FBgn0283427	2.41987	0.0186732	TRUE
FBgn0036207	0.491781	0.0191447	FALSE
FBgn0031663	-0.855196	0.0205401	FALSE
FBgn0025693	-1.36173	0.0207478	TRUE
FBgn0264426	4.67149	0.0219035	TRUE
FBgn0262887	1.66865	0.0224032	TRUE
FBgn0029820	-0.664268	0.0225407	FALSE
FBgn0262354	4.58548	0.0228466	TRUE
FBgn0038893	0.647145	0.023313	FALSE
FBgn0003714	-0.641818	0.0240208	FALSE
FBgn0250816	0.665059	0.0242047	FALSE
FBgn0003285	3.0782	0.0242047	TRUE
FBgn0262901	4.14249	0.0242047	TRUE
FBgn0033742	-5.6872	0.0242047	TRUE
FBgn0030666	-4.54882	0.0242047	TRUE
FBgn0035591	0.587667	0.0253088	FALSE
FBgn0032869	-1.75342	0.0255041	TRUE
FBgn0013771	2.35633	0.0255041	TRUE
FBgn0021768	0.563006	0.0261624	FALSE
FBgn0032447	2.25977	0.02674	TRUE
FBgn0003090	-3.83963	0.0269368	TRUE
FBgn0040262	-5.99178	0.0274179	TRUE
FBgn0030960	0.869396	0.0278681	FALSE
FBgn0032727	-2.60899	0.0280887	TRUE
FBgn0026417	0.884796	0.0284892	FALSE
FBgn0035770	2.04724	0.0287933	TRUE
FBgn0034140	3.80744	0.0287933	TRUE
FBgn0058470	3.36223	0.0291356	TRUE
FBgn0032744	1.16259	0.0292742	TRUE
FBgn0250830	0.573554	0.0293905	FALSE
FBgn0033875	-1.19335	0.0293969	TRUE
FBgn0053493	-2.11825	0.0334664	TRUE
FBgn0266418	-2.18376	0.0339979	TRUE
FBgn0033926	2.15475	0.0348055	TRUE
FBgn0030600	-1.66151	0.0348113	TRUE
FBgn0035824	1.25264	0.0358749	TRUE
FBgn0050108	-1.26218	0.0375728	TRUE
FBgn0035793	0.840486	0.0389281	FALSE
FBgn0034354	0.609149	0.0389281	FALSE
FBgn0038640	0.546165	0.0389281	FALSE
FBgn0034351	0.633003	0.0391257	FALSE
FBgn0039286	-5.89884	0.0396284	TRUE
FBgn0034706	-1.61164	0.0396284	TRUE
FBgn0028369	2.46235	0.0398817	TRUE
FBgn0032422	-5.95121	0.0398817	TRUE
FBgn0041721	-1.3228	0.0398817	TRUE
FBgn0030693	0.485152	0.0405396	FALSE
FBgn0037931	1.17534	0.0427595	TRUE
FBgn0063493	0.783304	0.045597	FALSE
FBgn0038581	-2.27049	0.0460709	TRUE
FBgn0029754	-2.07669	0.0463145	TRUE
FBgn0045064	2.00526	0.0465483	TRUE
FBgn0024510	0.547552	0.04668	FALSE
FBgn0259697	4.72706	0.047051	TRUE
FBgn0033520	-1.99298	0.0470878	TRUE
FBgn0051118	-1.15463	0.0473686	TRUE
FBgn0000635	-2.103	0.0481231	TRUE
FBgn0028572	4.49207	0.0483703	TRUE
FBgn0083123	1.87968	0.0485296	TRUE
FBgn0041182	1.92815	0.0488645	TRUE
FBgn0050005	0.800816	0.049736	FALSE
FBgn0034500	-1.52107	0.049736	TRUE
FBgn0058178	0.67929	0.0498225	FALSE
FBgn0031628	-1.17908	0.0498225	TRUE
FBgn0261802	0.873505	0.0507245	FALSE
FBgn0051658	0.867551	0.0539599	FALSE
FBgn0023520	0.657378	0.0552383	FALSE
FBgn0038966	2.33136	0.0556383	FALSE
FBgn0033100	-0.57515	0.0562637	FALSE
FBgn0029834	-3.16689	0.0562637	FALSE
FBgn0053801	2.91929	0.0564418	FALSE
FBgn0265725	-2.06102	0.0576621	FALSE
FBgn0039114	1.94117	0.0576621	FALSE
FBgn0029895	0.836492	0.0606023	FALSE
FBgn0032911	4.40745	0.0641952	FALSE
FBgn0010247	0.771461	0.0683082	FALSE
FBgn0031703	0.75029	0.0718231	FALSE
FBgn0039635	-0.628882	0.0721572	FALSE
FBgn0264677	-5.30856	0.0723991	FALSE
FBgn0264794	4.77995	0.075248	FALSE
FBgn0003996	3.26631	0.0753924	FALSE
FBgn0000146	0.618151	0.0759702	FALSE
FBgn0262559	-0.872721	0.0759835	FALSE
FBgn0041180	-1.2331	0.0763197	FALSE
FBgn0029723	-1.35565	0.0764803	FALSE
FBgn0029761	-6.08464	0.0770254	FALSE
FBgn0032382	0.601093	0.0773885	FALSE
FBgn0040010	0.564617	0.0779868	FALSE
FBgn0004435	-1.37858	0.0781008	FALSE
FBgn0039219	-0.695802	0.0792701	FALSE
FBgn0267733	-1.38398	0.0802096	FALSE
FBgn0264676	0.608936	0.0802096	FALSE
FBgn0000394	-1.13131	0.0815541	FALSE
FBgn0034893	-1.15977	0.0819299	FALSE
FBgn0028487	0.572694	0.0819299	FALSE
FBgn0003301	-1.5678	0.0844876	FALSE
FBgn0010194	0.979485	0.0844876	FALSE
FBgn0027570	-1.7413	0.0852303	FALSE
FBgn0019985	1.6729	0.0856384	FALSE
FBgn0037703	0.561579	0.0859562	FALSE
FBgn0037974	2.65565	0.0865871	FALSE
FBgn0014022	0.469494	0.0871226	FALSE
FBgn0032210	0.813968	0.087559	FALSE
FBgn0031208	3.71131	0.0875709	FALSE
FBgn0037831	0.431123	0.0876518	FALSE
FBgn0058006	1.09372	0.0876518	FALSE
FBgn0022288	0.356472	0.0895861	FALSE
FBgn0004183	2.08144	0.0902325	FALSE
FBgn0263048	-0.745788	0.0903023	FALSE
FBgn0035311	2.36257	0.0929999	FALSE
FBgn0002526	-3.33873	0.0970327	FALSE
FBgn0005561	3.06997	0.0970327	FALSE
FBgn0265937	1.8131	0.0994592	FALSE
FBgn0266580	-0.884973	0.0999838	FALSE
FBgn0039430	1.32926	0.101385	FALSE
FBgn0039938	0.891378	0.101385	FALSE
FBgn0035542	-5.4827	0.10153	FALSE
FBgn0038290	1.18092	0.103233	FALSE
FBgn0039118	-1.02165	0.104076	FALSE
FBgn0259937	-0.37138	0.104417	FALSE
FBgn0031381	0.662765	0.104453	FALSE
FBgn0038652	1.13402	0.104453	FALSE
FBgn0051133	0.914572	0.104453	FALSE
FBgn0031282	1.24354	0.105735	FALSE
FBgn0035085	0.554609	0.107545	FALSE
FBgn0037876	0.49571	0.107545	FALSE
FBgn0065035	0.587484	0.110066	FALSE
FBgn0030151	-0.372132	0.112996	FALSE
FBgn0013810	1.25589	0.11573	FALSE
FBgn0266699	1.05065	0.11573	FALSE
FBgn0029706	-1.08447	0.116106	FALSE
FBgn0029833	-0.515559	0.118464	FALSE
FBgn0035204	-0.512906	0.118464	FALSE
FBgn0033927	2.17254	0.120116	FALSE
FBgn0031981	-0.837787	0.122448	FALSE
FBgn0032818	-0.382495	0.124292	FALSE
FBgn0031270	0.621942	0.125494	FALSE
FBgn0030749	1.10666	0.125575	FALSE
FBgn0034503	-0.495213	0.125824	FALSE
FBgn0039204	1.62144	0.127368	FALSE
FBgn0032343	0.710246	0.132095	FALSE
FBgn0031313	1.5183	0.132644	FALSE
FBgn0265761	3.93167	0.132644	FALSE
FBgn0085400	4.84398	0.132644	FALSE
FBgn0265533	-1.70762	0.134205	FALSE
FBgn0052017	2.88922	0.136429	FALSE
FBgn0032455	-0.287443	0.138434	FALSE
FBgn0267191	-1.73387	0.138434	FALSE
FBgn0263929	0.677361	0.138434	FALSE
FBgn0052350	0.688036	0.138878	FALSE
FBgn0027558	-0.547843	0.142671	FALSE
FBgn0033697	4.41811	0.142812	FALSE
FBgn0259927	-3.41121	0.142812	FALSE
FBgn0026262	0.524105	0.143445	FALSE
FBgn0051272	-2.95897	0.145198	FALSE
FBgn0036173	-0.493918	0.145198	FALSE
FBgn0042175	0.625019	0.145198	FALSE
FBgn0267827	-2.77774	0.14955	FALSE
FBgn0003748	0.643417	0.15074	FALSE
FBgn0002736	-0.421061	0.153383	FALSE
FBgn0035890	0.763102	0.153383	FALSE
FBgn0037696	1.07812	0.154024	FALSE
FBgn0033917	-0.591457	0.154759	FALSE
FBgn0031813	0.494033	0.156173	FALSE
FBgn0031263	1.59213	0.156316	FALSE
FBgn0030174	0.663331	0.157323	FALSE
FBgn0031275	-3.39937	0.15963	FALSE
FBgn0053217	0.597525	0.165139	FALSE
FBgn0052485	-0.819838	0.166372	FALSE
FBgn0028518	-4.81747	0.171109	FALSE
FBgn0052075	0.33935	0.17385	FALSE
FBgn0051320	0.675627	0.17385	FALSE
FBgn0038923	-0.511497	0.17385	FALSE
FBgn0033696	4.57481	0.174809	FALSE
FBgn0261565	-3.64335	0.179681	FALSE
FBgn0039737	0.900788	0.179681	FALSE
FBgn0047038	-0.60651	0.179681	FALSE
FBgn0259993	3.32207	0.179681	FALSE
FBgn0001311	-4.65555	0.179681	FALSE
FBgn0266710	-5.42332	0.179681	FALSE
FBgn0029975	-0.502667	0.179997	FALSE
FBgn0037153	-5.08444	0.179997	FALSE
FBgn0043841	1.54228	0.179997	FALSE
FBgn0001987	1.67318	0.179997	FALSE
FBgn0085245	0.893277	0.179997	FALSE
FBgn0034126	1.02137	0.181006	FALSE
FBgn0284408	-3.22713	0.181006	FALSE
FBgn0038642	-22.2574	0.181006	FALSE
FBgn0029925	0.887483	0.18111	FALSE
FBgn0264617	-3.18393	0.18132	FALSE
FBgn0037205	0.613323	0.18132	FALSE
FBgn0024754	0.60928	0.184778	FALSE
FBgn0032801	0.559774	0.189502	FALSE
FBgn0284243	-1.38483	0.191723	FALSE
FBgn0035470	0.584904	0.191785	FALSE
FBgn0031401	0.699671	0.192007	FALSE
FBgn0052791	-1.44051	0.192007	FALSE
FBgn0030294	-0.577579	0.195743	FALSE
FBgn0050089	-3.58332	0.195743	FALSE
FBgn0033735	0.549585	0.196883	FALSE
FBgn0014417	1.15484	0.198976	FALSE
FBgn0040351	-1.40268	0.19924	FALSE
FBgn0052364	3.78261	0.200895	FALSE
FBgn0031320	0.832388	0.205009	FALSE
FBgn0020381	0.602483	0.205846	FALSE
FBgn0262976	-0.832332	0.208259	FALSE
FBgn0034986	-0.419129	0.208884	FALSE
FBgn0031662	1.14091	0.208884	FALSE
FBgn0050423	-0.412872	0.208884	FALSE
FBgn0051119	1.2245	0.208884	FALSE
FBgn0027091	-0.952233	0.208884	FALSE
FBgn0012051	0.55902	0.210033	FALSE
FBgn0283440	0.772777	0.210443	FALSE
FBgn0032244	1.29192	0.210443	FALSE
FBgn0037504	0.485708	0.210443	FALSE
FBgn0032524	0.619136	0.213667	FALSE
FBgn0031604	0.830767	0.213667	FALSE
FBgn0053653	2.15617	0.214627	FALSE
FBgn0030099	-0.578927	0.216662	FALSE
FBgn0036549	-0.838178	0.222254	FALSE
FBgn0033265	0.414949	0.222518	FALSE
FBgn0040487	2.06597	0.223898	FALSE
FBgn0029798	0.756895	0.22506	FALSE
FBgn0034399	-0.424973	0.225488	FALSE
FBgn0053051	0.795484	0.22603	FALSE
FBgn0031886	0.443255	0.227793	FALSE
FBgn0039937	1.93833	0.228256	FALSE
FBgn0037469	-0.477802	0.229449	FALSE
FBgn0263864	0.681736	0.230041	FALSE
FBgn0032228	-1.4864	0.235283	FALSE
FBgn0002590	-0.68712	0.235512	FALSE
FBgn0010323	-5.51029	0.235512	FALSE
FBgn0030583	1.27794	0.236072	FALSE
FBgn0027101	0.432016	0.240371	FALSE
FBgn0267001	1.65374	0.243692	FALSE
FBgn0030012	-1.13643	0.256835	FALSE
FBgn0262815	-4.8764	0.257646	FALSE
FBgn0027794	-0.616868	0.257646	FALSE
FBgn0032291	-4.19243	0.257812	FALSE
FBgn0083027	1.48607	0.258294	FALSE
FBgn0051898	0.765374	0.259414	FALSE
FBgn0037521	-1.42303	0.259414	FALSE
FBgn0031092	0.748491	0.259414	FALSE
FBgn0031322	-2.69466	0.259414	FALSE
FBgn0053317	-4.22657	0.265424	FALSE
FBgn0036849	2.91451	0.269585	FALSE
FBgn0286075	-0.355462	0.271556	FALSE
FBgn0028919	-0.333708	0.274473	FALSE
FBgn0034214	0.569173	0.274473	FALSE
FBgn0265912	7.56451	0.279564	FALSE
FBgn0030349	0.897006	0.280193	FALSE
FBgn0261625	2.52412	0.284321	FALSE
FBgn0001089	4.10466	0.285908	FALSE
FBgn0035206	-0.623992	0.285908	FALSE
FBgn0250754	1.02255	0.28681	FALSE
FBgn0026570	0.467295	0.28681	FALSE
FBgn0051793	-0.74529	0.28681	FALSE
FBgn0032803	-3.14323	0.28681	FALSE
FBgn0039908	0.445435	0.28681	FALSE
FBgn0041246	3.3804	0.28681	FALSE
FBgn0029928	0.799813	0.287217	FALSE
FBgn0037086	-4.26386	0.290798	FALSE
FBgn0004406	-0.447596	0.29133	FALSE
FBgn0040153	1.11954	0.291395	FALSE
FBgn0034627	2.0425	0.292144	FALSE
FBgn0031049	-0.727992	0.293072	FALSE
FBgn0263385	4.28222	NA	FALSE
FBgn0036544	-4.69471	0.300051	FALSE
FBgn0010620	0.520011	0.303689	FALSE
FBgn0036487	-0.344178	0.3042	FALSE
FBgn0038277	-0.59733	0.3042	FALSE
FBgn0264501	-0.887954	0.3042	FALSE
FBgn0039068	1.05977	0.311341	FALSE
FBgn0035083	-0.858276	0.311341	FALSE
FBgn0032701	0.407314	0.314895	FALSE
FBgn0036298	0.421821	0.315675	FALSE
FBgn0013983	-1.3991	0.315913	FALSE
FBgn0034217	-0.451823	0.316422	FALSE
FBgn0035099	1.15376	0.316422	FALSE
FBgn0004191	-4.351	0.318641	FALSE
FBgn0265045	-2.73462	0.321143	FALSE
FBgn0029002	-0.899604	0.321898	FALSE
FBgn0026197	-2.85704	0.322255	FALSE
FBgn0036670	1.72271	0.325745	FALSE
FBgn0263971	2.17326	0.330933	FALSE
FBgn0036689	0.668655	0.330933	FALSE
FBgn0000357	-5.73678	0.332485	FALSE
FBgn0034572	0.396833	0.333173	FALSE
FBgn0035983	-0.591574	0.333237	FALSE
FBgn0264821	0.97955	0.333237	FALSE
FBgn0034321	-0.730593	0.333237	FALSE
FBgn0032694	1.87721	0.334353	FALSE
FBgn0262945	-1.86874	0.335434	FALSE
FBgn0052068	0.504407	0.335434	FALSE
FBgn0053497	-2.81644	0.336437	FALSE
FBgn0032225	3.21159	0.33979	FALSE
FBgn0037489	0.364841	0.340506	FALSE
FBgn0015618	-0.867312	0.341828	FALSE
FBgn0038878	-1.85213	0.34281	FALSE
FBgn0013348	3.91648	0.343164	FALSE
FBgn0030092	-0.548562	0.344036	FALSE
FBgn0029137	1.90011	0.344036	FALSE
FBgn0264675	3.14205	0.344036	FALSE
FBgn0266869	-1.80979	0.34786	FALSE
FBgn0034261	0.555601	0.34786	FALSE
FBgn0032006	-2.96228	0.34869	FALSE
FBgn0039250	0.470911	0.349493	FALSE
FBgn0034800	-0.519508	0.349493	FALSE
FBgn0267967	0.983934	0.349493	FALSE
FBgn0037661	0.605864	0.349493	FALSE
FBgn0029750	1.29507	0.349493	FALSE
FBgn0037923	0.754039	0.352172	FALSE
FBgn0000158	-0.719142	0.356978	FALSE
FBgn0052115	1.53355	0.356978	FALSE
FBgn0011327	0.435253	0.35983	FALSE
FBgn0034971	0.397994	0.35983	FALSE
FBgn0050431	-4.00382	0.35983	FALSE
FBgn0050094	-0.366207	0.361819	FALSE
FBgn0261554	0.639567	0.372949	FALSE
FBgn0040752	-0.778233	0.373495	FALSE
FBgn0262567	4.31885	NA	FALSE
FBgn0001977	-0.385578	0.381198	FALSE
FBgn0037873	-0.544024	0.381198	FALSE
FBgn0265038	-1.10404	0.384221	FALSE
FBgn0054010	-2.10116	0.385133	FALSE
FBgn0033467	-0.518508	0.385794	FALSE
FBgn0033302	2.40366	0.385794	FALSE
FBgn0038576	0.338575	0.385794	FALSE
FBgn0031191	0.466661	0.386429	FALSE
FBgn0265042	1.54063	0.388757	FALSE
FBgn0027082	0.39293	0.389158	FALSE
FBgn0027600	-1.86072	0.39307	FALSE
FBgn0046685	0.55029	0.39307	FALSE
FBgn0033570	0.333319	0.397734	FALSE
FBgn0083987	-1.22797	0.397978	FALSE
FBgn0030011	0.8548	0.400169	FALSE
FBgn0030251	3.4442	0.402149	FALSE
FBgn0000326	0.367297	0.402149	FALSE
FBgn0040532	3.20903	0.402149	FALSE
FBgn0035831	0.442967	0.402149	FALSE
FBgn0050373	0.661906	0.402149	FALSE
FBgn0020300	-2.12575	0.402149	FALSE
FBgn0032160	0.583693	0.403784	FALSE
FBgn0028499	0.988786	0.406673	FALSE
FBgn0024320	0.52186	0.409405	FALSE
FBgn0037811	-1.04359	0.409405	FALSE
FBgn0027581	-1.45566	0.409405	FALSE
FBgn0029504	0.609387	0.412851	FALSE
FBgn0265308	3.18944	0.417245	FALSE
FBgn0020372	-1.41544	0.417245	FALSE
FBgn0033372	0.526668	0.417711	FALSE
FBgn0085771	-2.97507	0.41953	FALSE
FBgn0039419	-1.57583	0.41953	FALSE
FBgn0035964	-0.687671	0.42146	FALSE
FBgn0267029	2.23922	0.42205	FALSE
FBgn0040091	2.51512	0.42205	FALSE
FBgn0035205	-0.382176	0.42205	FALSE
FBgn0040907	-0.597356	0.42394	FALSE
FBgn0038577	1.81139	0.42394	FALSE
FBgn0034392	0.933066	0.424456	FALSE
FBgn0265413	-2.34811	0.425752	FALSE
FBgn0029857	-0.532037	0.426464	FALSE
FBgn0033740	0.459321	0.426464	FALSE
FBgn0030066	0.457906	0.426464	FALSE
FBgn0004187	-2.48955	0.426464	FALSE
FBgn0026592	-1.80578	0.426464	FALSE
FBgn0035167	3.60906	0.426464	FALSE
FBgn0050489	1.53807	0.426464	FALSE
FBgn0025640	0.687512	0.426464	FALSE
FBgn0263001	2.71165	0.427779	FALSE
FBgn0065046	-1.52149	0.431779	FALSE
FBgn0031609	-0.332073	0.435867	FALSE
FBgn0030653	-0.908976	0.448497	FALSE
FBgn0260475	-0.776888	0.450589	FALSE
FBgn0033574	-4.59463	0.452317	FALSE
FBgn0286785	3.63531	0.454269	FALSE
FBgn0027596	-3.77198	0.456029	FALSE
FBgn0262620	1.09638	0.45733	FALSE
FBgn0023477	-0.882767	0.45733	FALSE
FBgn0034602	3.12902	0.45733	FALSE
FBgn0038330	0.865846	0.458777	FALSE
FBgn0040650	0.617477	0.459756	FALSE
FBgn0022029	0.368521	0.460648	FALSE
FBgn0000083	-0.348728	0.460648	FALSE
FBgn0265888	3.14148	0.460648	FALSE
FBgn0034876	-0.733697	0.460648	FALSE
FBgn0039651	-3.55988	0.460648	FALSE
FBgn0285892	0.536853	0.460648	FALSE
FBgn0030479	0.714504	0.461035	FALSE
FBgn0032793	0.552827	0.461035	FALSE
FBgn0000358	-6.46223	0.462542	FALSE
FBgn0266620	-4.51808	0.462936	FALSE
FBgn0259245	1.41487	0.462936	FALSE
FBgn0038301	-0.505304	0.462936	FALSE
FBgn0036369	-1.77633	0.462936	FALSE
FBgn0259173	-1.8602	0.463503	FALSE
FBgn0260722	0.463505	0.463503	FALSE
FBgn0003710	-2.45607	0.465362	FALSE
FBgn0028491	1.26483	0.467579	FALSE
FBgn0030963	-0.817178	0.468661	FALSE
FBgn0051211	0.339522	0.468661	FALSE
FBgn0022709	0.510641	0.468876	FALSE
FBgn0034070	-4.40806	0.470648	FALSE
FBgn0050046	-0.995696	0.470648	FALSE
FBgn0263492	-0.987694	0.470648	FALSE
FBgn0261243	0.681929	0.473223	FALSE
FBgn0032726	2.60543	0.473223	FALSE
FBgn0033982	-3.20903	0.473413	FALSE
FBgn0031182	1.14922	0.473668	FALSE
FBgn0039787	-21.3289	0.47572	FALSE
FBgn0001197	-0.421327	0.47593	FALSE
FBgn0260798	0.364412	0.476372	FALSE
FBgn0021738	2.69374	0.497191	FALSE
FBgn0023521	-0.339274	0.497191	FALSE
FBgn0003638	-0.419796	0.497191	FALSE
FBgn0005564	-1.42213	0.497631	FALSE
FBgn0010415	0.331508	0.4982	FALSE
FBgn0029648	1.35878	0.500843	FALSE
FBgn0036920	-0.34448	0.504635	FALSE
FBgn0085736	0.934667	0.504977	FALSE
FBgn0022160	1.04503	0.504977	FALSE
FBgn0037912	1.18585	0.505008	FALSE
FBgn0051032	-1.25602	0.505008	FALSE
FBgn0031762	-1.37917	0.505613	FALSE
FBgn0083970	-1.12639	0.506562	FALSE
FBgn0087002	-2.69232	0.510264	FALSE
FBgn0037841	0.942625	0.515066	FALSE
FBgn0003274	-0.456384	0.515066	FALSE
FBgn0250788	0.630371	0.515066	FALSE
FBgn0266319	-1.46087	0.515066	FALSE
FBgn0036330	0.546844	0.515587	FALSE
FBgn0261963	3.73157	0.515587	FALSE
FBgn0052088	-1.1135	0.516958	FALSE
FBgn0037613	-0.656365	0.517686	FALSE
FBgn0039641	0.437754	0.51885	FALSE
FBgn0003930	-4.19531	0.520909	FALSE
FBgn0033354	1.11591	0.520909	FALSE
FBgn0027780	0.411343	0.524125	FALSE
FBgn0261800	-0.881935	0.525607	FALSE
FBgn0004646	0.950594	0.529577	FALSE
FBgn0052109	0.559501	0.529577	FALSE
FBgn0043070	0.338772	0.530469	FALSE
FBgn0005427	0.643606	0.531697	FALSE
FBgn0025725	-0.697874	0.536747	FALSE
FBgn0032935	-0.50351	0.537782	FALSE
FBgn0025111	1.21422	0.539592	FALSE
FBgn0035287	-3.49818	0.540155	FALSE
FBgn0039487	0.284717	0.540155	FALSE
FBgn0032997	0.36484	0.540874	FALSE
FBgn0034727	-0.397561	0.540874	FALSE
FBgn0033247	-0.376002	0.542364	FALSE
FBgn0036202	-1.48174	0.542364	FALSE
FBgn0025387	-0.645141	0.54388	FALSE
FBgn0051712	0.44559	0.546237	FALSE
FBgn0030613	-3.93812	0.547366	FALSE
FBgn0052195	1.15134	0.547366	FALSE
FBgn0000166	2.61625	0.547366	FALSE
FBgn0037560	3.55847	0.549771	FALSE
FBgn0062413	-0.856173	0.551612	FALSE
FBgn0021761	0.49283	0.556643	FALSE
FBgn0052642	-6.0687	0.556643	FALSE
FBgn0033523	-0.471704	0.557495	FALSE
FBgn0032305	0.343092	0.559071	FALSE
FBgn0033426	0.356509	0.559149	FALSE
FBgn0034087	0.492016	0.560405	FALSE
FBgn0029887	0.304932	0.560405	FALSE
FBgn0034578	-1.3565	0.566715	FALSE
FBgn0000535	-4.0371	0.566715	FALSE
FBgn0029728	-4.34986	0.566735	FALSE
FBgn0039464	-0.362958	0.568635	FALSE
FBgn0029882	-0.434558	0.568635	FALSE
FBgn0037150	0.341022	0.569319	FALSE
FBgn0266098	1.38923	0.569485	FALSE
FBgn0033437	2.07113	0.569876	FALSE
FBgn0086068	-3.63024	0.569876	FALSE
FBgn0262353	-4.05063	0.573452	FALSE
FBgn0015777	-2.79106	0.578347	FALSE
FBgn0086130	0.31814	0.578347	FALSE
FBgn0035968	-2.14688	0.579348	FALSE
FBgn0066292	-2.42103	0.581336	FALSE
FBgn0035196	-3.42278	0.581761	FALSE
FBgn0262608	-5.60644	0.581761	FALSE
FBgn0266211	1.4273	0.581761	FALSE
FBgn0032881	0.416541	0.581802	FALSE
FBgn0086856	-0.31254	0.597327	FALSE
FBgn0024804	0.380261	0.597327	FALSE
FBgn0083961	0.436148	0.597327	FALSE
FBgn0039858	0.270301	0.597327	FALSE
FBgn0034422	0.302242	0.597737	FALSE
FBgn0038662	-0.243295	0.597737	FALSE
FBgn0033661	0.738894	0.597737	FALSE
FBgn0031972	-0.460155	0.600879	FALSE
FBgn0052783	2.52611	0.600879	FALSE
FBgn0032076	1.25668	0.603313	FALSE
FBgn0015000	-0.990991	0.603573	FALSE
FBgn0033815	1.15286	0.604365	FALSE
FBgn0035852	3.16433	0.606588	FALSE
FBgn0013435	0.353523	0.606592	FALSE
FBgn0037713	-0.471307	0.607738	FALSE
FBgn0032329	-2.03241	0.610584	FALSE
FBgn0035166	0.298067	0.611005	FALSE
FBgn0264975	0.368809	0.613028	FALSE
FBgn0266940	3.38513	0.618834	FALSE
FBgn0267704	-0.999227	0.620277	FALSE
FBgn0035944	-1.30229	0.623951	FALSE
FBgn0000520	-0.421656	0.627463	FALSE
FBgn0030694	0.598808	0.627463	FALSE
FBgn0020909	-0.426267	0.628463	FALSE
FBgn0085432	0.671578	0.628463	FALSE
FBgn0036000	0.620193	0.631731	FALSE
FBgn0259938	0.585539	0.634178	FALSE
FBgn0261113	1.20927	0.634178	FALSE
FBgn0039272	0.676363	0.638254	FALSE
FBgn0038472	-0.309171	0.638254	FALSE
FBgn0039431	0.645945	0.64539	FALSE
FBgn0031461	2.99492	0.64539	FALSE
FBgn0039323	-1.43742	0.647984	FALSE
FBgn0263607	0.449948	0.650488	FALSE
FBgn0259936	-0.412972	0.650488	FALSE
FBgn0035138	-2.68437	0.651494	FALSE
FBgn0031088	-3.97084	0.665467	FALSE
FBgn0037254	-2.83022	0.665525	FALSE
FBgn0026079	0.305419	0.665661	FALSE
FBgn0026060	0.584768	0.666981	FALSE
FBgn0041627	1.09334	0.666981	FALSE
FBgn0260768	2.43839	0.666981	FALSE
FBgn0010225	0.551658	0.666981	FALSE
FBgn0264307	0.541812	0.666981	FALSE
FBgn0010488	0.736007	0.666981	FALSE
FBgn0031050	-0.842961	0.669221	FALSE
FBgn0051759	0.559848	0.669221	FALSE
FBgn0267176	1.74317	0.669221	FALSE
FBgn0036804	-0.327235	0.67193	FALSE
FBgn0262115	0.354836	0.67638	FALSE
FBgn0031077	-1.16296	0.677152	FALSE
FBgn0035823	-3.61935	0.678831	FALSE
FBgn0264904	2.48604	0.678831	FALSE
FBgn0033556	-0.303814	0.678831	FALSE
FBgn0039489	-0.317911	0.679366	FALSE
FBgn0028550	-1.1505	0.679366	FALSE
FBgn0032222	-0.281004	0.679366	FALSE
FBgn0032787	-0.653678	0.680785	FALSE
FBgn0004374	-0.700355	0.680785	FALSE
FBgn0038739	-0.502787	0.684319	FALSE
FBgn0031086	3.77936	0.684319	FALSE
FBgn0265338	-2.58172	0.684712	FALSE
FBgn0265161	3.68013	NA	FALSE
FBgn0283451	-2.06805	0.685682	FALSE
FBgn0032487	0.37851	0.685682	FALSE
FBgn0037664	0.591792	0.685682	FALSE
FBgn0036648	1.52015	0.686837	FALSE
FBgn0267567	1.49407	0.690721	FALSE
FBgn0041174	0.579694	0.690891	FALSE
FBgn0036331	-0.418251	0.690891	FALSE
FBgn0085488	1.57722	0.690891	FALSE
FBgn0052625	0.594078	0.692705	FALSE
FBgn0016974	0.934831	0.692705	FALSE
FBgn0264815	-4.01006	0.692705	FALSE
FBgn0264386	-3.50152	0.692896	FALSE
FBgn0027843	0.876169	0.694809	FALSE
FBgn0003950	1.17674	0.695497	FALSE
FBgn0011586	-0.295612	0.695497	FALSE
FBgn0038877	0.324411	0.697598	FALSE
FBgn0002868	-1.69051	0.697598	FALSE
FBgn0004797	-0.765672	0.697598	FALSE
FBgn0034755	4.69513	0.697598	FALSE
FBgn0052104	0.399654	0.697598	FALSE
FBgn0039698	-0.304199	0.697599	FALSE
FBgn0032153	-0.647853	0.697599	FALSE
FBgn0030177	-0.266861	0.697599	FALSE
FBgn0028897	-0.765978	0.700356	FALSE
FBgn0261584	0.765889	0.704812	FALSE
FBgn0051075	-1.51377	0.704812	FALSE
FBgn0051935	0.465353	0.704812	FALSE
FBgn0266099	3.39798	0.704812	FALSE
FBgn0035423	0.408849	0.708595	FALSE
FBgn0015568	-0.573965	0.709145	FALSE
FBgn0035181	-0.354218	0.709172	FALSE
FBgn0265819	3.44241	0.709172	FALSE
FBgn0032644	-0.309688	0.709172	FALSE
FBgn0040600	-1.12658	0.719397	FALSE
FBgn0028990	-0.439798	0.719397	FALSE
FBgn0053198	0.405623	0.719456	FALSE
FBgn0033051	0.52927	0.719879	FALSE
FBgn0029974	-1.30484	0.721447	FALSE
FBgn0037345	0.600568	0.721447	FALSE
FBgn0036915	-0.219712	0.7235	FALSE
FBgn0053096	0.680922	0.725757	FALSE
FBgn0035194	-0.532892	0.725757	FALSE
FBgn0065076	-1.10258	0.727665	FALSE
FBgn0031589	0.732905	0.728361	FALSE
FBgn0259985	-0.31903	0.728601	FALSE
FBgn0002174	0.462762	0.728601	FALSE
FBgn0050156	1.2923	0.728608	FALSE
FBgn0263847	1.2418	0.728788	FALSE
FBgn0263776	-3.7891	0.728788	FALSE
FBgn0001321	-3.44483	0.728788	FALSE
FBgn0028700	0.276392	0.728788	FALSE
FBgn0037992	2.79995	0.728788	FALSE
FBgn0267576	2.71927	0.728788	FALSE
FBgn0030630	0.295722	0.728788	FALSE
FBgn0051115	-3.21932	0.728823	FALSE
FBgn0033654	2.7004	0.730283	FALSE
FBgn0034075	-0.849894	0.732269	FALSE
FBgn0035207	-0.488298	0.736375	FALSE
FBgn0058160	0.547197	0.736942	FALSE
FBgn0034791	-0.301375	0.736942	FALSE
FBgn0033371	-3.56585	0.736942	FALSE
FBgn0001624	-0.365499	0.740273	FALSE
FBgn0000153	-1.3703	0.749744	FALSE
FBgn0022361	0.396145	0.749744	FALSE
FBgn0266129	1.3794	0.754344	FALSE
FBgn0039525	1.54347	0.754809	FALSE
FBgn0031357	-0.362164	0.754809	FALSE
FBgn0038455	-0.29586	0.754809	FALSE
FBgn0053958	-4.22765	0.754809	FALSE
FBgn0050342	0.229046	0.754809	FALSE
FBgn0034740	3.6793	0.754809	FALSE
FBgn0266711	-0.317747	0.756847	FALSE
FBgn0051347	2.06554	0.758417	FALSE
FBgn0035137	1.09573	0.758417	FALSE
FBgn0266064	0.304327	0.761215	FALSE
FBgn0004404	-0.707148	0.763764	FALSE
FBgn0032296	-0.95388	0.763764	FALSE
FBgn0036368	-0.797055	0.763764	FALSE
FBgn0001208	-4.14128	0.766765	FALSE
FBgn0034417	3.39477	0.766765	FALSE
FBgn0031740	-0.676818	0.766765	FALSE
FBgn0263018	-3.46158	0.767065	FALSE
FBgn0010097	0.901693	0.767065	FALSE
FBgn0035642	0.531258	0.767065	FALSE
FBgn0040942	-2.25104	0.767065	FALSE
FBgn0032749	-3.83271	0.767065	FALSE
FBgn0266457	0.741196	0.767478	FALSE
FBgn0034299	0.283947	0.768452	FALSE
FBgn0004432	0.640635	0.770722	FALSE
FBgn0260386	-1.70296	0.770722	FALSE
FBgn0003997	0.861484	0.770722	FALSE
FBgn0030038	-0.207312	0.770722	FALSE
FBgn0003071	0.614685	0.770955	FALSE
FBgn0037569	0.480927	0.774633	FALSE
FBgn0030718	-0.315777	0.774633	FALSE
FBgn0031144	0.568763	0.777538	FALSE
FBgn0038306	0.287005	0.778502	FALSE
FBgn0039101	1.81338	0.779647	FALSE
FBgn0083120	-0.885272	0.779647	FALSE
FBgn0038666	0.296419	0.779647	FALSE
FBgn0037518	0.430993	0.779647	FALSE
FBgn0265047	-2.63935	0.779647	FALSE
FBgn0039099	-0.437376	0.779647	FALSE
FBgn0266021	-3.7777	0.781932	FALSE
FBgn0032449	0.877101	0.781932	FALSE
FBgn0034928	2.87503	0.782225	FALSE
FBgn0015277	-1.51149	0.784974	FALSE
FBgn0032077	0.2981	0.788835	FALSE
FBgn0037491	-0.318575	0.788919	FALSE
FBgn0032346	-0.314685	0.789672	FALSE
FBgn0035900	0.347746	0.789672	FALSE
FBgn0032493	1.58529	0.789672	FALSE
FBgn0051636	-3.66281	0.789672	FALSE
FBgn0036668	-0.442325	0.789771	FALSE
FBgn0030642	-1.71246	0.789771	FALSE
FBgn0265623	-1.10515	0.789771	FALSE
FBgn0063494	0.828382	0.789771	FALSE
FBgn0031418	0.323534	0.789771	FALSE
FBgn0021874	-1.0419	0.789931	FALSE
FBgn0000339	-0.304053	0.789931	FALSE
FBgn0040805	-3.96239	0.789931	FALSE
FBgn0034789	-0.887227	0.790728	FALSE
FBgn0026376	0.389886	0.790728	FALSE
FBgn0262125	0.257109	0.790766	FALSE
FBgn0029907	2.57147	0.793683	FALSE
FBgn0250907	1.33251	0.793683	FALSE
FBgn0011769	-0.542947	0.794137	FALSE
FBgn0038861	0.369501	0.795137	FALSE
FBgn0036463	-1.68824	0.79612	FALSE
FBgn0029986	-3.56983	0.798442	FALSE
FBgn0033389	-1.04819	0.799519	FALSE
FBgn0034432	-0.372043	0.799519	FALSE
FBgn0037007	0.801037	0.799519	FALSE
FBgn0039909	0.330724	0.799519	FALSE
FBgn0035264	1.33871	0.799519	FALSE
FBgn0283494	0.841014	0.799519	FALSE
FBgn0043578	-1.76167	0.799519	FALSE
FBgn0037206	-1.09517	0.799519	FALSE
FBgn0030814	-3.74453	0.799519	FALSE
FBgn0032214	-0.312315	0.799519	FALSE
FBgn0265984	2.70649	0.799519	FALSE
FBgn0086408	2.75167	0.799519	FALSE
FBgn0023522	-0.276707	0.799519	FALSE
FBgn0003660	-0.251637	0.800912	FALSE
FBgn0037546	2.53268	0.802333	FALSE
FBgn0013770	0.610878	0.804029	FALSE
FBgn0086443	-0.517565	0.804029	FALSE
FBgn0051041	-2.1553	0.804282	FALSE
FBgn0033543	-0.653734	0.805061	FALSE
FBgn0003430	2.21545	0.806435	FALSE
FBgn0261285	0.270841	0.808494	FALSE
FBgn0033257	0.989646	0.809115	FALSE
FBgn0284250	-3.84593	0.809115	FALSE
FBgn0264449	-0.609781	0.809115	FALSE
FBgn0260393	2.72104	0.812721	FALSE
FBgn0031037	-0.325992	0.812756	FALSE
FBgn0034323	-3.05222	0.813499	FALSE
FBgn0082953	2.46459	0.814802	FALSE
FBgn0011291	-0.31709	0.814862	FALSE
FBgn0265379	-4.11044	NA	FALSE
FBgn0283473	0.300449	0.818313	FALSE
FBgn0033033	-0.960504	0.818313	FALSE
FBgn0025631	-0.871553	0.818313	FALSE
FBgn0260435	-3.43131	NA	FALSE
FBgn0033921	0.260607	0.819227	FALSE
FBgn0011768	-0.32813	0.819929	FALSE
FBgn0025616	2.15716	0.822196	FALSE
FBgn0029813	-0.792335	0.822196	FALSE
FBgn0086681	1.10582	0.822196	FALSE
FBgn0039465	-0.267593	0.825318	FALSE
FBgn0001137	0.728108	0.825318	FALSE
FBgn0259979	-0.236327	0.827233	FALSE
FBgn0085489	1.93312	0.829508	FALSE
FBgn0051687	0.945372	0.831979	FALSE
FBgn0031501	-1.43251	0.832659	FALSE
FBgn0051111	0.28568	0.835307	FALSE
FBgn0019661	1.79557	0.835307	FALSE
FBgn0085421	1.53494	0.835307	FALSE
FBgn0024986	-0.263949	0.835307	FALSE
FBgn0036545	0.529538	0.835307	FALSE
FBgn0261545	-0.97213	0.835307	FALSE
FBgn0016034	0.231355	0.835307	FALSE
FBgn0035360	2.97976	0.835307	FALSE
FBgn0035985	2.97976	0.835307	FALSE
FBgn0030395	-2.12432	0.835307	FALSE
FBgn0024807	-0.595629	0.835307	FALSE
FBgn0033961	-0.309636	0.835307	FALSE
FBgn0264305	-0.406053	0.835307	FALSE
FBgn0020930	-0.262105	0.835307	FALSE
FBgn0085484	0.363154	0.835307	FALSE
FBgn0044826	0.397352	0.835307	FALSE
FBgn0052521	-1.12855	0.835307	FALSE
FBgn0030959	0.33769	0.835307	FALSE
FBgn0040297	-0.833897	0.835307	FALSE
FBgn0030474	-0.251754	0.835307	FALSE
FBgn0261549	-0.593116	0.835307	FALSE
FBgn0011573	-0.229267	0.838216	FALSE
FBgn0052473	-0.414846	0.842625	FALSE
FBgn0037715	-0.417802	0.842736	FALSE
FBgn0021856	0.265752	0.842736	FALSE
FBgn0261479	-0.23015	0.8471	FALSE
FBgn0035249	-0.285042	0.8471	FALSE
FBgn0039678	-2.9654	0.8478	FALSE
FBgn0039277	3.42115	NA	FALSE
FBgn0051015	0.839741	0.852284	FALSE
FBgn0267408	0.517589	0.852284	FALSE
FBgn0263415	-1.46713	0.852284	FALSE
FBgn0036918	-0.368271	0.852284	FALSE
FBgn0264607	0.274963	0.852951	FALSE
FBgn0033904	1.36516	0.853373	FALSE
FBgn0035805	0.260955	0.853373	FALSE
FBgn0040093	-16.9597	0.853373	FALSE
FBgn0286788	0.436047	0.853373	FALSE
FBgn0003978	0.267416	0.853373	FALSE
FBgn0051809	-3.45883	0.853373	FALSE
FBgn0004956	1.51318	0.853373	FALSE
FBgn0030230	-2.81936	0.853373	FALSE
FBgn0029587	-3.19001	0.853373	FALSE
FBgn0036305	0.256161	0.853432	FALSE
FBgn0283652	0.461102	0.85378	FALSE
FBgn0038972	-0.405242	0.85378	FALSE
FBgn0036998	-0.299685	0.85378	FALSE
FBgn0040524	-3.56394	0.85378	FALSE
FBgn0034493	-1.35671	0.85378	FALSE
FBgn0085339	-0.448116	0.85378	FALSE
FBgn0033169	-0.301128	0.85378	FALSE
FBgn0032234	-0.296579	0.85378	FALSE
FBgn0038922	0.214545	0.85378	FALSE
FBgn0083953	-0.385691	0.85378	FALSE
FBgn0001123	-0.881053	0.85378	FALSE
FBgn0039019	-0.303745	0.85378	FALSE
FBgn0036063	-0.296411	0.85378	FALSE
FBgn0036826	0.303859	0.85378	FALSE
FBgn0030720	0.27021	0.85378	FALSE
FBgn0037016	0.849281	0.858292	FALSE
FBgn0034804	0.372958	0.862611	FALSE
FBgn0027621	-0.661945	0.862611	FALSE
FBgn0267428	-2.02652	0.862611	FALSE
FBgn0265185	1.88757	0.862611	FALSE
FBgn0032452	0.509421	0.863179	FALSE
FBgn0261976	-0.293988	0.864498	FALSE
FBgn0037792	0.252087	0.864498	FALSE
FBgn0286511	0.722793	0.864498	FALSE
FBgn0263697	-0.326354	0.864498	FALSE
FBgn0039240	0.427226	0.866275	FALSE
FBgn0003720	2.12716	0.867651	FALSE
FBgn0034756	1.70513	0.867651	FALSE
FBgn0052027	0.57042	0.867651	FALSE
FBgn0033769	-0.317413	0.867651	FALSE
FBgn0261794	-0.356999	0.867651	FALSE
FBgn0030357	1.14199	0.867651	FALSE
FBgn0035590	-0.453183	0.867651	FALSE
FBgn0037846	0.662757	0.867651	FALSE
FBgn0033196	-0.589161	0.867651	FALSE
FBgn0265717	0.890988	0.870476	FALSE
FBgn0032150	0.70014	0.870842	FALSE
FBgn0034141	-0.38254	0.877714	FALSE
FBgn0083039	2.33558	0.877878	FALSE
FBgn0266228	-2.91327	0.877878	FALSE
FBgn0002709	1.29391	0.877878	FALSE
FBgn0029594	-0.299597	0.877878	FALSE
FBgn0263380	2.05159	0.878496	FALSE
FBgn0263665	-2.0484	0.878738	FALSE
FBgn0262101	-4.33002	0.878738	FALSE
FBgn0039537	0.361074	0.879064	FALSE
FBgn0002031	-0.54052	0.879064	FALSE
FBgn0028424	0.886036	0.879064	FALSE
FBgn0036505	-0.195849	0.879064	FALSE
FBgn0036096	-0.340615	0.879064	FALSE
FBgn0031089	-5.31749	0.879064	FALSE
FBgn0036959	-0.329901	0.879064	FALSE
FBgn0032230	-3.02425	0.879064	FALSE
FBgn0023509	0.290001	0.879119	FALSE
FBgn0013277	-3.04639	0.88118	FALSE
FBgn0033635	0.839312	0.881907	FALSE
FBgn0013725	-3.11017	0.882319	FALSE
FBgn0047205	2.43369	0.882319	FALSE
FBgn0262109	1.00071	0.882319	FALSE
FBgn0050390	-0.280146	0.882686	FALSE
FBgn0010226	-0.407059	0.882686	FALSE
FBgn0036191	0.258241	0.885115	FALSE
FBgn0260407	0.311049	0.885379	FALSE
FBgn0036134	0.281177	0.885379	FALSE
FBgn0033234	0.816257	0.885939	FALSE
FBgn0261599	-0.340876	0.886042	FALSE
FBgn0030101	-0.628689	0.886411	FALSE
FBgn0027791	0.496047	0.886411	FALSE
FBgn0053223	-1.10338	0.886511	FALSE
FBgn0264505	2.42222	0.886594	FALSE
FBgn0034389	1.01712	0.886594	FALSE
FBgn0000633	3.93576	0.886649	FALSE
FBgn0264721	-0.471258	0.886649	FALSE
FBgn0054015	-0.24853	0.887397	FALSE
FBgn0046706	0.288756	0.887397	FALSE
FBgn0033584	-0.320455	0.887397	FALSE
FBgn0260855	0.339051	0.887397	FALSE
FBgn0266518	-0.260975	0.887397	FALSE
FBgn0028468	-0.324953	0.887397	FALSE
FBgn0023515	-0.719039	0.887397	FALSE
FBgn0020392	-0.225198	0.887397	FALSE
FBgn0003162	-0.924217	0.888201	FALSE
FBgn0028515	0.458225	0.888654	FALSE
FBgn0032938	-0.314412	0.888654	FALSE
FBgn0263220	-3.19029	0.891145	FALSE
FBgn0033657	1.84505	0.891145	FALSE
FBgn0284221	0.780668	0.892097	FALSE
FBgn0266000	0.364345	0.892932	FALSE
FBgn0004066	-0.239068	0.893331	FALSE
FBgn0004395	0.282964	0.893331	FALSE
FBgn0032799	1.05177	0.894849	FALSE
FBgn0260858	-0.209594	0.894849	FALSE
FBgn0263873	-2.65113	0.895501	FALSE
FBgn0035209	0.422143	0.90022	FALSE
FBgn0033663	0.29922	0.90022	FALSE
FBgn0024984	0.356934	0.90022	FALSE
FBgn0033005	0.269105	0.900495	FALSE
FBgn0265578	3.13004	0.901363	FALSE
FBgn0033656	0.35547	0.901363	FALSE
FBgn0030431	-0.654316	0.901363	FALSE
FBgn0034796	-0.31942	0.901363	FALSE
FBgn0032883	-0.965979	0.901363	FALSE
FBgn0033971	0.310609	0.901363	FALSE
FBgn0029508	1.75105	0.901363	FALSE
FBgn0036036	0.274893	0.901363	FALSE
FBgn0264822	-0.782015	0.901363	FALSE
FBgn0039827	-3.26385	0.904438	FALSE
FBgn0023076	-3.81636	0.904634	FALSE
FBgn0034117	0.237322	0.904835	FALSE
FBgn0031436	0.333151	0.904835	FALSE
FBgn0003934	-1.75193	0.904835	FALSE
FBgn0037082	0.267442	0.905212	FALSE
FBgn0266376	-3.62878	0.905212	FALSE
FBgn0020633	0.326908	0.905463	FALSE
FBgn0261245	-2.77315	0.90642	FALSE
FBgn0033925	-0.385026	0.907055	FALSE
FBgn0030266	-0.949585	0.907055	FALSE
FBgn0033350	-0.259829	0.907055	FALSE
FBgn0263829	-2.15082	0.910544	FALSE
FBgn0265044	1.9489	0.910544	FALSE
FBgn0000319	0.408877	0.914866	FALSE
FBgn0030438	-4.68194	0.914866	FALSE
FBgn0003321	-0.182053	0.914866	FALSE
FBgn0032645	1.009	0.914866	FALSE
FBgn0032016	0.268311	0.915379	FALSE
FBgn0036366	0.512847	0.917072	FALSE
FBgn0037445	0.484131	0.917072	FALSE
FBgn0002932	-0.425241	0.918237	FALSE
FBgn0001230	-0.829702	0.918237	FALSE
FBgn0000565	-1.04375	0.918237	FALSE
FBgn0000454	0.524887	0.919283	FALSE
FBgn0033491	-0.315404	0.919533	FALSE
FBgn0003933	-1.47302	0.92083	FALSE
FBgn0085384	-1.65057	0.923324	FALSE
FBgn0039955	0.245172	0.924072	FALSE
FBgn0037888	-1.46072	0.928404	FALSE
FBgn0264291	-0.240716	0.928905	FALSE
FBgn0037750	1.52276	0.928905	FALSE
FBgn0086785	-0.65737	0.930644	FALSE
FBgn0037183	3.10637	0.9312	FALSE
FBgn0052602	-4.3553	0.93158	FALSE
FBgn0025742	-1.05953	0.932421	FALSE
FBgn0000147	-0.297052	0.93366	FALSE
FBgn0033368	3.08279	0.93366	FALSE
FBgn0032813	-1.43871	0.93366	FALSE
FBgn0038924	-0.319232	0.93366	FALSE
FBgn0051928	-5.03388	0.933912	FALSE
FBgn0050054	-0.554634	0.934336	FALSE
FBgn0052428	-0.213769	0.934336	FALSE
FBgn0033061	2.68227	0.934336	FALSE
FBgn0020294	-3.15686	0.936117	FALSE
FBgn0032259	0.315287	0.938321	FALSE
FBgn0030320	0.454059	0.938486	FALSE
FBgn0030501	0.289873	0.938486	FALSE
FBgn0035571	-1.258	0.93921	FALSE
FBgn0086691	0.339863	0.93921	FALSE
FBgn0037751	2.16694	0.93921	FALSE
FBgn0030100	-0.310907	0.940306	FALSE
FBgn0085376	-0.91205	0.941043	FALSE
FBgn0285947	-0.679221	0.941043	FALSE
FBgn0029689	-0.974173	0.941043	FALSE
FBgn0037513	-1.05004	0.941043	FALSE
FBgn0050404	-0.193716	0.942112	FALSE
FBgn0014143	-3.32948	0.94243	FALSE
FBgn0052582	-1.28343	0.94482	FALSE
FBgn0040344	-1.18761	0.94482	FALSE
FBgn0011771	-0.771558	0.945593	FALSE
FBgn0003256	0.351252	0.945593	FALSE
FBgn0029830	-0.855304	0.945593	FALSE
FBgn0024997	2.7032	0.945593	FALSE
FBgn0026562	-1.62832	0.946119	FALSE
FBgn0263772	0.595184	0.946119	FALSE
FBgn0016715	1.41682	0.946119	FALSE
FBgn0013432	-0.270133	0.946119	FALSE
FBgn0033387	-3.13134	0.946119	FALSE
FBgn0052221	-0.519102	0.946119	FALSE
FBgn0035870	-1.90271	0.946119	FALSE
FBgn0263199	-0.466965	0.946119	FALSE
FBgn0029898	-3.81807	0.947589	FALSE
FBgn0029906	0.292421	0.947589	FALSE
FBgn0037138	-0.303535	0.947589	FALSE
FBgn0005683	0.576307	0.947589	FALSE
FBgn0034629	-0.390159	0.947589	FALSE
FBgn0027334	-0.535279	0.947589	FALSE
FBgn0032000	-0.282699	0.947589	FALSE
FBgn0000157	3.0821	0.947589	FALSE
FBgn0030096	-0.245879	0.951464	FALSE
FBgn0027093	0.639499	0.951464	FALSE
FBgn0262565	-3.97047	NA	FALSE
FBgn0265345	1.86706	0.952223	FALSE
FBgn0029523	-1.43143	0.954039	FALSE
FBgn0035982	-3.98921	NA	FALSE
FBgn0261068	0.448283	0.95447	FALSE
FBgn0036449	0.289876	0.955845	FALSE
FBgn0002985	1.27268	0.958282	FALSE
FBgn0270927	0.295082	0.958282	FALSE
FBgn0260932	1.05011	0.958727	FALSE
FBgn0000618	-0.357812	0.958727	FALSE
FBgn0028480	-0.189362	0.958727	FALSE
FBgn0266724	0.406409	0.95999	FALSE
FBgn0036433	2.14692	0.95999	FALSE
FBgn0030870	-0.278093	0.95999	FALSE
FBgn0036116	2.9559	0.964201	FALSE
FBgn0025637	-0.258636	0.964227	FALSE
FBgn0038803	-0.233344	0.964864	FALSE
FBgn0266172	-2.71743	0.966541	FALSE
FBgn0085298	-2.03159	0.966541	FALSE
FBgn0033615	-0.214382	0.966541	FALSE
FBgn0032293	-0.292921	0.967668	FALSE
FBgn0262169	-0.380653	0.967668	FALSE
FBgn0011206	-0.597837	0.97361	FALSE
FBgn0260960	0.266371	0.97361	FALSE
FBgn0037609	-0.317317	0.976265	FALSE
FBgn0033686	-0.349745	0.976265	FALSE
FBgn0260779	0.213748	0.976265	FALSE
FBgn0052645	2.8392	0.976265	FALSE
FBgn0262954	-0.428663	0.976265	FALSE
FBgn0026400	-0.238591	0.976265	FALSE
FBgn0034997	0.367006	0.976265	FALSE
FBgn0265574	0.300169	0.976265	FALSE
FBgn0032713	-1.8336	0.976265	FALSE
FBgn0014141	0.56427	0.976265	FALSE
FBgn0034221	2.75167	0.976265	FALSE
FBgn0035721	0.261691	0.976265	FALSE
FBgn0010238	0.441826	0.976265	FALSE
FBgn0003557	-0.498777	0.976265	FALSE
FBgn0035035	0.51562	0.976265	FALSE
FBgn0038269	-0.261651	0.977004	FALSE
FBgn0016698	-0.204174	0.977004	FALSE
FBgn0052813	-1.18675	0.977004	FALSE
FBgn0053797	2.73099	NA	FALSE
FBgn0029134	-0.242886	0.977004	FALSE
FBgn0039270	-0.202497	0.977004	FALSE
FBgn0014395	0.499282	0.977316	FALSE
FBgn0032401	0.497235	0.977769	FALSE
FBgn0031057	0.195381	0.978691	FALSE
FBgn0053468	2.99662	0.98048	FALSE
FBgn0002891	0.347504	0.981989	FALSE
FBgn0025683	0.961421	0.982159	FALSE
FBgn0035336	0.243249	0.983548	FALSE
FBgn0003683	1.17997	0.98507	FALSE
FBgn0034405	0.641695	0.985782	FALSE
FBgn0263746	0.494587	0.986749	FALSE
FBgn0266619	2.40962	0.986749	FALSE
FBgn0033479	0.329352	0.986749	FALSE
FBgn0034406	1.21637	0.986783	FALSE
FBgn0039969	0.30134	0.989274	FALSE
FBgn0032812	-0.273375	0.989274	FALSE
FBgn0051068	-2.67101	0.989274	FALSE
FBgn0262511	0.291791	0.989386	FALSE
FBgn0031971	0.427009	0.989386	FALSE
FBgn0262579	0.65806	0.989386	FALSE
FBgn0039687	0.282891	0.989386	FALSE
FBgn0023167	-0.367998	0.989386	FALSE
FBgn0026319	1.99495	0.989386	FALSE
FBgn0019662	0.277996	0.989386	FALSE
FBgn0038474	0.210159	0.989386	FALSE
FBgn0036821	0.63972	0.989386	FALSE
FBgn0038425	0.271288	0.989386	FALSE
FBgn0003721	0.250916	0.989386	FALSE
FBgn0027560	-3.14809	0.989386	FALSE
FBgn0003114	0.271338	0.989386	FALSE
FBgn0039303	0.214918	0.989386	FALSE
FBgn0270926	0.2616	0.989386	FALSE
FBgn0034142	0.579186	0.989386	FALSE
FBgn0036271	-0.698423	0.989386	FALSE
FBgn0035234	2.72711	0.989386	FALSE
FBgn0086134	-0.209391	0.989386	FALSE
FBgn0032020	-0.233858	0.989386	FALSE
FBgn0030410	-0.264015	0.989386	FALSE
FBgn0032715	-0.378805	0.989386	FALSE
FBgn0283478	-0.25115	0.989386	FALSE
FBgn0040985	0.335244	0.989386	FALSE
FBgn0029588	-0.796259	0.989386	FALSE
FBgn0036882	-2.64963	0.989386	FALSE
FBgn0051352	2.39242	0.989386	FALSE
FBgn0038547	-0.579533	0.989386	FALSE
FBgn0035802	0.525059	0.989386	FALSE
FBgn0031836	-0.249861	0.989476	FALSE
FBgn0039006	1.05388	0.989736	FALSE
FBgn0264602	-2.21325	0.991902	FALSE
FBgn0035159	-0.331106	0.991902	FALSE
FBgn0033989	-0.346368	0.993961	FALSE
FBgn0250785	0.494177	0.993961	FALSE
FBgn0036886	0.19281	0.993961	FALSE
FBgn0011227	-0.405006	0.993961	FALSE
FBgn0033886	-0.330593	0.994334	FALSE
FBgn0264310	0.744623	0.994334	FALSE
FBgn0033187	0.40505	0.994334	FALSE
FBgn0034322	-0.637916	0.994334	FALSE
FBgn0033434	-0.193868	0.995829	FALSE
FBgn0037687	-0.336182	0.995829	FALSE
FBgn0034797	-1.74221	0.995829	FALSE
FBgn0267104	0.591793	0.997498	FALSE
FBgn0051922	-0.829386	0.997498	FALSE
FBgn0004657	0.286816	0.997498	FALSE
FBgn0030878	-0.421795	0.997498	FALSE
FBgn0038545	-0.214834	0.997498	FALSE
FBgn0036754	0.226386	0.997498	FALSE
FBgn0034046	0.312286	0.997498	FALSE
FBgn0041605	-4.28608	0.997779	FALSE
FBgn0027453	-0.307514	0.997779	FALSE
FBgn0041707	2.70206	0.997779	FALSE
FBgn0267823	-0.265409	0.997779	FALSE
FBgn0036193	-0.32121	0.997779	FALSE
FBgn0036212	1.0398	0.997779	FALSE
FBgn0004870	0.683255	0.997779	FALSE
FBgn0263617	1.01547	0.997779	FALSE
FBgn0025592	0.257915	0.997779	FALSE
FBgn0062928	-0.372931	0.998448	FALSE
FBgn0039129	-1.28578	0.999191	FALSE
FBgn0028426	-0.857903	0.999191	FALSE
FBgn0031497	-0.444732	0.999191	FALSE
FBgn0033199	-0.276515	0.999191	FALSE
FBgn0036732	2.42492	1	FALSE
FBgn0263766	-2.70392	1	FALSE
FBgn0085789	-0.817025	1	FALSE
FBgn0032690	-0.279948	1	FALSE
FBgn0032849	-0.179423	1	FALSE
FBgn0032251	-0.271622	1	FALSE
FBgn0036687	2.31701	1	FALSE
FBgn0028862	1.22717	1	FALSE
FBgn0267169	3.10505	1	FALSE
FBgn0000018	-0.591365	1	FALSE
FBgn0030882	-2.61643	1	FALSE
FBgn0004583	0.733778	1	FALSE
FBgn0267336	-1.62529	1	FALSE
FBgn0038499	-0.272946	1	FALSE
FBgn0031023	-0.702945	1	FALSE
FBgn0038928	0.250845	1	FALSE
FBgn0037743	0.309988	1	FALSE
FBgn0011205	0.21184	1	FALSE
FBgn0038550	1.11646	1	FALSE
FBgn0033352	0.239989	1	FALSE
FBgn0036210	0.32454	1	FALSE
FBgn0051373	-0.505644	1	FALSE
FBgn0032050	0.226387	1	FALSE
FBgn0266678	-2.72416	1	FALSE
FBgn0038237	-1.60824	1	FALSE
FBgn0262484	-1.15642	1	FALSE
FBgn0033579	2.05044	1	FALSE
FBgn0010520	0.270836	1	FALSE
FBgn0010808	-0.219762	1	FALSE
FBgn0004620	-2.92224	1	FALSE
FBgn0039914	0.781662	1	FALSE
FBgn0033627	0.553159	1	FALSE
FBgn0038609	-0.534752	1	FALSE
FBgn0033554	0.339615	1	FALSE
FBgn0033605	-0.365921	1	FALSE
FBgn0013762	0.534864	1	FALSE
FBgn0035534	0.494685	1	FALSE
FBgn0015818	-0.961263	1	FALSE
FBgn0036489	-0.238157	1	FALSE
FBgn0039665	-0.38992	1	FALSE
FBgn0264922	-0.291509	1	FALSE
FBgn0013981	-0.278503	1	FALSE
FBgn0263504	1.03274	1	FALSE
FBgn0015519	-3.90747	NA	FALSE
FBgn0035122	-0.254277	1	FALSE
FBgn0000108	0.585709	1	FALSE
FBgn0032402	2.84744	1	FALSE
FBgn0263987	0.230277	1	FALSE
FBgn0022359	-0.675253	1	FALSE
FBgn0030846	-3.68724	1	FALSE
FBgn0261703	-1.12253	1	FALSE
FBgn0023023	0.641974	1	FALSE
FBgn0031980	-0.302143	1	FALSE
FBgn0031873	-0.268356	1	FALSE
FBgn0015359	-0.234965	1	FALSE
FBgn0051388	-0.251115	1	FALSE
FBgn0035132	0.770865	1	FALSE
FBgn0033859	-0.307807	1	FALSE
FBgn0261086	2.45761	1	FALSE
FBgn0031717	-1.4973	1	FALSE
FBgn0029094	0.25795	1	FALSE
FBgn0015790	-0.166614	1	FALSE
FBgn0040268	-0.669438	1	FALSE
FBgn0010607	-0.223588	1	FALSE
FBgn0053635	0.276244	1	FALSE
FBgn0030183	0.625302	1	FALSE
FBgn0266958	0.494517	1	FALSE
FBgn0001257	-1.73305	1	FALSE
FBgn0037537	0.389067	1	FALSE
FBgn0014380	2.36913	1	FALSE
FBgn0037024	-0.269589	1	FALSE
FBgn0031018	1.39336	1	FALSE
FBgn0032789	-3.38325	1	FALSE
FBgn0036121	0.483635	1	FALSE
FBgn0040322	-0.582953	1	FALSE
FBgn0030520	0.236996	1	FALSE
FBgn0031526	-1.56198	1	FALSE
FBgn0040763	-1.30005	1	FALSE
FBgn0031099	0.469704	1	FALSE
FBgn0283680	-2.4991	1	FALSE
FBgn0037759	0.472286	1	FALSE
FBgn0083956	0.520861	1	FALSE
FBgn0041191	-0.237911	1	FALSE
FBgn0033526	-0.482715	1	FALSE
FBgn0016694	0.708385	1	FALSE
FBgn0085387	-3.11944	1	FALSE
FBgn0032247	-0.258943	1	FALSE
FBgn0039557	-0.202544	1	FALSE
FBgn0033185	0.257856	1	FALSE
FBgn0033698	0.662554	1	FALSE
FBgn0042178	0.364345	1	FALSE
FBgn0051812	0.465337	1	FALSE
FBgn0015600	-0.682882	1	FALSE
FBgn0030745	1.02297	1	FALSE
FBgn0039674	-0.178889	1	FALSE
FBgn0266124	0.21869	1	FALSE
FBgn0040372	0.37539	1	FALSE
FBgn0033767	-1.60199	1	FALSE
FBgn0053218	1.41303	1	FALSE
FBgn0034030	3.91205	1	FALSE
FBgn0063497	-1.21738	1	FALSE
FBgn0034436	-0.612997	1	FALSE
FBgn0035357	0.44199	1	FALSE
FBgn0030757	0.717366	1	FALSE
FBgn0263977	0.238047	1	FALSE
FBgn0030739	0.399956	1	FALSE
FBgn0003916	-1.67213	1	FALSE
FBgn0035904	3.17093	1	FALSE
FBgn0040367	0.816701	1	FALSE
FBgn0039462	0.379784	1	FALSE
FBgn0034725	2.67435	1	FALSE
FBgn0011289	-0.151882	1	FALSE
FBgn0051514	1.59046	1	FALSE
FBgn0020513	0.642239	1	FALSE
FBgn0036354	0.225011	1	FALSE
FBgn0002577	-1.76106	1	FALSE
FBgn0041164	0.671114	1	FALSE
FBgn0024183	0.347211	1	FALSE
FBgn0263143	0.313047	1	FALSE
FBgn0260987	0.265074	1	FALSE
FBgn0034049	0.234465	1	FALSE
FBgn0029864	-3.60388	1	FALSE
FBgn0262699	-0.583586	1	FALSE
FBgn0036749	-0.782935	1	FALSE
FBgn0036942	-0.324419	1	FALSE
FBgn0037714	-1.53692	1	FALSE
FBgn0266411	0.233908	1	FALSE
FBgn0035189	0.924374	1	FALSE
FBgn0000043	-0.270564	1	FALSE
FBgn0036612	-1.1972	1	FALSE
FBgn0029710	0.508451	1	FALSE
FBgn0031987	0.804249	1	FALSE
FBgn0012344	3.41829	1	FALSE
FBgn0261020	0.208278	1	FALSE
FBgn0039337	-0.418822	1	FALSE
FBgn0034644	0.250382	1	FALSE
FBgn0003486	1.15769	1	FALSE
FBgn0029693	-1.04261	1	FALSE
FBgn0032101	-0.21807	1	FALSE
FBgn0039002	-1.62474	1	FALSE
FBgn0032752	0.265858	1	FALSE
FBgn0037794	0.203825	1	FALSE
FBgn0037960	0.748971	1	FALSE
FBgn0035522	2.6737	1	FALSE
FBgn0034940	-0.257221	1	FALSE
FBgn0030668	0.269203	1	FALSE
FBgn0004403	-0.337658	1	FALSE
FBgn0014863	-2.65566	1	FALSE
FBgn0031343	2.44797	1	FALSE
FBgn0031337	1.82723	1	FALSE
FBgn0053774	-0.440354	1	FALSE
FBgn0000181	-0.173619	1	FALSE
FBgn0086558	-0.664268	1	FALSE
FBgn0031213	0.428991	1	FALSE
FBgn0010877	-0.248418	1	FALSE
FBgn0026411	1.69666	1	FALSE
FBgn0264546	-1.57769	1	FALSE
FBgn0029148	-0.27788	1	FALSE
FBgn0054001	-0.948817	1	FALSE
FBgn0027783	0.249025	1	FALSE
FBgn0034717	-4.47826	1	FALSE
FBgn0002872	0.315512	1	FALSE
FBgn0264832	-1.78422	1	FALSE
FBgn0034433	0.199807	1	FALSE
FBgn0030170	0.603065	1	FALSE
FBgn0003514	-0.236236	1	FALSE
FBgn0261111	-0.708136	1	FALSE
FBgn0044047	0.794363	1	FALSE
FBgn0000377	0.219383	1	FALSE
FBgn0038655	3.39514	1	FALSE
FBgn0040342	-1.85522	1	FALSE
FBgn0250789	0.381589	1	FALSE
FBgn0033855	1.24705	1	FALSE
FBgn0029825	-0.417353	1	FALSE
FBgn0038651	0.760139	1	FALSE
FBgn0034390	1.01627	1	FALSE
FBgn0003390	0.975667	1	FALSE
FBgn0051673	-0.268731	1	FALSE
FBgn0005670	0.952083	1	FALSE
FBgn0024943	-3.40149	1	FALSE
FBgn0025836	0.402834	1	FALSE
FBgn0039073	0.245724	1	FALSE
FBgn0035690	-0.751343	1	FALSE
FBgn0035337	0.400345	1	FALSE
FBgn0286204	-1.45155	1	FALSE
FBgn0039269	-0.294862	1	FALSE
FBgn0050090	-3.29942	1	FALSE
FBgn0261277	2.45356	1	FALSE
FBgn0040235	-0.266958	1	FALSE
FBgn0000274	0.529703	1	FALSE
FBgn0031979	-1.12618	1	FALSE
FBgn0021967	-0.264958	1	FALSE
FBgn0004859	1.54292	1	FALSE
FBgn0034938	0.345735	1	FALSE
FBgn0031187	0.228447	1	FALSE
FBgn0039167	-0.781622	1	FALSE
FBgn0267431	1.53257	1	FALSE
FBgn0036107	0.314172	1	FALSE
FBgn0031361	0.244166	1	FALSE
FBgn0032871	-0.344331	1	FALSE
FBgn0026255	-1.9325	1	FALSE
FBgn0267429	-2.68133	NA	FALSE
FBgn0040296	0.981793	1	FALSE
FBgn0021995	0.213761	1	FALSE
FBgn0031232	-1.28886	1	FALSE
FBgn0026398	2.1191	1	FALSE
FBgn0026378	-0.208148	1	FALSE
FBgn0036977	1.26712	1	FALSE
FBgn0040984	1.06739	1	FALSE
FBgn0263831	-0.229049	1	FALSE
FBgn0026602	-1.08278	1	FALSE
FBgn0001941	-0.198014	1	FALSE
FBgn0003719	1.10648	1	FALSE
FBgn0032224	-0.232722	1	FALSE
FBgn0261268	0.223378	1	FALSE
FBgn0267108	-2.9995	1	FALSE
FBgn0032059	-0.261539	1	FALSE
FBgn0036272	0.248073	1	FALSE
FBgn0038828	-0.34869	1	FALSE
FBgn0021767	-3.004	1	FALSE
FBgn0033988	-0.74731	1	FALSE
FBgn0035807	0.555607	1	FALSE
FBgn0001174	1.12722	1	FALSE
FBgn0035586	-0.344009	1	FALSE
FBgn0032407	0.181155	1	FALSE
FBgn0015543	-1.09077	1	FALSE
FBgn0032209	2.70037	1	FALSE
FBgn0265980	-2.68278	NA	FALSE
FBgn0036857	-0.885621	1	FALSE
FBgn0038234	-0.225834	1	FALSE
FBgn0250848	0.776921	1	FALSE
FBgn0034451	0.420824	1	FALSE
FBgn0000449	-2.72579	1	FALSE
FBgn0053474	1.10351	1	FALSE
FBgn0267033	1.35913	1	FALSE
FBgn0030734	0.613069	1	FALSE
FBgn0014427	-0.387133	1	FALSE
FBgn0050383	-0.628845	1	FALSE
FBgn0039343	-1.35917	1	FALSE
FBgn0266309	-0.571509	1	FALSE
FBgn0260486	0.565401	1	FALSE
FBgn0030055	-0.610398	1	FALSE
FBgn0026323	0.296412	1	FALSE
FBgn0025740	0.28908	1	FALSE
FBgn0039788	-1.87768	1	FALSE
FBgn0266429	-4.42535	NA	FALSE
FBgn0030801	-0.246272	1	FALSE
FBgn0034978	-2.68401	1	FALSE
FBgn0051457	-0.352234	1	FALSE
FBgn0030692	-0.238663	1	FALSE
FBgn0040031	-2.34126	1	FALSE
FBgn0039350	-0.224234	1	FALSE
FBgn0024920	0.264258	1	FALSE
FBgn0044049	1.23384	1	FALSE
FBgn0030640	-1.66259	1	FALSE
FBgn0037087	-0.225262	1	FALSE
FBgn0266681	-0.479609	1	FALSE
FBgn0034921	-0.479073	1	FALSE
FBgn0039959	0.301179	1	FALSE
FBgn0260986	-0.179439	1	FALSE
FBgn0034081	-0.259459	1	FALSE
FBgn0063491	-0.961474	1	FALSE
FBgn0087021	-0.210635	1	FALSE
FBgn0262364	1.12107	1	FALSE
FBgn0033750	-0.290437	1	FALSE
FBgn0033092	-0.468745	1	FALSE
FBgn0010288	0.55549	1	FALSE
FBgn0051365	-0.170927	1	FALSE
FBgn0039543	-0.237734	1	FALSE
FBgn0086378	0.316205	1	FALSE
FBgn0036373	-0.595035	1	FALSE
FBgn0262160	-3.13203	1	FALSE
FBgn0038552	-0.428725	1	FALSE
FBgn0031184	0.512502	1	FALSE
FBgn0033907	0.261421	1	FALSE
FBgn0037853	-1.92454	1	FALSE
FBgn0037144	0.308536	1	FALSE
FBgn0035497	0.35073	1	FALSE
FBgn0038475	0.264299	1	FALSE
FBgn0069973	2.12766	1	FALSE
FBgn0010516	-0.24659	1	FALSE
FBgn0033690	-0.795167	1	FALSE
FBgn0261396	-0.421915	1	FALSE
FBgn0050460	3.06517	1	FALSE
FBgn0002579	-0.287184	1	FALSE
FBgn0004118	-1.6466	1	FALSE
FBgn0052199	2.6204	1	FALSE
FBgn0032494	-1.88717	1	FALSE
FBgn0015808	0.935476	1	FALSE
FBgn0010409	-0.856781	1	FALSE
FBgn0037001	0.230458	1	FALSE
FBgn0000116	1.25096	1	FALSE
FBgn0038578	-0.603642	1	FALSE
FBgn0260431	0.458357	1	FALSE
FBgn0026702	0.468537	1	FALSE
FBgn0086669	-2.61026	1	FALSE
FBgn0016687	0.414969	1	FALSE
FBgn0051363	-0.215916	1	FALSE
FBgn0045866	-0.192457	1	FALSE
FBgn0053513	-4.22268	1	FALSE
FBgn0033076	-4.25557	NA	FALSE
FBgn0031479	-0.307449	1	FALSE
FBgn0086698	-0.455261	1	FALSE
FBgn0010078	-0.289758	1	FALSE
FBgn0039627	-0.354423	1	FALSE
FBgn0052856	-0.537712	1	FALSE
FBgn0031188	-0.304394	1	FALSE
FBgn0085236	-1.22918	1	FALSE
FBgn0035570	0.793881	1	FALSE
FBgn0087039	0.175776	1	FALSE
FBgn0261387	0.191641	1	FALSE
FBgn0033798	-2.1351	1	FALSE
FBgn0029526	1.67728	1	FALSE
FBgn0033853	0.257269	1	FALSE
FBgn0004957	0.292102	1	FALSE
FBgn0266666	-0.558582	1	FALSE
FBgn0010228	-2.72852	1	FALSE
FBgn0036846	-0.234953	1	FALSE
FBgn0040823	0.914727	1	FALSE
FBgn0267782	1.45695	1	FALSE
FBgn0015569	0.857859	1	FALSE
FBgn0026144	0.547422	1	FALSE
FBgn0082585	0.935317	1	FALSE
FBgn0039110	-0.20379	1	FALSE
FBgn0014184	-0.229905	1	FALSE
FBgn0027617	0.244276	1	FALSE
FBgn0260469	2.41269	1	FALSE
FBgn0035471	0.149853	1	FALSE
FBgn0038045	1.04737	1	FALSE
FBgn0033041	-5.10179	NA	FALSE
FBgn0036733	-0.31816	1	FALSE
FBgn0026577	-0.356257	1	FALSE
FBgn0035392	0.399163	1	FALSE
FBgn0037728	-0.370184	1	FALSE
FBgn0039385	-0.304406	1	FALSE
FBgn0036317	-0.312664	1	FALSE
FBgn0002567	-0.473611	1	FALSE
FBgn0001225	-0.625814	1	FALSE
FBgn0031603	-0.350346	1	FALSE
FBgn0035619	2.11281	1	FALSE
FBgn0034468	2.1472	1	FALSE
FBgn0264385	0.370556	1	FALSE
FBgn0259740	1.99946	1	FALSE
FBgn0004828	-0.219497	1	FALSE
FBgn0266225	-2.55928	1	FALSE
FBgn0263507	0.322502	1	FALSE
FBgn0262599	-2.59187	1	FALSE
FBgn0001965	-0.987238	1	FALSE
FBgn0030025	-0.441766	1	FALSE
FBgn0031909	-0.208012	1	FALSE
FBgn0003082	0.70865	1	FALSE
FBgn0038261	-3.65572	NA	FALSE
FBgn0028689	0.193936	1	FALSE
FBgn0086362	-0.214456	1	FALSE
FBgn0029896	-3.53109	1	FALSE
FBgn0031161	0.261986	1	FALSE
FBgn0004892	2.14804	1	FALSE
FBgn0010215	0.208417	1	FALSE
FBgn0023519	-0.206773	1	FALSE
FBgn0283545	-1.46623	1	FALSE
FBgn0011282	2.29748	NA	FALSE
FBgn0261953	-2.90071	1	FALSE
FBgn0037012	2.12877	1	FALSE
FBgn0046692	0.272083	1	FALSE
FBgn0266744	-0.811053	1	FALSE
FBgn0261722	0.304191	1	FALSE
FBgn0266768	0.374174	1	FALSE
FBgn0037063	-0.444254	1	FALSE
FBgn0265810	1.6514	1	FALSE
FBgn0263132	-1.0169	1	FALSE
FBgn0031805	1.98354	1	FALSE
FBgn0035725	1.07541	1	FALSE
FBgn0035469	-0.240938	1	FALSE
FBgn0259216	-2.94819	1	FALSE
FBgn0005775	-1.3731	1	FALSE
FBgn0027081	0.195827	1	FALSE
FBgn0031044	0.245333	1	FALSE
FBgn0031623	1.43889	1	FALSE
FBgn0010590	-0.381903	1	FALSE
FBgn0001296	-1.14953	1	FALSE
FBgn0039407	0.370873	1	FALSE
FBgn0259482	-0.22888	1	FALSE
FBgn0034083	0.514146	1	FALSE
FBgn0263773	0.48561	1	FALSE
FBgn0026196	-0.321283	1	FALSE
FBgn0263705	0.714713	1	FALSE
FBgn0037347	0.346983	1	FALSE
FBgn0022027	-0.198761	1	FALSE
FBgn0030418	-0.258657	1	FALSE
FBgn0034743	-0.274685	1	FALSE
FBgn0086253	-0.288939	1	FALSE
FBgn0033717	-0.330207	1	FALSE
FBgn0016726	-0.305496	1	FALSE
FBgn0036187	-0.362349	1	FALSE
FBgn0250839	2.73061	1	FALSE
FBgn0029067	-0.187551	1	FALSE
FBgn0030136	-0.2829	1	FALSE
FBgn0026320	1.06906	1	FALSE
FBgn0265731	1.87702	1	FALSE
FBgn0003300	0.754341	1	FALSE
FBgn0085243	0.877708	1	FALSE
FBgn0038110	-0.237608	1	FALSE
FBgn0083978	-1.39456	1	FALSE
FBgn0031169	1.48065	1	FALSE
FBgn0036836	1.63039	1	FALSE
FBgn0261930	-1.77638	1	FALSE
FBgn0261535	0.158642	1	FALSE
FBgn0051451	-3.17025	1	FALSE
FBgn0052537	-0.492908	1	FALSE
FBgn0262993	0.532779	1	FALSE
FBgn0262508	-2.80717	1	FALSE
FBgn0051453	0.191155	1	FALSE
FBgn0033860	-2.35015	1	FALSE
FBgn0266139	-2.94361	NA	FALSE
FBgn0035693	-2.53489	1	FALSE
FBgn0265710	-2.20331	1	FALSE
FBgn0000459	2.17948	1	FALSE
FBgn0034495	-0.366296	1	FALSE
FBgn0031999	0.617048	1	FALSE
FBgn0052576	0.272476	1	FALSE
FBgn0051274	2.03825	NA	FALSE
FBgn0033540	0.844024	1	FALSE
FBgn0015765	0.33912	1	FALSE
FBgn0036414	-2.27308	1	FALSE
FBgn0025866	0.218153	1	FALSE
FBgn0265962	2.09651	1	FALSE
FBgn0264817	2.12887	1	FALSE
FBgn0029665	-0.224184	1	FALSE
FBgn0040528	2.49863	1	FALSE
FBgn0054031	-0.892743	1	FALSE
FBgn0051436	-3.41943	NA	FALSE
FBgn0260799	0.246255	1	FALSE
FBgn0028658	0.465414	1	FALSE
FBgn0034467	-2.30245	1	FALSE
FBgn0051390	-0.204593	1	FALSE
FBgn0263750	-1.43724	1	FALSE
FBgn0266836	2.21285	1	FALSE
FBgn0261553	-0.390902	1	FALSE
FBgn0267635	2.12888	1	FALSE
FBgn0030571	-0.233031	1	FALSE
FBgn0261284	-0.69704	1	FALSE
FBgn0052447	-2.97227	1	FALSE
FBgn0037723	0.340707	1	FALSE
FBgn0038292	-1.08067	1	FALSE
FBgn0035432	-0.33726	1	FALSE
FBgn0034084	-0.18234	1	FALSE
FBgn0026432	0.339454	1	FALSE
FBgn0004698	0.368957	1	FALSE
FBgn0032882	0.198044	1	FALSE
FBgn0278598	-0.335016	1	FALSE
FBgn0030452	1.2765	1	FALSE
FBgn0027094	0.468592	1	FALSE
FBgn0036620	-0.883049	1	FALSE
FBgn0283525	0.176824	1	FALSE
FBgn0039946	-0.342347	1	FALSE
FBgn0029531	1.43573	1	FALSE
FBgn0011290	-0.205794	1	FALSE
FBgn0261596	-0.258732	1	FALSE
FBgn0051155	-0.19838	1	FALSE
FBgn0015781	-0.417452	1	FALSE
FBgn0037565	-1.87619	1	FALSE
FBgn0034275	2.10904	1	FALSE
FBgn0265203	3.44078	NA	FALSE
FBgn0030611	0.377889	1	FALSE
FBgn0032474	-0.498937	1	FALSE
FBgn0034061	-0.284278	1	FALSE
FBgn0023170	-0.335101	1	FALSE
FBgn0036843	0.529812	1	FALSE
FBgn0030093	-0.860312	1	FALSE
FBgn0038654	1.96498	1	FALSE
FBgn0265726	-1.21307	1	FALSE
FBgn0053792	-0.988206	1	FALSE
FBgn0029885	-0.236537	1	FALSE
FBgn0031620	-2.25763	1	FALSE
FBgn0030629	-0.322647	1	FALSE
FBgn0027526	-0.199619	1	FALSE
FBgn0264339	-3.76512	1	FALSE
FBgn0036742	-1.50738	1	FALSE
FBgn0263667	0.381569	1	FALSE
FBgn0032330	0.697196	1	FALSE
FBgn0267028	-0.880585	1	FALSE
FBgn0023512	-0.205369	1	FALSE
FBgn0265598	-0.66653	1	FALSE
FBgn0004618	-1.58381	1	FALSE
FBgn0015572	-1.35111	1	FALSE
FBgn0036723	-1.67288	1	FALSE
FBgn0036324	-0.517646	1	FALSE
FBgn0035854	0.235911	1	FALSE
FBgn0039928	0.299923	1	FALSE
FBgn0036810	0.877651	1	FALSE
FBgn0031435	0.362339	1	FALSE
FBgn0003888	1.85215	1	FALSE
FBgn0035956	-2.58808	1	FALSE
FBgn0028398	0.217565	1	FALSE
FBgn0052207	-0.238911	1	FALSE
FBgn0040001	2.27716	1	FALSE
FBgn0024196	-0.307704	1	FALSE
FBgn0028507	-0.319439	1	FALSE
FBgn0034411	-3.15306	1	FALSE
FBgn0085810	-1.447	1	FALSE
FBgn0032374	0.591972	1	FALSE
FBgn0003068	-1.87127	1	FALSE
FBgn0034999	-0.724614	1	FALSE
FBgn0033427	0.226476	1	FALSE
FBgn0052344	0.171464	1	FALSE
FBgn0032884	-0.2363	1	FALSE
FBgn0027376	2.70137	NA	FALSE
FBgn0036090	-0.17511	1	FALSE
FBgn0000504	1.29336	1	FALSE
FBgn0050181	-2.47288	1	FALSE
FBgn0264294	-0.193787	1	FALSE
FBgn0034856	-1.97024	1	FALSE
FBgn0278608	0.275211	1	FALSE
FBgn0050440	0.804051	1	FALSE
FBgn0004198	2.73113	1	FALSE
FBgn0000028	-1.36351	1	FALSE
FBgn0037060	1.36459	1	FALSE
FBgn0034179	-0.174132	1	FALSE
FBgn0037251	0.505207	1	FALSE
FBgn0053056	0.799944	1	FALSE
FBgn0038738	-0.154505	1	FALSE
FBgn0031228	-0.247912	1	FALSE
FBgn0033903	0.583474	1	FALSE
FBgn0043001	-0.26882	1	FALSE
FBgn0028707	0.366795	1	FALSE
FBgn0010053	0.283328	1	FALSE
FBgn0038421	0.228407	1	FALSE
FBgn0011596	2.76361	NA	FALSE
FBgn0040321	-0.846658	1	FALSE
FBgn0263745	-0.505769	1	FALSE
FBgn0031893	0.163702	1	FALSE
FBgn0037653	-0.189607	1	FALSE
FBgn0051716	0.155456	1	FALSE
FBgn0001189	0.231178	1	FALSE
FBgn0030658	0.199483	1	FALSE
FBgn0033889	0.271846	1	FALSE
FBgn0039972	0.310462	1	FALSE
FBgn0286030	-1.19957	1	FALSE
FBgn0013325	-0.284681	1	FALSE
FBgn0051477	-2.92105	NA	FALSE
FBgn0030077	-3.17935	1	FALSE
FBgn0039470	-2.77814	NA	FALSE
FBgn0005655	0.190476	1	FALSE
FBgn0036350	2.15402	1	FALSE
FBgn0035140	-0.365151	1	FALSE
FBgn0039116	-0.218711	1	FALSE
FBgn0283439	-1.32811	1	FALSE
FBgn0040899	-0.505405	1	FALSE
FBgn0024509	0.214843	1	FALSE
FBgn0038467	0.364511	1	FALSE
FBgn0039450	-0.385757	1	FALSE
FBgn0263257	-3.71217	1	FALSE
FBgn0030028	0.711578	1	FALSE
FBgn0040323	-0.351438	1	FALSE
FBgn0029580	-2.81452	1	FALSE
FBgn0037468	-0.22875	1	FALSE
FBgn0260456	0.164439	1	FALSE
FBgn0039260	-0.183717	1	FALSE
FBgn0034172	0.157357	1	FALSE
FBgn0031592	2.10648	1	FALSE
FBgn0036862	2.57443	1	FALSE
FBgn0037108	-0.318401	1	FALSE
FBgn0025627	-1.27587	1	FALSE
FBgn0035438	-0.184664	1	FALSE
FBgn0265767	0.496648	1	FALSE
FBgn0032013	-2.54369	1	FALSE
FBgn0031255	2.38166	1	FALSE
FBgn0050403	0.446955	1	FALSE
FBgn0030085	-2.76754	NA	FALSE
FBgn0266377	-2.52294	1	FALSE
FBgn0265149	0.994711	1	FALSE
FBgn0033608	-0.208627	1	FALSE
FBgn0260477	2.15473	1	FALSE
FBgn0021895	-0.19304	1	FALSE
FBgn0038535	-0.245985	1	FALSE
FBgn0029711	0.412378	1	FALSE
FBgn0023523	2.41143	1	FALSE
FBgn0040233	-0.398505	1	FALSE
FBgn0035092	-1.93087	1	FALSE
FBgn0042112	0.262904	1	FALSE
FBgn0003250	1.36239	1	FALSE
FBgn0034138	-0.25413	1	FALSE
FBgn0024814	-0.193272	1	FALSE
FBgn0030351	-0.247819	1	FALSE
FBgn0264962	0.258173	1	FALSE
FBgn0027111	-2.51757	1	FALSE
FBgn0250753	-0.207039	1	FALSE
FBgn0260874	3.73568	NA	FALSE
FBgn0050398	1.68625	1	FALSE
FBgn0033226	-0.225445	1	FALSE
FBgn0023527	-0.194798	1	FALSE
FBgn0265634	2.76433	1	FALSE
FBgn0037076	0.744892	1	FALSE
FBgn0036964	-0.226585	1	FALSE
FBgn0032733	1.98111	1	FALSE
FBgn0011656	-0.84295	1	FALSE
FBgn0031817	-0.744428	1	FALSE
FBgn0284255	-0.21695	1	FALSE
FBgn0028434	-0.35511	1	FALSE
FBgn0033748	-1.6328	1	FALSE
FBgn0052687	-1.8189	1	FALSE
FBgn0039790	-0.288715	1	FALSE
FBgn0039870	0.200522	1	FALSE
FBgn0039120	0.24534	1	FALSE
FBgn0053108	0.458398	1	FALSE
FBgn0025712	1.35981	1	FALSE
FBgn0034583	-0.698727	1	FALSE
FBgn0030816	-0.733103	1	FALSE
FBgn0037305	-0.37817	1	FALSE
FBgn0085450	0.793986	1	FALSE
FBgn0034950	2.41152	1	FALSE
FBgn0032166	-0.273686	1	FALSE
FBgn0264678	0.637381	1	FALSE
FBgn0042712	-0.183541	1	FALSE
FBgn0035141	0.219422	1	FALSE
FBgn0052850	-0.545591	1	FALSE
FBgn0284444	2.12911	1	FALSE
FBgn0266819	-2.73644	NA	FALSE
FBgn0259992	-2.21138	1	FALSE
FBgn0034085	-2.78503	1	FALSE
FBgn0052547	1.08864	1	FALSE
FBgn0032290	0.189805	1	FALSE
FBgn0035630	0.34608	1	FALSE
FBgn0051510	0.243247	1	FALSE
FBgn0001258	-1.6242	1	FALSE
FBgn0266750	1.81338	1	FALSE
FBgn0034958	0.19626	1	FALSE
FBgn0000179	-2.27308	1	FALSE
FBgn0035523	0.170245	1	FALSE
FBgn0262166	0.799363	1	FALSE
FBgn0015805	-0.212176	1	FALSE
FBgn0036896	0.346123	1	FALSE
FBgn0034988	-0.242579	1	FALSE
FBgn0267243	2.42996	NA	FALSE
FBgn0037754	-1.22148	1	FALSE
FBgn0261597	-0.367389	1	FALSE
FBgn0035309	-0.66139	1	FALSE
FBgn0029503	0.169282	1	FALSE
FBgn0042125	0.26139	1	FALSE
FBgn0250869	-0.271242	1	FALSE
FBgn0037797	-2.09235	1	FALSE
FBgn0286506	0.513117	1	FALSE
FBgn0030574	2.17371	1	FALSE
FBgn0037824	-2.26205	1	FALSE
FBgn0031652	-0.454767	1	FALSE
FBgn0034262	1.79091	1	FALSE
FBgn0266005	0.354563	1	FALSE
FBgn0023545	0.170163	1	FALSE
FBgn0000575	0.348708	1	FALSE
FBgn0032246	-0.273686	1	FALSE
FBgn0050091	-2.68859	1	FALSE
FBgn0031413	-0.658334	1	FALSE
FBgn0000071	-1.72623	1	FALSE
FBgn0036059	0.184308	1	FALSE
FBgn0033928	-0.29154	1	FALSE
FBgn0040394	-0.254635	1	FALSE
FBgn0037204	2.38695	1	FALSE
FBgn0062565	-3.02004	1	FALSE
FBgn0030156	-4.488	NA	FALSE
FBgn0260856	0.251676	1	FALSE
FBgn0035692	-0.194771	1	FALSE
FBgn0052110	2.12917	1	FALSE
FBgn0031393	0.645963	1	FALSE
FBgn0030314	-0.184955	1	FALSE
FBgn0035838	0.146265	1	FALSE
FBgn0284247	-2.52743	1	FALSE
FBgn0052037	-2.02118	1	FALSE
FBgn0263988	2.66566	NA	FALSE
FBgn0030508	-1.90929	1	FALSE
FBgn0031284	0.316863	1	FALSE
FBgn0000356	-4.22372	1	FALSE
FBgn0000606	-1.01189	1	FALSE
FBgn0260006	-1.78409	1	FALSE
FBgn0037391	-0.375377	1	FALSE
FBgn0030925	1.36184	1	FALSE
FBgn0082942	-2.09891	1	FALSE
FBgn0028993	1.34022	1	FALSE
FBgn0025394	0.209953	1	FALSE
FBgn0087013	0.172595	1	FALSE
FBgn0035679	0.187625	1	FALSE
FBgn0052176	-0.196711	1	FALSE
FBgn0031059	-0.253851	1	FALSE
FBgn0037446	-0.199249	1	FALSE
FBgn0036150	2.12921	1	FALSE
FBgn0033000	0.304159	1	FALSE
FBgn0020385	-0.293889	1	FALSE
FBgn0267067	-1.47453	1	FALSE
FBgn0267124	2.12921	NA	FALSE
FBgn0036556	0.252841	1	FALSE
FBgn0266346	1.67775	1	FALSE
FBgn0031194	-0.41636	1	FALSE
FBgn0036301	0.151544	1	FALSE
FBgn0032670	1.51218	1	FALSE
FBgn0036726	-0.18363	1	FALSE
FBgn0032957	0.222426	1	FALSE
FBgn0024177	-0.575081	1	FALSE
FBgn0039357	0.490462	1	FALSE
FBgn0267081	1.42487	1	FALSE
FBgn0017567	-0.154131	1	FALSE
FBgn0038129	0.234254	1	FALSE
FBgn0003248	2.43684	NA	FALSE
FBgn0086054	-2.19571	NA	FALSE
FBgn0023090	1.04081	1	FALSE
FBgn0038257	-2.67568	1	FALSE
FBgn0041233	1.98359	1	FALSE
FBgn0263463	-2.17853	1	FALSE
FBgn0038065	0.159913	1	FALSE
FBgn0259818	0.559424	1	FALSE
FBgn0038548	0.199139	1	FALSE
FBgn0013720	-0.194931	1	FALSE
FBgn0050467	-0.176654	1	FALSE
FBgn0040007	-0.316284	1	FALSE
FBgn0259483	-0.512776	1	FALSE
FBgn0010398	-0.604934	1	FALSE
FBgn0038747	0.594033	1	FALSE
[truncated: 8,428 more rows]

## Sheet: SuppFig2CD-Df
gene_id	log2FoldChange	padj	is_diff
FBgn0035641	5.92376	2.81643e-115	TRUE
FBgn0002645	4.63354	1.52182e-91	TRUE
FBgn0043796	6.74092	5.47935e-88	TRUE
FBgn0052447	-39.8477	7.25655e-60	TRUE
FBgn0033101	5.8096	8.61465e-47	TRUE
FBgn0019952	-38.0857	8.96793e-47	TRUE
FBgn0003046	38.0832	1.37338e-41	TRUE
FBgn0039098	4.2051	3.28593e-40	TRUE
FBgn0014469	9.38071	1.75122e-39	TRUE
FBgn0051216	4.271	7.10177e-29	TRUE
FBgn0034816	2.63144	7.10177e-29	TRUE
FBgn0261928	-37.3466	5.5765e-28	TRUE
FBgn0267585	8.38607	4.93507e-25	TRUE
FBgn0030687	5.14641	9.13411e-24	TRUE
FBgn0262104	45.5204	3.12517e-23	TRUE
FBgn0052581	-1.91739	9.53738e-21	TRUE
FBgn0285991	-3.80006	1.38891e-19	TRUE
FBgn0259926	-32.4705	2.3357e-19	TRUE
FBgn0037525	7.29673	6.72892e-18	TRUE
FBgn0028956	4.76843	1.16647e-17	TRUE
FBgn0052205	2.36556	3.83321e-17	TRUE
FBgn0263490	3.77663	7.26489e-17	TRUE
FBgn0058354	-2.00456	7.91522e-16	TRUE
FBgn0033980	4.19011	6.04989e-14	TRUE
FBgn0286203	2.54505	1.02361e-13	TRUE
FBgn0032235	4.9737	1.60024e-13	TRUE
FBgn0020414	2.47706	2.18784e-12	TRUE
FBgn0031157	3.96936	2.19128e-12	TRUE
FBgn0266719	1.27724	6.17645e-12	TRUE
FBgn0284435	3.962	1.80335e-11	TRUE
FBgn0265011	-30.3335	4.63563e-11	TRUE
FBgn0016075	-16.9718	1.17611e-10	TRUE
FBgn0051633	-1.34946	1.17611e-10	TRUE
FBgn0035702	1.75128	2.05374e-10	TRUE
FBgn0005771	14.518	1.46325e-09	TRUE
FBgn0023000	2.8734	2.00152e-09	TRUE
FBgn0031535	2.82961	4.60077e-09	TRUE
FBgn0264942	2.06259	4.90794e-09	TRUE
FBgn0030412	3.59754	4.90794e-09	TRUE
FBgn0031760	2.53136	4.90794e-09	TRUE
FBgn0265268	16.2172	8.14132e-09	TRUE
FBgn0028952	2.30546	9.29403e-09	TRUE
FBgn0000057	1.80532	1.29703e-08	TRUE
FBgn0032910	4.17742	1.90006e-08	TRUE
FBgn0031344	1.68385	1.99603e-08	TRUE
FBgn0037842	1.56403	2.81295e-08	TRUE
FBgn0029676	1.04224	2.89827e-08	TRUE
FBgn0025549	-1.01865	5.66843e-08	TRUE
FBgn0025837	4.44178	1.06601e-07	TRUE
FBgn0025726	1.90437	1.24721e-07	TRUE
FBgn0015714	4.99897	1.24721e-07	TRUE
FBgn0033205	2.81919	2.03526e-07	TRUE
FBgn0264672	1.17771	5.12928e-07	TRUE
FBgn0263780	5.11799	8.43095e-07	TRUE
FBgn0053196	-14.8761	9.01793e-07	TRUE
FBgn0085638	1.72126	9.06585e-07	TRUE
FBgn0051674	-1.99777	9.1923e-07	TRUE
FBgn0266347	3.64879	1.22319e-06	TRUE
FBgn0030073	-2.87443	1.47848e-06	TRUE
FBgn0014011	1.24921	1.47848e-06	TRUE
FBgn0033304	-3.16887	1.67528e-06	TRUE
FBgn0027070	-1.08073	2.18159e-06	TRUE
FBgn0050184	-4.55275	2.72706e-06	TRUE
FBgn0050488	-25.3669	3.02631e-06	TRUE
FBgn0038462	0.754661	3.02631e-06	FALSE
FBgn0010504	-0.803555	3.83353e-06	FALSE
FBgn0034219	4.59542	4.39555e-06	TRUE
FBgn0052010	5.71907	5.97855e-06	TRUE
FBgn0003141	-0.94112	6.88782e-06	FALSE
FBgn0262108	1.99035	8.51893e-06	TRUE
FBgn0032869	-2.81228	9.80439e-06	TRUE
FBgn0039859	2.09685	1.0302e-05	TRUE
FBgn0032079	3.45457	1.04756e-05	TRUE
FBgn0031874	2.24289	1.23543e-05	TRUE
FBgn0031275	-10.0262	1.61152e-05	TRUE
FBgn0037370	-0.7911	1.78045e-05	FALSE
FBgn0036927	0.882525	2.19458e-05	FALSE
FBgn0047199	2.60935	2.94788e-05	TRUE
FBgn0050005	1.30142	3.65917e-05	TRUE
FBgn0086265	-26.2789	3.65917e-05	TRUE
FBgn0267910	-2.38249	4.44954e-05	TRUE
FBgn0267733	-2.41857	6.12271e-05	TRUE
FBgn0052791	-2.8682	7.95441e-05	TRUE
FBgn0031473	4.51699	8.3256e-05	TRUE
FBgn0033836	3.62455	8.3256e-05	TRUE
FBgn0052549	-0.989171	9.09011e-05	FALSE
FBgn0010434	3.45111	9.85112e-05	TRUE
FBgn0034312	2.31095	0.000102808	TRUE
FBgn0052373	-2.81312	0.000115072	TRUE
FBgn0032249	1.63303	0.000120282	TRUE
FBgn0000355	-10.8183	0.000126161	TRUE
FBgn0035113	2.7213	0.000130169	TRUE
FBgn0262620	2.32477	0.000135271	TRUE
FBgn0058191	0.998694	0.000167233	FALSE
FBgn0030955	3.96865	0.000214358	TRUE
FBgn0262887	2.22257	0.000229038	TRUE
FBgn0029820	-0.881028	0.00031158	FALSE
FBgn0263397	-6.93303	0.000320107	TRUE
FBgn0263241	-1.02669	0.00035004	TRUE
FBgn0036646	2.34984	0.000376992	TRUE
FBgn0010287	0.615657	0.000383361	FALSE
FBgn0039970	-1.13606	0.000383361	TRUE
FBgn0027564	-0.750685	0.000390601	FALSE
FBgn0035552	16.3441	0.000390601	TRUE
FBgn0039283	-7.37134	0.000406945	TRUE
FBgn0032521	0.873709	0.000442794	FALSE
FBgn0037186	-1.60632	0.000442794	TRUE
FBgn0058469	5.10357	0.000454546	TRUE
FBgn0014342	2.47836	0.000512054	TRUE
FBgn0031097	-7.02468	0.000580194	TRUE
FBgn0032889	2.18219	0.000629862	TRUE
FBgn0261258	2.11472	0.000629862	TRUE
FBgn0039993	-0.650481	0.000654246	FALSE
FBgn0267827	-7.52544	0.000672914	TRUE
FBgn0030485	-2.34155	0.000714532	TRUE
FBgn0015520	1.14491	0.00075977	TRUE
FBgn0264703	-1.74145	0.00080106	TRUE
FBgn0263662	5.28892	0.000873974	TRUE
FBgn0265761	5.84951	0.000960923	TRUE
FBgn0030048	-0.719287	0.000960923	FALSE
FBgn0034255	1.80139	0.000970948	TRUE
FBgn0038419	-1.7446	0.000991824	TRUE
FBgn0034321	-1.40743	0.0010331	TRUE
FBgn0036670	3.00334	0.00122564	TRUE
FBgn0261802	1.17398	0.00141019	TRUE
FBgn0024732	-0.861336	0.00155739	FALSE
FBgn0051658	1.15966	0.0016974	TRUE
FBgn0025693	-1.64517	0.00172541	TRUE
FBgn0035204	-0.786286	0.00192705	FALSE
FBgn0052064	29.7045	0.00203026	TRUE
FBgn0015663	-1.698	0.00204227	TRUE
FBgn0032519	4.62272	0.00253759	TRUE
FBgn0259244	-3.87697	0.00293713	TRUE
FBgn0030625	1.03124	0.00352878	TRUE
FBgn0034496	0.588228	0.00352878	FALSE
FBgn0037282	0.522722	0.00433304	FALSE
FBgn0032161	1.02273	0.00433304	TRUE
FBgn0039282	-2.00026	0.00481397	TRUE
FBgn0025382	1.54795	0.00501221	TRUE
FBgn0035162	0.767592	0.00532276	FALSE
FBgn0032744	1.33024	0.00607216	TRUE
FBgn0038966	2.8309	0.00618673	TRUE
FBgn0261584	1.52594	0.00636314	TRUE
FBgn0265191	0.620645	0.00818255	FALSE
FBgn0035205	-0.72625	0.00853465	FALSE
FBgn0042173	-4.54414	0.00925285	TRUE
FBgn0030799	1.2665	0.00926073	TRUE
FBgn0034142	1.43649	0.0093415	TRUE
FBgn0000568	-3.17327	0.0093415	TRUE
FBgn0034126	1.4296	0.009384	TRUE
FBgn0033928	-0.957638	0.00945792	FALSE
FBgn0035402	-0.584253	0.00991988	FALSE
FBgn0053653	2.98531	0.00991988	TRUE
FBgn0003866	-2.58065	0.0101456	TRUE
FBgn0036205	3.43105	0.0101456	TRUE
FBgn0260484	-0.764524	0.0118169	FALSE
FBgn0028487	0.704195	0.0119077	FALSE
FBgn0051683	-0.85916	0.0127232	FALSE
FBgn0011206	-1.41797	0.0138939	TRUE
FBgn0000146	0.745909	0.014083	FALSE
FBgn0013771	2.49675	0.0140958	TRUE
FBgn0037581	3.08213	0.0145053	TRUE
FBgn0003710	-6.3161	0.0147452	TRUE
FBgn0030628	0.537759	0.0148546	FALSE
FBgn0019650	1.85344	0.0148546	TRUE
FBgn0053340	-16.1498	0.0151698	TRUE
FBgn0050089	-6.70296	0.0160723	TRUE
FBgn0051849	-0.875417	0.0163471	FALSE
FBgn0014417	1.5835	0.0169325	TRUE
FBgn0029834	-3.92355	0.0169325	TRUE
FBgn0033033	-2.27438	0.0170079	TRUE
FBgn0034354	0.667725	0.0170079	FALSE
FBgn0033519	-1.73282	0.0174209	TRUE
FBgn0033504	-1.79866	0.0175675	TRUE
FBgn0032805	1.23541	0.017907	TRUE
FBgn0024366	-2.12496	0.0188867	TRUE
FBgn0034335	-0.990946	0.0195441	FALSE
FBgn0032160	0.891242	0.0235002	FALSE
FBgn0032727	-2.70198	0.0235002	TRUE
FBgn0031663	-0.862716	0.0235002	FALSE
FBgn0010220	0.54427	0.0252475	FALSE
FBgn0032803	-5.70207	0.0264017	TRUE
FBgn0032033	0.682065	0.0272509	FALSE
FBgn0031227	1.55235	0.0272509	TRUE
FBgn0065048	-3.39412	0.0272509	TRUE
FBgn0041184	3.14729	0.0278435	TRUE
FBgn0031418	0.61519	0.027969	FALSE
FBgn0033744	-2.55596	0.027969	TRUE
FBgn0025390	-2.87297	0.027969	TRUE
FBgn0000053	0.888691	0.0279746	FALSE
FBgn0031270	0.767191	0.0279746	FALSE
FBgn0031981	-1.04658	0.0282907	TRUE
FBgn0037513	-2.22064	0.0295202	TRUE
FBgn0021738	4.05467	0.0297807	TRUE
FBgn0051793	-1.04303	0.0302921	TRUE
FBgn0036294	-1.2067	0.0304169	TRUE
FBgn0050108	-1.32811	0.0306392	TRUE
FBgn0259710	5.2814	0.0321539	TRUE
FBgn0261703	-2.8576	0.0334395	TRUE
FBgn0038601	0.795781	0.0366132	FALSE
FBgn0032244	1.65921	0.0382212	TRUE
FBgn0031343	5.45399	0.0388942	TRUE
FBgn0032346	-0.585943	0.039547	FALSE
FBgn0035824	1.25854	0.039547	TRUE
FBgn0032921	-0.63675	0.0396362	FALSE
FBgn0032422	-6.05139	0.0396971	TRUE
FBgn0033987	3.01887	0.0398903	TRUE
FBgn0266869	-2.9107	0.0403031	TRUE
FBgn0033520	-2.0835	0.0405134	TRUE
FBgn0051320	0.816219	0.0405134	FALSE
FBgn0263219	9.29502	0.0412221	TRUE
FBgn0051898	1.01565	0.0415759	TRUE
FBgn0033570	0.507027	0.044056	FALSE
FBgn0002566	0.518764	0.0459013	FALSE
FBgn0017448	3.49252	0.0475367	TRUE
FBgn0033748	2.93136	0.0483738	TRUE
FBgn0083970	-1.86693	0.0490854	TRUE
FBgn0032358	-0.515492	0.0490854	FALSE
FBgn0250816	0.622211	0.0508817	FALSE
FBgn0035083	-1.15071	0.0523387	FALSE
FBgn0053493	-1.98663	0.0524694	FALSE
FBgn0034500	-1.52919	0.0530571	FALSE
FBgn0265725	-2.08931	0.0556525	FALSE
FBgn0263665	-3.76431	0.0556525	FALSE
FBgn0027570	-1.85619	0.0556525	FALSE
FBgn0267726	-2.0059	0.0556525	FALSE
FBgn0053111	-0.892942	0.0556525	FALSE
FBgn0028518	-6.84922	0.0556664	FALSE
FBgn0052641	1.16378	0.0558511	FALSE
FBgn0040322	-1.38316	0.0559462	FALSE
FBgn0034796	-0.622836	0.0571059	FALSE
FBgn0038581	-2.04612	0.0580938	FALSE
FBgn0037696	1.2398	0.0589855	FALSE
FBgn0250754	1.32346	0.0589855	FALSE
FBgn0039343	-3.24441	0.0601027	FALSE
FBgn0021768	0.523081	0.0612823	FALSE
FBgn0033502	-3.67294	0.0619171	FALSE
FBgn0032881	0.653407	0.0622254	FALSE
FBgn0019985	1.75417	0.0622254	FALSE
FBgn0000394	-1.16924	0.0622254	FALSE
FBgn0014184	-0.542876	0.0625441	FALSE
FBgn0284221	1.45581	0.0637794	FALSE
FBgn0034706	-1.5382	0.0644137	FALSE
FBgn0004055	-0.720005	0.0645965	FALSE
FBgn0035140	-0.956891	0.0659624	FALSE
FBgn0262139	-1.94214	0.0659624	FALSE
FBgn0031604	0.996383	0.0672314	FALSE
FBgn0030174	0.753894	0.0697483	FALSE
FBgn0037205	0.714505	0.0704436	FALSE
FBgn0037931	1.13262	0.0708033	FALSE
FBgn0029813	-1.41795	0.0708033	FALSE
FBgn0030693	0.464724	0.0709013	FALSE
FBgn0053801	2.87699	0.0709149	FALSE
FBgn0032793	0.764899	0.0713214	FALSE
FBgn0032819	-1.08814	0.0725007	FALSE
FBgn0263048	-0.836401	0.0725007	FALSE
FBgn0030066	0.619344	0.0727289	FALSE
FBgn0029761	-6.18497	0.0732365	FALSE
FBgn0032666	-3.78712	0.073515	FALSE
FBgn0041246	4.01319	0.073515	FALSE
FBgn0260006	4.27361	0.073515	FALSE
FBgn0265937	1.85243	0.0762829	FALSE
FBgn0264821	1.28989	0.0765309	FALSE
FBgn0003090	-3.49467	0.0775423	FALSE
FBgn0042175	0.690164	0.0775423	FALSE
FBgn0267428	-5.1634	0.0781659	FALSE
FBgn0036487	-0.431138	0.0798911	FALSE
FBgn0033564	1.27981	0.083055	FALSE
FBgn0031092	0.905134	0.0833872	FALSE
FBgn0027082	0.510014	0.0833872	FALSE
FBgn0010194	0.997725	0.0833872	FALSE
FBgn0040650	0.863656	0.0842687	FALSE
FBgn0010300	-0.842948	0.0853506	FALSE
FBgn0051118	-1.08277	0.0857669	FALSE
FBgn0053062	1.89639	0.0860277	FALSE
FBgn0039635	-0.620592	0.0861933	FALSE
FBgn0250907	2.13956	0.0861933	FALSE
FBgn0030479	0.988359	0.0861933	FALSE
FBgn0023520	0.628917	0.0861933	FALSE
FBgn0010395	-1.45178	0.0861933	FALSE
FBgn0035094	1.79386	0.0870683	FALSE
FBgn0040600	-1.83285	0.0871806	FALSE
FBgn0038302	0.84447	0.0871806	FALSE
FBgn0058470	3.01412	0.0876399	FALSE
FBgn0033174	0.697658	0.0892866	FALSE
FBgn0261794	-0.638755	0.0892866	FALSE
FBgn0028550	-1.80548	0.0922365	FALSE
FBgn0267728	1.99896	0.0923135	FALSE
FBgn0030847	-1.83099	0.0927515	FALSE
FBgn0035542	-5.58334	0.0942287	FALSE
FBgn0035206	-0.770499	0.0942287	FALSE
FBgn0040370	1.98833	0.0943718	FALSE
FBgn0034495	-0.863182	0.0964186	FALSE
FBgn0029925	0.993321	0.0964186	FALSE
FBgn0000606	-2.6563	0.0965525	FALSE
FBgn0259111	2.03572	0.0981099	FALSE
FBgn0038744	-2.02363	0.0985401	FALSE
FBgn0086712	0.820433	0.099229	FALSE
FBgn0264384	0.565407	0.0995986	FALSE
FBgn0058160	0.862672	0.0999418	FALSE
FBgn0263746	0.91813	0.0999418	FALSE
FBgn0001089	4.73509	0.101645	FALSE
FBgn0032228	-1.77822	0.103881	FALSE
FBgn0261565	-4.17139	0.105185	FALSE
FBgn0083961	0.630856	0.106673	FALSE
FBgn0024510	0.495752	0.107555	FALSE
FBgn0035137	1.7245	0.110694	FALSE
FBgn0029723	-1.30488	0.115725	FALSE
FBgn0032452	-0.949725	0.118035	FALSE
FBgn0010263	-1.27175	0.119256	FALSE
FBgn0052115	1.85	0.125198	FALSE
FBgn0262901	3.60579	0.127058	FALSE
FBgn0263829	-3.54782	0.127058	FALSE
FBgn0032006	-5.03547	0.128557	FALSE
FBgn0085732	-1.62317	0.129696	FALSE
FBgn0034422	0.422773	0.131172	FALSE
FBgn0035064	0.475635	0.131341	FALSE
FBgn0020381	0.66545	0.131751	FALSE
FBgn0039068	1.23849	0.138822	FALSE
FBgn0004183	1.97812	0.139755	FALSE
FBgn0086027	-1.36553	0.139755	FALSE
FBgn0000635	-1.8825	0.139784	FALSE
FBgn0000083	-0.451033	0.139784	FALSE
FBgn0040153	1.28411	0.140855	FALSE
FBgn0051272	-3.0754	0.140855	FALSE
FBgn0263847	1.81175	0.141819	FALSE
FBgn0033051	0.784467	0.141819	FALSE
FBgn0036207	0.402651	0.141978	FALSE
FBgn0029928	0.908505	0.145858	FALSE
FBgn0035086	-2.93543	0.146002	FALSE
FBgn0260386	-2.94381	0.146438	FALSE
FBgn0027528	0.550902	0.14779	FALSE
FBgn0265185	2.92266	0.148725	FALSE
FBgn0029798	0.823113	0.150215	FALSE
FBgn0029906	0.509461	0.150354	FALSE
FBgn0002526	-3.1106	0.151601	FALSE
FBgn0035770	1.68286	0.151797	FALSE
FBgn0034493	-2.36712	0.155517	FALSE
FBgn0027558	-0.553587	0.155744	FALSE
FBgn0263738	-0.848311	0.166719	FALSE
FBgn0034797	-4.01292	0.167471	FALSE
FBgn0266211	1.88183	0.16819	FALSE
FBgn0034569	-0.488956	0.170368	FALSE
FBgn0031258	-2.35257	0.171141	FALSE
FBgn0051115	-4.7552	0.171837	FALSE
FBgn0266710	-5.52393	0.171837	FALSE
FBgn0085736	1.22462	0.174469	FALSE
FBgn0039881	0.994896	0.174583	FALSE
FBgn0032728	0.412613	0.175148	FALSE
FBgn0034644	0.475418	0.177206	FALSE
FBgn0261349	-3.40947	0.177267	FALSE
FBgn0026393	-0.635848	0.179412	FALSE
FBgn0032787	-0.921674	0.182795	FALSE
FBgn0052088	-1.43	0.182795	FALSE
FBgn0032494	-5.00283	0.183914	FALSE
FBgn0259985	-0.45494	0.1841	FALSE
FBgn0053198	0.58302	0.1841	FALSE
FBgn0047038	-0.607759	0.1841	FALSE
FBgn0262100	4.5955	0.188603	FALSE
FBgn0083120	-1.3371	0.188731	FALSE
FBgn0040383	1.08681	0.190161	FALSE
FBgn0029706	-1.01656	0.19322	FALSE
FBgn0038047	-0.968667	0.196513	FALSE
FBgn0031088	-5.50334	0.196718	FALSE
FBgn0034140	3.02117	0.196741	FALSE
FBgn0001321	-4.98121	0.19711	FALSE
FBgn0029975	-0.49801	0.198577	FALSE
FBgn0000370	0.505772	0.199994	FALSE
FBgn0030749	1.03935	0.20282	FALSE
FBgn0033697	4.22169	0.203184	FALSE
FBgn0030600	-1.32409	0.203184	FALSE
FBgn0029588	-1.55211	0.205347	FALSE
FBgn0034270	1.146	0.205347	FALSE
FBgn0030694	0.788999	0.206265	FALSE
FBgn0034322	-1.1821	0.206265	FALSE
FBgn0004374	-0.966353	0.206265	FALSE
FBgn0283503	1.02321	0.206265	FALSE
FBgn0039911	-4.58226	0.208355	FALSE
FBgn0034299	0.407683	0.208355	FALSE
FBgn0036545	0.80273	0.209839	FALSE
FBgn0035207	-0.722343	0.21148	FALSE
FBgn0038642	-21.888	0.211896	FALSE
FBgn0042112	0.564207	0.214278	FALSE
FBgn0030395	-4.05502	0.215773	FALSE
FBgn0029895	0.703569	0.2182	FALSE
FBgn0031574	0.861506	0.220458	FALSE
FBgn0050373	0.775631	0.221837	FALSE
FBgn0031282	1.12034	0.221837	FALSE
FBgn0038576	0.387836	0.23357	FALSE
FBgn0024997	4.05511	0.234524	FALSE
FBgn0003463	3.85101	0.236482	FALSE
FBgn0266619	3.80257	0.237764	FALSE
FBgn0086691	0.55567	0.240401	FALSE
FBgn0001995	0.33752	0.245221	FALSE
FBgn0051133	0.82039	0.246436	FALSE
FBgn0029648	1.62981	0.246436	FALSE
FBgn0264449	-0.896573	0.246906	FALSE
FBgn0261284	-1.42943	0.246906	FALSE
FBgn0262815	-4.9768	0.246906	FALSE
FBgn0028993	2.8279	0.248364	FALSE
FBgn0035085	0.474905	0.248364	FALSE
FBgn0039286	-4.5465	0.248364	FALSE
FBgn0052773	-1.75325	0.248868	FALSE
FBgn0029754	-1.55782	0.24909	FALSE
FBgn0031182	1.35136	0.24909	FALSE
FBgn0015558	-2.00701	0.255557	FALSE
FBgn0044510	0.616007	0.255752	FALSE
FBgn0032382	0.500768	0.256233	FALSE
FBgn0037345	0.800875	0.256351	FALSE
FBgn0037902	-1.65846	0.262636	FALSE
FBgn0037883	-0.962457	0.262636	FALSE
FBgn0039266	-0.506511	0.263153	FALSE
FBgn0259697	3.85848	0.264653	FALSE
FBgn0031609	-0.384353	0.264957	FALSE
FBgn0036186	-3.51959	0.265487	FALSE
FBgn0053497	-3.91354	0.266981	FALSE
FBgn0037521	-1.41261	0.266981	FALSE
FBgn0039204	1.43819	0.266981	FALSE
FBgn0000166	3.16776	0.267143	FALSE
FBgn0036826	0.459652	0.269497	FALSE
FBgn0037086	-4.36422	0.273759	FALSE
FBgn0037560	4.20925	0.273827	FALSE
FBgn0026417	0.675293	0.273827	FALSE
FBgn0052485	-0.750854	0.273976	FALSE
FBgn0034063	0.419271	0.273976	FALSE
FBgn0000153	-1.91952	0.273976	FALSE
FBgn0052473	-0.600604	0.273976	FALSE
FBgn0028700	0.3746	0.273976	FALSE
FBgn0032911	3.64886	0.27679	FALSE
FBgn0034081	-0.486261	0.27679	FALSE
FBgn0261549	-0.85851	0.279959	FALSE
FBgn0264426	3.46452	0.279959	FALSE
FBgn0261625	2.54773	0.279959	FALSE
FBgn0250830	0.426304	0.282232	FALSE
FBgn0035571	-2.34494	0.28591	FALSE
FBgn0028658	0.88852	0.28591	FALSE
FBgn0000158	-0.755596	0.287684	FALSE
FBgn0039114	1.54132	0.287692	FALSE
FBgn0029974	-1.79553	0.291045	FALSE
FBgn0038547	-0.935318	0.291045	FALSE
FBgn0283427	1.76708	0.294569	FALSE
FBgn0004191	-4.45117	0.298539	FALSE
FBgn0028572	3.49996	0.301222	FALSE
FBgn0033265	0.395015	0.30231	FALSE
FBgn0031320	0.778981	0.305116	FALSE
FBgn0035209	0.663235	0.306452	FALSE
FBgn0035831	0.472028	0.310497	FALSE
FBgn0037912	1.32973	0.312854	FALSE
FBgn0000357	-5.87593	0.312925	FALSE
FBgn0013435	-0.44305	0.323492	FALSE
FBgn0263220	-4.72333	0.323492	FALSE
FBgn0050489	1.66191	0.324192	FALSE
FBgn0261285	0.369166	0.324192	FALSE
FBgn0010638	-0.916643	0.326987	FALSE
FBgn0038893	0.472175	0.32756	FALSE
FBgn0032016	0.395807	0.32756	FALSE
FBgn0003285	2.17656	0.328957	FALSE
FBgn0023531	-0.972378	0.331591	FALSE
FBgn0041180	-0.992223	0.333418	FALSE
FBgn0038928	0.395216	0.333418	FALSE
FBgn0031322	-2.49217	0.333786	FALSE
FBgn0031703	0.593147	0.337436	FALSE
FBgn0010225	0.679475	0.337578	FALSE
FBgn0035725	1.97409	0.341706	FALSE
FBgn0264501	-0.871226	0.341706	FALSE
FBgn0051901	3.43289	0.341706	FALSE
FBgn0050431	-4.10409	0.341706	FALSE
FBgn0034261	0.571404	0.343377	FALSE
FBgn0040752	-0.821249	0.343519	FALSE
FBgn0002736	-0.368823	0.343519	FALSE
FBgn0001077	-2.68147	0.350306	FALSE
FBgn0003301	-1.25236	0.351008	FALSE
FBgn0260812	2.15455	0.357485	FALSE
FBgn0031607	-0.470224	0.357485	FALSE
FBgn0284408	-2.84656	0.357485	FALSE
FBgn0035141	0.455811	0.357485	FALSE
FBgn0036366	0.745147	0.357485	FALSE
FBgn0034392	0.985024	0.35801	FALSE
FBgn0028398	0.440187	0.360369	FALSE
FBgn0264979	-0.733152	0.365842	FALSE
FBgn0025702	-1.24111	0.365842	FALSE
FBgn0035805	0.395572	0.366933	FALSE
FBgn0063499	-2.29041	0.366933	FALSE
FBgn0050342	0.292534	0.367969	FALSE
FBgn0037166	-4.42702	0.369254	FALSE
FBgn0036463	-2.22549	0.372264	FALSE
FBgn0031191	0.476443	0.375664	FALSE
FBgn0030320	0.662236	0.375664	FALSE
FBgn0265912	7.19868	0.376071	FALSE
FBgn0035721	0.396279	0.376071	FALSE
FBgn0260779	0.319977	0.376071	FALSE
FBgn0011297	0.648272	0.376071	FALSE
FBgn0030100	-0.449458	0.376071	FALSE
FBgn0028897	-0.940575	0.376071	FALSE
FBgn0034432	-0.48483	0.376071	FALSE
FBgn0031893	0.311266	0.381252	FALSE
FBgn0040262	-3.03276	0.382105	FALSE
FBgn0264677	-3.97292	0.383389	FALSE
FBgn0038277	-0.572601	0.384499	FALSE
FBgn0003300	-1.53332	0.385548	FALSE
FBgn0002590	-0.626434	0.388073	FALSE
FBgn0025631	-1.14757	0.390703	FALSE
FBgn0024754	0.531833	0.393024	FALSE
FBgn0010620	0.494595	0.395099	FALSE
FBgn0040297	-1.1982	0.396809	FALSE
FBgn0031974	-0.781895	0.398573	FALSE
FBgn0265596	6.769	0.398573	FALSE
FBgn0086130	0.356815	0.402763	FALSE
FBgn0028369	1.7499	0.410489	FALSE
FBgn0037504	0.453099	0.415408	FALSE
FBgn0031208	2.9151	0.420918	FALSE
FBgn0030686	0.877127	0.420918	FALSE
FBgn0263773	0.846496	0.422926	FALSE
FBgn0267029	2.25918	0.423805	FALSE
FBgn0031263	1.31732	0.424488	FALSE
FBgn0034971	0.390221	0.425297	FALSE
FBgn0042132	0.330855	0.429565	FALSE
FBgn0038474	0.330956	0.430333	FALSE
FBgn0270927	0.419301	0.430558	FALSE
FBgn0037923	0.711096	0.430709	FALSE
FBgn0030099	-0.494655	0.430709	FALSE
FBgn0040397	-0.469202	0.431195	FALSE
FBgn0032213	-1.18445	0.431195	FALSE
FBgn0037898	2.43077	0.431195	FALSE
FBgn0262559	-0.618853	0.432596	FALSE
FBgn0038981	-1.05755	0.433787	FALSE
FBgn0027596	-3.85867	0.433787	FALSE
FBgn0037263	-0.395961	0.433787	FALSE
FBgn0034876	-0.754698	0.433787	FALSE
FBgn0032117	0.482305	0.434265	FALSE
FBgn0033574	-4.69465	0.434265	FALSE
FBgn0030653	-0.926498	0.434684	FALSE
FBgn0003748	0.526025	0.437682	FALSE
FBgn0050046	-1.03059	0.437682	FALSE
FBgn0036305	0.334143	0.438393	FALSE
FBgn0039932	1.40791	0.438393	FALSE
FBgn0039465	-0.337528	0.439305	FALSE
FBgn0036202	-1.67437	0.439913	FALSE
FBgn0031717	-3.59374	0.441822	FALSE
FBgn0263492	-1.0056	0.441822	FALSE
FBgn0033526	-0.748099	0.441822	FALSE
FBgn0033100	-0.416593	0.448241	FALSE
FBgn0002868	-2.01581	0.450858	FALSE
FBgn0052813	-1.71423	0.459741	FALSE
FBgn0000358	-6.5627	0.460896	FALSE
FBgn0034503	-0.389462	0.460896	FALSE
FBgn0032343	0.554365	0.460896	FALSE
FBgn0035852	3.37476	0.46101	FALSE
FBgn0037007	0.988605	0.461195	FALSE
FBgn0015808	1.54995	0.461217	FALSE
FBgn0031042	-1.2212	0.461217	FALSE
FBgn0262976	-0.69822	0.463455	FALSE
FBgn0034070	-4.48125	0.464007	FALSE
FBgn0039787	-21.8087	0.464007	FALSE
FBgn0265045	-2.47766	0.465342	FALSE
FBgn0031628	-0.800065	0.46537	FALSE
FBgn0012051	0.471717	0.472704	FALSE
FBgn0034943	-1.75035	0.473887	FALSE
FBgn0263929	0.546782	0.474578	FALSE
FBgn0030757	1.08528	0.477063	FALSE
FBgn0031319	-1.06467	0.480897	FALSE
FBgn0285892	0.542241	0.488474	FALSE
FBgn0030012	-0.985489	0.489872	FALSE
FBgn0003638	-0.433408	0.490161	FALSE
FBgn0029907	3.07589	0.494154	FALSE
FBgn0003162	-1.22069	0.494154	FALSE
FBgn0027611	0.922656	0.494154	FALSE
FBgn0262109	1.30984	0.494154	FALSE
FBgn0033657	2.34536	0.496253	FALSE
FBgn0013348	3.63123	0.497255	FALSE
FBgn0031636	-1.23447	0.497255	FALSE
FBgn0083987	-1.16014	0.507269	FALSE
FBgn0030357	1.45334	0.507269	FALSE
FBgn0032598	3.05313	0.512981	FALSE
FBgn0035802	0.771289	0.521533	FALSE
FBgn0038803	-0.325409	0.521533	FALSE
FBgn0037661	0.559637	0.522021	FALSE
FBgn0016684	-1.58259	0.522021	FALSE
FBgn0040091	2.40909	0.522613	FALSE
FBgn0030716	1.21928	0.524037	FALSE
FBgn0283741	-0.817362	0.525968	FALSE
FBgn0265710	-3.75201	0.526211	FALSE
FBgn0032294	3.28188	0.526253	FALSE
FBgn0032524	0.509387	0.52851	FALSE
FBgn0266198	6.13191	0.52851	FALSE
FBgn0030294	-0.469633	0.52851	FALSE
FBgn0013810	0.947527	0.52851	FALSE
FBgn0030629	-0.54819	0.534307	FALSE
FBgn0039323	-1.51923	0.534307	FALSE
FBgn0260475	-0.747873	0.534307	FALSE
FBgn0266418	-1.39039	0.53777	FALSE
FBgn0032799	1.3434	0.538514	FALSE
FBgn0041627	1.18219	0.544317	FALSE
FBgn0051370	-2.30256	0.545463	FALSE
FBgn0026262	0.40453	0.547015	FALSE
FBgn0029665	-0.379409	0.548187	FALSE
FBgn0065032	3.4746	0.548187	FALSE
FBgn0045842	-0.754453	0.548187	FALSE
FBgn0030583	1.06553	0.548425	FALSE
FBgn0015247	0.230001	0.557524	FALSE
FBgn0266124	0.32971	0.558473	FALSE
FBgn0250753	-0.359381	0.560378	FALSE
FBgn0029728	-4.45029	0.560378	FALSE
FBgn0003002	-2.93936	0.560378	FALSE
FBgn0052642	-6.16926	0.560378	FALSE
FBgn0263607	0.477567	0.56141	FALSE
FBgn0029833	-0.383066	0.563583	FALSE
FBgn0004187	-2.16877	0.564066	FALSE
FBgn0035196	-3.52245	0.564066	FALSE
FBgn0031144	0.654005	0.566951	FALSE
FBgn0264505	2.9053	0.56957	FALSE
FBgn0286827	1.13085	0.569961	FALSE
FBgn0030418	-0.421133	0.572607	FALSE
FBgn0039955	0.31646	0.576539	FALSE
FBgn0046776	-1.30416	0.577457	FALSE
FBgn0031608	0.556693	0.578559	FALSE
FBgn0266129	1.53657	0.578559	FALSE
FBgn0025642	-2.89152	0.578559	FALSE
FBgn0035572	-1.52687	0.583849	FALSE
FBgn0025632	-0.451508	0.584028	FALSE
FBgn0262354	3.01498	0.584028	FALSE
FBgn0033696	3.61488	0.584028	FALSE
FBgn0262608	-5.70709	0.584304	FALSE
FBgn0039650	0.548524	0.584907	FALSE
FBgn0037470	0.381504	0.584907	FALSE
FBgn0032021	-3.91729	0.586819	FALSE
FBgn0001255	0.706235	0.587723	FALSE
FBgn0034800	-0.456802	0.587723	FALSE
FBgn0004583	1.02712	0.587723	FALSE
FBgn0039651	-2.6481	0.587723	FALSE
FBgn0035797	-1.33518	0.587723	FALSE
FBgn0267001	-1.36004	0.587723	FALSE
FBgn0036298	0.345457	0.587723	FALSE
FBgn0265038	-0.952785	0.590154	FALSE
FBgn0267704	-1.0691	0.590154	FALSE
FBgn0027550	-1.79181	0.591436	FALSE
FBgn0035642	0.596661	0.592223	FALSE
FBgn0037797	-3.64182	0.59699	FALSE
FBgn0010894	-0.445669	0.59699	FALSE
FBgn0034748	-0.337141	0.600324	FALSE
FBgn0030334	-3.92435	0.601113	FALSE
FBgn0021767	-4.5652	0.601113	FALSE
FBgn0085220	0.498642	0.601113	FALSE
FBgn0030230	-3.58426	0.601113	FALSE
FBgn0039431	0.66506	0.601205	FALSE
FBgn0002021	0.454129	0.601205	FALSE
FBgn0004838	-0.267211	0.601205	FALSE
FBgn0039737	0.6911	0.601573	FALSE
FBgn0039430	0.930938	0.601573	FALSE
FBgn0031633	0.571858	0.601573	FALSE
FBgn0286511	0.87683	0.602856	FALSE
FBgn0030410	-0.352556	0.60647	FALSE
FBgn0036353	-0.18331	0.60647	FALSE
FBgn0011327	0.377343	0.606549	FALSE
FBgn0267978	-2.49915	0.606549	FALSE
FBgn0030092	-0.473294	0.606549	FALSE
FBgn0283545	-2.85715	0.610624	FALSE
FBgn0052225	-1.92642	0.61318	FALSE
FBgn0052706	-3.55845	0.61318	FALSE
FBgn0013720	-0.330333	0.61318	FALSE
FBgn0014022	0.326907	0.614115	FALSE
FBgn0039006	1.4107	0.616335	FALSE
FBgn0035968	-2.10079	0.617268	FALSE
FBgn0030038	-0.229498	0.617315	FALSE
FBgn0037713	-0.468952	0.620729	FALSE
FBgn0015618	-0.709923	0.621473	FALSE
FBgn0051032	-1.14983	0.626949	FALSE
FBgn0286788	0.511151	0.627523	FALSE
FBgn0036549	-0.640418	0.628131	FALSE
FBgn0028491	1.17854	0.631006	FALSE
FBgn0034221	3.3424	0.631006	FALSE
FBgn0031762	-1.30539	0.631006	FALSE
FBgn0035232	-0.411542	0.632697	FALSE
FBgn0085434	0.944318	0.632697	FALSE
FBgn0035890	0.561532	0.633464	FALSE
FBgn0033627	0.742095	0.634159	FALSE
FBgn0286785	3.32047	0.634159	FALSE
FBgn0034627	1.7362	0.640697	FALSE
FBgn0265533	-1.13084	0.647032	FALSE
FBgn0037153	-3.73081	0.650677	FALSE
FBgn0035337	0.574733	0.654227	FALSE
FBgn0023522	-0.305088	0.654437	FALSE
FBgn0022160	0.979338	0.65536	FALSE
FBgn0004404	-0.76127	0.656534	FALSE
FBgn0039065	0.709373	0.656534	FALSE
FBgn0033917	-0.425865	0.656534	FALSE
FBgn0265427	-3.50957	0.657758	FALSE
FBgn0038878	-1.52629	0.658853	FALSE
FBgn0051712	0.423185	0.658853	FALSE
FBgn0065046	-1.25727	0.658853	FALSE
FBgn0040900	1.3828	0.659553	FALSE
FBgn0264904	2.5189	0.659553	FALSE
FBgn0039530	-4.12053	0.660042	FALSE
FBgn0260798	0.33335	0.661192	FALSE
FBgn0015568	-0.596109	0.661192	FALSE
FBgn0039118	-0.678862	0.661192	FALSE
FBgn0035166	0.294575	0.661192	FALSE
FBgn0031452	0.340124	0.661289	FALSE
FBgn0264386	-3.60124	0.66213	FALSE
FBgn0263873	-3.70892	0.662913	FALSE
FBgn0020392	-0.265612	0.664548	FALSE
FBgn0031972	-0.445686	0.667722	FALSE
FBgn0028979	-1.92416	0.669623	FALSE
FBgn0036774	0.296525	0.676197	FALSE
FBgn0030011	0.765638	0.676197	FALSE
FBgn0030251	3.02913	0.676197	FALSE
FBgn0037140	-1.5654	0.676197	FALSE
FBgn0032447	1.3929	0.676197	FALSE
FBgn0038640	0.324232	0.676197	FALSE
FBgn0266377	-4.08143	0.676197	FALSE
FBgn0012036	-0.973139	0.67705	FALSE
FBgn0264607	0.310416	0.677369	FALSE
FBgn0024920	0.381084	0.687094	FALSE
FBgn0003980	4.75115	0.688475	FALSE
FBgn0037546	2.74297	0.688475	FALSE
FBgn0033437	1.96073	0.688475	FALSE
FBgn0040660	0.465193	0.688475	FALSE
FBgn0030960	0.498614	0.688475	FALSE
FBgn0015765	0.518285	0.688475	FALSE
FBgn0037085	-1.73559	0.688475	FALSE
FBgn0052068	0.413896	0.688475	FALSE
FBgn0062928	-0.482207	0.690113	FALSE
FBgn0000546	-0.559922	0.690113	FALSE
FBgn0040351	-1.01902	0.690672	FALSE
FBgn0261854	-0.225239	0.692181	FALSE
FBgn0026079	0.301155	0.692605	FALSE
FBgn0085354	0.987581	0.695105	FALSE
FBgn0004057	0.775248	0.695249	FALSE
FBgn0032729	0.462275	0.700901	FALSE
FBgn0037206	-1.18866	0.702008	FALSE
FBgn0035231	-1.54981	0.704295	FALSE
FBgn0031589	0.751575	0.70467	FALSE
FBgn0032210	0.519374	0.70467	FALSE
FBgn0030151	-0.246956	0.70467	FALSE
FBgn0034214	0.44688	0.70467	FALSE
FBgn0035287	-2.58522	0.70467	FALSE
FBgn0050157	0.855083	0.70467	FALSE
FBgn0052512	-0.429058	0.70467	FALSE
FBgn0014368	-3.79789	0.70467	FALSE
FBgn0265137	-0.411594	0.70467	FALSE
FBgn0250788	0.576158	0.70467	FALSE
FBgn0038586	0.328058	0.706416	FALSE
FBgn0042177	-0.306925	0.707804	FALSE
FBgn0264089	-0.894826	0.707804	FALSE
FBgn0037811	-0.907022	0.707804	FALSE
FBgn0022361	0.414448	0.707804	FALSE
FBgn0003997	0.906432	0.707804	FALSE
FBgn0051865	-1.2813	0.707804	FALSE
FBgn0085385	-3.89325	0.707804	FALSE
FBgn0038258	-3.21966	0.707804	FALSE
FBgn0034035	0.353235	0.707804	FALSE
FBgn0036742	-3.2075	0.708199	FALSE
FBgn0031987	1.0799	0.708624	FALSE
FBgn0261356	-3.52137	0.708709	FALSE
FBgn0265345	2.19708	0.714134	FALSE
FBgn0039641	0.406094	0.714134	FALSE
FBgn0050466	-1.02724	0.714816	FALSE
FBgn0010549	-2.15372	0.715732	FALSE
FBgn0264794	3.10643	0.715732	FALSE
FBgn0031979	-1.57562	0.716531	FALSE
FBgn0003888	2.69477	0.720481	FALSE
FBgn0264676	0.379127	0.724228	FALSE
FBgn0031662	0.828644	0.724348	FALSE
FBgn0000326	0.303542	0.724421	FALSE
FBgn0033891	-0.237212	0.724421	FALSE
FBgn0010548	-0.275062	0.724421	FALSE
FBgn0029922	-4.0305	0.724421	FALSE
FBgn0038972	-0.44613	0.725771	FALSE
FBgn0040010	0.352151	0.725771	FALSE
FBgn0031381	0.430435	0.725771	FALSE
FBgn0050022	-0.395687	0.725771	FALSE
FBgn0053958	-4.32772	0.725771	FALSE
FBgn0263863	0.231013	0.72669	FALSE
FBgn0051373	-0.644603	0.728045	FALSE
FBgn0029523	-1.78033	0.728924	FALSE
FBgn0035132	0.983059	0.728924	FALSE
FBgn0032401	0.602474	0.728924	FALSE
FBgn0047205	2.63454	0.728924	FALSE
FBgn0037653	-0.287668	0.728924	FALSE
FBgn0284247	-4.06035	0.737556	FALSE
FBgn0034756	-2.22978	0.738981	FALSE
FBgn0266319	-1.24205	0.74248	FALSE
FBgn0028645	-1.17669	0.743392	FALSE
FBgn0036369	-1.55609	0.743392	FALSE
FBgn0264479	-1.00953	0.743392	FALSE
FBgn0035793	0.485927	0.743392	FALSE
FBgn0032749	-3.9045	0.744505	FALSE
FBgn0032296	-0.966026	0.744505	FALSE
FBgn0035311	1.50841	0.747728	FALSE
FBgn0040809	-1.58114	0.748463	FALSE
FBgn0032763	-0.923846	0.749274	FALSE
FBgn0267443	-1.93416	0.749274	FALSE
FBgn0032222	-0.271992	0.751697	FALSE
FBgn0033924	0.96317	0.751697	FALSE
FBgn0051935	0.454874	0.765919	FALSE
FBgn0004607	-2.84922	0.771307	FALSE
FBgn0036640	0.503627	0.771683	FALSE
FBgn0052075	0.24507	0.771683	FALSE
FBgn0052364	2.7355	0.77177	FALSE
FBgn0020930	-0.277532	0.77177	FALSE
FBgn0054010	-1.5196	0.77177	FALSE
FBgn0266312	-3.14865	0.77177	FALSE
FBgn0036612	-1.60586	0.77177	FALSE
FBgn0022359	-0.849597	0.77177	FALSE
FBgn0037831	0.266147	0.77177	FALSE
FBgn0027453	-0.373417	0.77177	FALSE
FBgn0029137	1.49164	0.77177	FALSE
FBgn0039250	0.369832	0.77177	FALSE
FBgn0030617	-3.40765	0.77177	FALSE
FBgn0045064	1.15682	0.77177	FALSE
FBgn0028527	-3.73396	0.77177	FALSE
FBgn0051453	0.274983	0.77177	FALSE
FBgn0003950	1.13395	0.771877	FALSE
FBgn0039205	1.80139	0.771877	FALSE
FBgn0264502	-3.54216	0.772872	FALSE
FBgn0261363	-1.89817	0.77373	FALSE
FBgn0030814	-3.84469	0.783322	FALSE
FBgn0039665	-0.482091	0.783322	FALSE
FBgn0010247	0.455429	0.783655	FALSE
FBgn0030963	-0.686924	0.783667	FALSE
FBgn0051717	0.679441	0.785502	FALSE
FBgn0265186	2.49431	0.785613	FALSE
FBgn0052027	0.616204	0.78805	FALSE
FBgn0038550	1.35864	0.78805	FALSE
FBgn0037469	-0.340125	0.788888	FALSE
FBgn0083956	0.675237	0.789806	FALSE
FBgn0033170	-2.25343	0.790481	FALSE
FBgn0023521	-0.28544	0.790694	FALSE
FBgn0085384	-1.86927	0.791591	FALSE
FBgn0284250	-3.94626	0.794667	FALSE
FBgn0039094	-0.945864	0.798522	FALSE
FBgn0036090	-0.246472	0.798522	FALSE
FBgn0036107	0.422889	0.798522	FALSE
FBgn0264542	-1.00717	0.798625	FALSE
FBgn0260435	-3.53132	NA	FALSE
FBgn0265047	-2.71119	0.801435	FALSE
FBgn0043070	0.292903	0.803109	FALSE
FBgn0033523	-0.416888	0.803426	FALSE
FBgn0036210	0.38833	0.803426	FALSE
FBgn0035355	0.617713	0.804568	FALSE
FBgn0002567	-0.65431	0.806956	FALSE
FBgn0264907	-2.54475	0.806956	FALSE
FBgn0031436	0.373547	0.810449	FALSE
FBgn0264446	-3.07018	0.810801	FALSE
FBgn0030271	1.59897	0.811879	FALSE
FBgn0031188	-0.413985	0.811879	FALSE
FBgn0031621	-1.40928	0.81271	FALSE
FBgn0038248	3.10215	0.813106	FALSE
FBgn0262484	-1.50372	0.814605	FALSE
FBgn0037537	0.481495	0.814605	FALSE
FBgn0266711	-0.307846	0.814605	FALSE
FBgn0051915	-0.402302	0.81463	FALSE
FBgn0065035	0.366133	0.815771	FALSE
FBgn0267191	-1.09014	0.815771	FALSE
FBgn0031832	0.287267	0.820155	FALSE
FBgn0000406	-1.81036	0.820155	FALSE
FBgn0027334	-0.604899	0.821558	FALSE
FBgn0034965	0.894139	0.825725	FALSE
FBgn0000644	-3.70161	0.829869	FALSE
FBgn0051693	-4.14339	0.832932	FALSE
FBgn0051278	0.522657	0.832932	FALSE
FBgn0085339	-0.471101	0.832932	FALSE
FBgn0032138	-0.350856	0.832932	FALSE
FBgn0036926	0.564136	0.832932	FALSE
FBgn0004192	1.72467	0.832932	FALSE
FBgn0010222	0.777544	0.833758	FALSE
FBgn0040342	-2.93519	0.835564	FALSE
FBgn0003683	-1.55038	0.837776	FALSE
FBgn0037801	-3.38698	0.837776	FALSE
FBgn0030349	0.655674	0.837776	FALSE
FBgn0000043	-0.33115	0.837896	FALSE
FBgn0020370	-0.453138	0.837896	FALSE
FBgn0266279	2.56692	0.838814	FALSE
FBgn0032123	-0.351551	0.841528	FALSE
FBgn0261554	0.500351	0.841528	FALSE
FBgn0259937	-0.229061	0.842517	FALSE
FBgn0051809	-3.55951	0.84279	FALSE
FBgn0034180	-0.287769	0.84279	FALSE
FBgn0034399	-0.297016	0.843858	FALSE
FBgn0085484	0.359659	0.844047	FALSE
FBgn0029587	-3.27109	0.844047	FALSE
FBgn0266199	-0.956628	0.844373	FALSE
FBgn0037974	1.61707	0.848268	FALSE
FBgn0264702	-1.15617	0.848268	FALSE
FBgn0040524	-3.66424	0.848268	FALSE
FBgn0027794	-0.437459	0.849273	FALSE
FBgn0053223	-1.1546	0.850444	FALSE
FBgn0053319	-1.86308	0.852193	FALSE
FBgn0030870	-0.308329	0.852483	FALSE
FBgn0033226	-0.326294	0.85353	FALSE
FBgn0036062	0.266556	0.85353	FALSE
FBgn0033354	0.931214	0.85353	FALSE
FBgn0265413	-1.70821	0.85353	FALSE
FBgn0028540	-0.782008	0.855295	FALSE
FBgn0051812	0.562978	0.855295	FALSE
FBgn0002891	0.409083	0.855295	FALSE
FBgn0260388	-1.31207	0.855295	FALSE
FBgn0033663	0.311685	0.855295	FALSE
FBgn0029870	-0.373141	0.855295	FALSE
FBgn0029714	-0.285759	0.855295	FALSE
FBgn0037028	-0.29328	0.855295	FALSE
FBgn0030816	-1.06981	0.855295	FALSE
FBgn0085421	1.54906	0.855295	FALSE
FBgn0266709	1.64877	0.855295	FALSE
FBgn0261243	0.552078	0.855295	FALSE
FBgn0086708	-1.98605	0.855295	FALSE
FBgn0263705	0.981485	0.855295	FALSE
FBgn0031489	-3.30173	0.855295	FALSE
FBgn0034433	0.247801	0.855295	FALSE
FBgn0001981	-1.14869	0.856805	FALSE
FBgn0265044	2.04698	0.856805	FALSE
FBgn0035110	0.300422	0.857745	FALSE
FBgn0003250	1.85134	0.857745	FALSE
FBgn0052829	-3.25424	0.857745	FALSE
FBgn0015790	-0.197662	0.862161	FALSE
FBgn0032234	-0.298684	0.862161	FALSE
FBgn0001197	-0.335671	0.862161	FALSE
FBgn0035591	0.293961	0.862161	FALSE
FBgn0262524	0.777144	0.862161	FALSE
FBgn0032230	-3.12457	0.863976	FALSE
FBgn0267767	-4.26553	NA	FALSE
FBgn0033247	-0.312274	0.865643	FALSE
FBgn0052783	2.18732	0.865716	FALSE
FBgn0262731	0.387512	0.865716	FALSE
FBgn0040093	-17.0729	0.865716	FALSE
FBgn0038679	1.97043	0.866091	FALSE
FBgn0265984	2.63835	0.866091	FALSE
FBgn0036331	-0.373667	0.866091	FALSE
FBgn0034360	0.303621	0.866091	FALSE
FBgn0033767	-1.96167	0.867497	FALSE
FBgn0262964	-3.41448	0.867497	FALSE
FBgn0035234	3.00742	0.868063	FALSE
FBgn0002563	-2.68589	0.871454	FALSE
FBgn0003321	-0.198877	0.875325	FALSE
FBgn0033185	0.308957	0.875325	FALSE
FBgn0004957	0.378151	0.875325	FALSE
FBgn0039219	-0.395733	0.876278	FALSE
FBgn0003076	0.290107	0.876278	FALSE
FBgn0004646	0.774851	0.876278	FALSE
FBgn0013276	-2.81689	0.876278	FALSE
FBgn0052428	-0.229828	0.881027	FALSE
FBgn0030170	0.729928	0.885884	FALSE
FBgn0031058	-1.36246	0.885884	FALSE
FBgn0039965	0.371595	0.885884	FALSE
FBgn0266222	-3.32731	0.885884	FALSE
FBgn0031089	-5.41804	0.885884	FALSE
FBgn0003900	-2.41227	0.888981	FALSE
FBgn0022987	-0.251633	0.888981	FALSE
FBgn0029503	0.247703	0.888981	FALSE
FBgn0032800	-1.18116	0.889593	FALSE
FBgn0265997	-3.6891	0.890438	FALSE
FBgn0036920	-0.273764	0.890438	FALSE
FBgn0053056	1.10542	0.890438	FALSE
FBgn0030096	-0.265474	0.890477	FALSE
FBgn0001258	-2.48351	0.890477	FALSE
FBgn0035321	-0.298019	0.89655	FALSE
FBgn0029504	0.475369	0.897507	FALSE
FBgn0000520	-0.357165	0.897507	FALSE
FBgn0037611	-0.371771	0.897507	FALSE
FBgn0263415	-1.41931	0.897507	FALSE
FBgn0265042	1.14827	0.897507	FALSE
FBgn0259101	2.60799	0.897507	FALSE
FBgn0040344	-1.28749	0.897507	FALSE
FBgn0034572	0.28114	0.897507	FALSE
FBgn0028426	-0.962539	0.897507	FALSE
FBgn0267033	1.67758	0.897507	FALSE
FBgn0267081	1.98071	0.897507	FALSE
FBgn0040064	0.33288	0.899037	FALSE
FBgn0034027	-0.435686	0.899037	FALSE
FBgn0038129	0.337027	0.899037	FALSE
FBgn0038190	0.999648	0.899782	FALSE
FBgn0264751	0.327099	0.899782	FALSE
FBgn0031037	-0.308479	0.901377	FALSE
FBgn0021856	0.257566	0.901377	FALSE
FBgn0001137	0.700233	0.902236	FALSE
FBgn0043799	-0.353328	0.905405	FALSE
FBgn0265192	-0.220874	0.905405	FALSE
FBgn0023076	-3.91631	0.909464	FALSE
FBgn0035435	0.517814	0.911106	FALSE
FBgn0034282	-0.257924	0.911106	FALSE
FBgn0038682	-2.2245	0.912133	FALSE
FBgn0025387	-0.504937	0.913712	FALSE
FBgn0001301	-0.381548	0.920164	FALSE
FBgn0035983	-0.419153	0.920164	FALSE
FBgn0003714	-0.327765	0.920164	FALSE
FBgn0039688	-1.09939	0.920164	FALSE
FBgn0003256	0.370226	0.920164	FALSE
FBgn0261545	-0.931683	0.920164	FALSE
FBgn0031451	-1.81915	0.923012	FALSE
FBgn0039854	-0.882667	0.923012	FALSE
FBgn0038922	0.203782	0.923012	FALSE
FBgn0033715	0.214049	0.923012	FALSE
FBgn0024998	0.272508	0.924742	FALSE
FBgn0000454	0.537941	0.925721	FALSE
FBgn0040942	-1.92816	0.925721	FALSE
FBgn0011768	-0.309625	0.925721	FALSE
FBgn0053303	-0.621111	0.925721	FALSE
FBgn0034141	-0.377642	0.92714	FALSE
FBgn0030438	-4.78259	0.92714	FALSE
FBgn0030925	1.90821	0.928282	FALSE
FBgn0034262	2.37776	0.928361	FALSE
FBgn0015000	-0.815927	0.928361	FALSE
FBgn0029766	-1.53368	0.928821	FALSE
FBgn0034351	0.321864	0.928821	FALSE
FBgn0010323	-3.12633	0.928994	FALSE
FBgn0003071	0.561124	0.928994	FALSE
FBgn0261068	0.467993	0.928994	FALSE
FBgn0035194	-0.469159	0.928994	FALSE
FBgn0265767	0.671296	0.928994	FALSE
FBgn0032374	0.78516	0.928994	FALSE
FBgn0052537	-0.643347	0.928994	FALSE
FBgn0264835	4.2869	0.933871	FALSE
FBgn0011829	-3.72931	0.934301	FALSE
FBgn0052521	-1.08901	0.934301	FALSE
FBgn0037773	-0.303932	0.934301	FALSE
FBgn0031719	-0.897188	0.934301	FALSE
FBgn0023171	0.334982	0.934301	FALSE
FBgn0038330	0.656107	0.934301	FALSE
FBgn0039937	1.26217	0.934301	FALSE
FBgn0259734	0.673751	0.934957	FALSE
FBgn0052602	-4.45594	0.934957	FALSE
FBgn0039941	1.07478	0.934957	FALSE
FBgn0022959	0.251467	0.937409	FALSE
FBgn0002985	-2.62703	0.937409	FALSE
FBgn0034095	1.21791	0.937409	FALSE
FBgn0039702	0.457181	0.937409	FALSE
FBgn0014143	-3.42983	0.938057	FALSE
FBgn0037554	-0.303161	0.938057	FALSE
FBgn0023479	-2.23169	0.938057	FALSE
FBgn0031782	0.258703	0.938587	FALSE
FBgn0035392	0.495227	0.938587	FALSE
FBgn0030518	-0.279638	0.939276	FALSE
FBgn0027575	-3.01698	0.939276	FALSE
FBgn0051928	-5.13442	0.940558	FALSE
FBgn0011693	-3.61322	0.940558	FALSE
FBgn0033387	-3.23124	0.940558	FALSE
FBgn0026749	-0.242073	0.940991	FALSE
FBgn0035159	-0.355785	0.940991	FALSE
FBgn0010590	-0.481169	0.942675	FALSE
FBgn0051739	-0.238625	0.942675	FALSE
FBgn0037897	0.740493	0.942882	FALSE
FBgn0024984	0.357545	0.942882	FALSE
FBgn0036272	0.290628	0.942882	FALSE
FBgn0063449	-0.773108	0.942882	FALSE
FBgn0283450	0.367204	0.942882	FALSE
FBgn0003943	-1.0305	0.942992	FALSE
FBgn0004047	-3.03552	0.942992	FALSE
FBgn0052557	-3.36571	0.942992	FALSE
FBgn0032730	0.404013	0.943344	FALSE
FBgn0038923	-0.323027	0.943966	FALSE
FBgn0000022	-1.64985	0.943966	FALSE
FBgn0029887	0.238738	0.943966	FALSE
FBgn0266172	-2.83084	0.943966	FALSE
FBgn0023527	-0.264554	0.943966	FALSE
FBgn0036354	0.247292	0.943966	FALSE
FBgn0058461	-2.94265	0.944239	FALSE
FBgn0026197	-1.37963	0.949746	FALSE
FBgn0263750	-1.95875	0.949746	FALSE
FBgn0036778	2.64611	0.952981	FALSE
FBgn0051950	1.13134	0.953202	FALSE
FBgn0262565	-4.07073	NA	FALSE
FBgn0014427	-0.457679	0.959939	FALSE
FBgn0259239	-3.20148	0.960405	FALSE
FBgn0031603	0.42109	0.960491	FALSE
FBgn0034443	0.534061	0.963751	FALSE
FBgn0019949	-0.222282	0.963902	FALSE
FBgn0014141	0.598412	0.964605	FALSE
FBgn0036843	0.676879	0.964605	FALSE
FBgn0262567	3.40762	NA	FALSE
FBgn0261830	-2.79866	0.965328	FALSE
FBgn0026397	2.2267	0.966465	FALSE
FBgn0264554	1.82771	0.970953	FALSE
FBgn0031886	0.279178	0.971617	FALSE
FBgn0036255	0.725164	0.971617	FALSE
FBgn0033187	0.433069	0.972688	FALSE
FBgn0052687	-2.90925	0.972688	FALSE
FBgn0015572	-1.85903	0.972688	FALSE
FBgn0052669	2.60351	0.972688	FALSE
FBgn0040528	3.07428	0.973147	FALSE
FBgn0041721	-0.646052	0.973407	FALSE
FBgn0261963	2.98146	0.973633	FALSE
FBgn0259821	-1.38313	0.973633	FALSE
FBgn0013755	-0.869245	0.973633	FALSE
FBgn0250910	-3.3838	0.973633	FALSE
FBgn0029666	-0.476252	0.973633	FALSE
FBgn0038301	-0.36905	0.973633	FALSE
FBgn0050035	1.47468	0.973633	FALSE
FBgn0039655	-2.77673	0.973851	FALSE
FBgn0033685	-0.718953	0.973851	FALSE
FBgn0040345	-1.7359	0.973851	FALSE
FBgn0033814	-0.287613	0.973972	FALSE
FBgn0261552	1.006	0.973972	FALSE
FBgn0033740	0.32943	0.973972	FALSE
FBgn0015001	-3.68978	0.973972	FALSE
FBgn0039870	0.276305	0.973972	FALSE
FBgn0039969	0.31251	0.973972	FALSE
FBgn0033683	0.364742	0.973972	FALSE
FBgn0051068	-2.77112	0.974796	FALSE
FBgn0062978	-1.58754	0.974796	FALSE
FBgn0000928	-0.935826	0.974796	FALSE
FBgn0028899	-3.22412	0.974796	FALSE
FBgn0039303	0.224568	0.974796	FALSE
FBgn0035138	-2.03563	0.974796	FALSE
FBgn0036330	0.415696	0.974796	FALSE
FBgn0004432	0.557407	0.974796	FALSE
FBgn0038237	-1.83776	0.974796	FALSE
FBgn0062413	-0.652323	0.974796	FALSE
FBgn0034464	-2.77115	0.977759	FALSE
FBgn0053349	-3.27098	0.978758	FALSE
FBgn0260755	-0.263976	0.980597	FALSE
FBgn0001624	-0.316156	0.982144	FALSE
FBgn0052719	-2.90717	0.982144	FALSE
FBgn0033865	1.91245	0.982144	FALSE
FBgn0086856	-0.256433	0.982144	FALSE
FBgn0033785	-0.821081	0.982144	FALSE
FBgn0031401	0.419148	0.982329	FALSE
FBgn0263143	0.347427	0.982329	FALSE
FBgn0027560	-3.24822	0.986674	FALSE
FBgn0030362	0.311819	0.986674	FALSE
FBgn0037918	-0.406013	0.986674	FALSE
FBgn0050401	1.52946	0.986674	FALSE
FBgn0015838	-0.322881	0.986674	FALSE
FBgn0035153	1.69606	0.98726	FALSE
FBgn0262601	0.311307	0.989424	FALSE
FBgn0026400	-0.245222	0.989424	FALSE
FBgn0025640	0.479639	0.993962	FALSE
FBgn0040636	2.19124	0.993962	FALSE
FBgn0029825	-0.45779	0.994979	FALSE
FBgn0051229	0.40073	0.994979	FALSE
FBgn0051075	-1.21575	0.994979	FALSE
FBgn0001085	-0.357645	0.997555	FALSE
FBgn0052640	-0.991388	0.997555	FALSE
FBgn0032851	1.94369	1	FALSE
FBgn0020909	-0.342595	1	FALSE
FBgn0052017	1.62743	1	FALSE
FBgn0261111	-0.791326	1	FALSE
FBgn0023510	0.616722	1	FALSE
FBgn0040348	-1.36896	1	FALSE
FBgn0034614	0.630787	1	FALSE
FBgn0029885	-0.308682	1	FALSE
FBgn0036368	-0.677321	1	FALSE
FBgn0028990	-0.35837	1	FALSE
FBgn0035767	-2.93396	1	FALSE
FBgn0283525	0.21528	1	FALSE
FBgn0036211	-0.286641	1	FALSE
FBgn0016974	0.757074	1	FALSE
FBgn0029134	-0.242375	1	FALSE
FBgn0267031	-3.11858	1	FALSE
FBgn0026085	0.364509	1	FALSE
FBgn0038319	0.288728	1	FALSE
FBgn0025616	1.88794	1	FALSE
FBgn0262987	0.461897	1	FALSE
FBgn0039622	-2.9457	1	FALSE
FBgn0005391	-3.0474	1	FALSE
FBgn0050115	-2.22461	1	FALSE
FBgn0259707	2.97976	1	FALSE
FBgn0041605	-4.38628	1	FALSE
FBgn0267108	-3.61534	1	FALSE
FBgn0035849	0.821386	1	FALSE
FBgn0033448	-1.09074	1	FALSE
FBgn0039830	-0.247908	1	FALSE
FBgn0286075	-0.226212	1	FALSE
FBgn0011224	-0.27456	1	FALSE
FBgn0083027	0.935857	1	FALSE
FBgn0024921	-0.240521	1	FALSE
FBgn0039419	-1.10496	1	FALSE
FBgn0026061	-2.77223	1	FALSE
FBgn0036777	0.446022	1	FALSE
FBgn0265661	-2.8	1	FALSE
FBgn0031049	-0.458716	1	FALSE
FBgn0004620	-3.02266	1	FALSE
FBgn0028490	-0.375381	1	FALSE
FBgn0026570	0.290648	1	FALSE
FBgn0016762	0.858459	1	FALSE
FBgn0050495	-2.48789	1	FALSE
FBgn0264787	2.65156	1	FALSE
FBgn0033921	0.22509	1	FALSE
FBgn0263380	-2.81457	1	FALSE
FBgn0001208	-3.26992	1	FALSE
FBgn0001229	-2.59276	1	FALSE
FBgn0033426	0.265033	1	FALSE
FBgn0037873	-0.363973	1	FALSE
FBgn0262699	-0.623915	1	FALSE
FBgn0034304	-0.518786	1	FALSE
FBgn0259936	-0.319717	1	FALSE
FBgn0004395	0.256575	1	FALSE
FBgn0001230	-0.778763	1	FALSE
FBgn0000659	3.38643	1	FALSE
FBgn0260481	1.93425	1	FALSE
FBgn0037777	0.45002	1	FALSE
FBgn0263459	2.58055	1	FALSE
FBgn0042207	-1.60588	1	FALSE
FBgn0264307	0.4371	1	FALSE
FBgn0032694	1.19689	1	FALSE
FBgn0005427	0.465925	1	FALSE
FBgn0036187	-0.427607	1	FALSE
FBgn0036569	0.792633	1	FALSE
FBgn0004465	0.328411	1	FALSE
FBgn0085407	3.02991	1	FALSE
FBgn0035272	0.630826	1	FALSE
FBgn0010926	-0.249571	1	FALSE
FBgn0265574	0.294198	1	FALSE
FBgn0029707	-2.30433	1	FALSE
FBgn0027795	0.89407	1	FALSE
FBgn0283680	-2.59947	1	FALSE
FBgn0267599	2.43632	1	FALSE
FBgn0033234	0.736706	1	FALSE
FBgn0022709	0.372808	1	FALSE
FBgn0005586	-3.01807	1	FALSE
FBgn0030643	-2.80781	1	FALSE
FBgn0016694	0.736461	1	FALSE
FBgn0037750	1.39456	1	FALSE
FBgn0024807	-0.511615	1	FALSE
FBgn0035471	0.17421	1	FALSE
FBgn0033904	1.20203	1	FALSE
FBgn0266183	2.29211	1	FALSE
FBgn0083123	0.917927	1	FALSE
FBgn0050001	-0.288623	1	FALSE
FBgn0031050	-0.643307	1	FALSE
FBgn0031718	-0.846099	1	FALSE
FBgn0034951	0.368172	1	FALSE
FBgn0034964	-0.932222	1	FALSE
FBgn0022288	0.187668	1	FALSE
FBgn0028970	0.664556	1	FALSE
FBgn0036134	0.244032	1	FALSE
FBgn0042213	0.59452	1	FALSE
FBgn0264078	0.28035	1	FALSE
FBgn0038598	-2.11192	1	FALSE
FBgn0067861	-2.15429	1	FALSE
FBgn0039696	0.48901	1	FALSE
FBgn0015543	-1.17656	1	FALSE
FBgn0029857	-0.355046	1	FALSE
FBgn0000181	-0.185231	1	FALSE
FBgn0035679	0.234352	1	FALSE
FBgn0026439	-2.86584	1	FALSE
FBgn0034029	-0.313819	1	FALSE
FBgn0031357	0.286506	1	FALSE
FBgn0086408	2.32453	1	FALSE
FBgn0261563	2.67786	1	FALSE
FBgn0263316	-1.99984	1	FALSE
FBgn0003274	-0.323639	1	FALSE
FBgn0033467	-0.331672	1	FALSE
FBgn0034175	-1.47615	1	FALSE
FBgn0037609	-0.301303	1	FALSE
FBgn0052104	0.307354	1	FALSE
FBgn0267823	-0.264229	1	FALSE
FBgn0260855	0.299303	1	FALSE
FBgn0259977	-2.82405	1	FALSE
FBgn0030802	0.291789	1	FALSE
FBgn0003450	-0.306998	1	FALSE
FBgn0266309	-0.615363	1	FALSE
FBgn0038808	0.265245	1	FALSE
FBgn0260943	0.720224	1	FALSE
FBgn0027654	1.45825	1	FALSE
FBgn0039464	-0.261689	1	FALSE
FBgn0014863	-2.7556	1	FALSE
FBgn0086758	-2.40159	1	FALSE
FBgn0263477	3.55346	NA	FALSE
FBgn0036689	0.411796	1	FALSE
FBgn0014869	0.370584	1	FALSE
FBgn0029864	-3.70404	1	FALSE
FBgn0030177	-0.208568	1	FALSE
FBgn0031985	0.361556	1	FALSE
FBgn0031959	-2.5345	1	FALSE
FBgn0032943	0.277247	1	FALSE
FBgn0014033	-2.8177	1	FALSE
FBgn0034217	-0.269909	1	FALSE
FBgn0003721	0.23829	1	FALSE
FBgn0035906	0.246401	1	FALSE
FBgn0037608	0.221918	1	FALSE
FBgn0051363	-0.23695	1	FALSE
FBgn0020300	-1.25087	1	FALSE
FBgn0037753	2.04154	1	FALSE
FBgn0263697	-0.279915	1	FALSE
FBgn0032193	-0.315481	1	FALSE
FBgn0039766	0.389992	1	FALSE
FBgn0037876	0.260338	1	FALSE
FBgn0024811	0.255994	1	FALSE
FBgn0036279	-3.99601	1	FALSE
FBgn0039674	-0.184056	1	FALSE
FBgn0036765	0.728139	1	FALSE
FBgn0029821	-0.33984	1	FALSE
FBgn0285969	1.7027	1	FALSE
FBgn0259938	0.436015	1	FALSE
FBgn0035880	-1.17186	1	FALSE
FBgn0063491	0.972989	1	FALSE
FBgn0032224	-0.245343	1	FALSE
FBgn0052243	0.71293	1	FALSE
FBgn0030292	0.316101	1	FALSE
FBgn0001122	-0.236679	1	FALSE
FBgn0265901	-1.38984	1	FALSE
FBgn0026432	0.391738	1	FALSE
FBgn0038421	0.284321	1	FALSE
FBgn0260742	-0.231372	1	FALSE
FBgn0033104	0.254768	1	FALSE
FBgn0031220	-3.0107	1	FALSE
FBgn0039733	-0.372265	1	FALSE
FBgn0259211	-1.91377	1	FALSE
FBgn0026088	0.367955	1	FALSE
FBgn0029084	2.87136	1	FALSE
FBgn0038964	-0.222667	1	FALSE
FBgn0051551	-1.30531	1	FALSE
FBgn0037714	-1.59783	1	FALSE
FBgn0025592	0.248277	1	FALSE
FBgn0000658	-2.55903	1	FALSE
FBgn0262149	-1.68217	1	FALSE
FBgn0031169	1.64459	1	FALSE
FBgn0023388	0.50061	1	FALSE
FBgn0010309	-0.917146	1	FALSE
FBgn0040389	0.281653	1	FALSE
FBgn0034928	2.35855	1	FALSE
FBgn0034717	-4.57874	1	FALSE
FBgn0024943	-3.50179	1	FALSE
FBgn0010409	-0.923297	1	FALSE
FBgn0034186	0.250955	1	FALSE
FBgn0058006	0.528673	1	FALSE
FBgn0038805	0.177718	1	FALSE
FBgn0015569	0.924459	1	FALSE
FBgn0259242	-0.925913	1	FALSE
FBgn0065099	1.77331	1	FALSE
FBgn0034568	2.65659	1	FALSE
FBgn0266228	-2.03013	1	FALSE
FBgn0019644	0.256825	1	FALSE
FBgn0036449	0.262571	1	FALSE
FBgn0050033	-3.04493	1	FALSE
FBgn0029526	-2.66215	1	FALSE
FBgn0005390	0.811709	1	FALSE
FBgn0260005	-2.03327	1	FALSE
FBgn0050338	-1.53398	1	FALSE
FBgn0036648	1.11655	1	FALSE
FBgn0033661	0.529107	1	FALSE
FBgn0053080	-3.33935	1	FALSE
FBgn0259714	-2.6739	1	FALSE
FBgn0034997	0.335465	1	FALSE
FBgn0285947	-0.602772	1	FALSE
FBgn0264745	-0.315225	1	FALSE
FBgn0265980	-2.7832	NA	FALSE
FBgn0039099	-0.339869	1	FALSE
FBgn0013762	0.512566	1	FALSE
FBgn0034565	-3.00218	1	FALSE
FBgn0000449	-2.8259	1	FALSE
FBgn0024179	-0.885894	1	FALSE
FBgn0262636	-1.33263	1	FALSE
FBgn0031716	-2.15339	1	FALSE
FBgn0011205	0.200474	1	FALSE
FBgn0265757	1.49807	1	FALSE
FBgn0036324	-0.581865	1	FALSE
FBgn0039272	0.484363	1	FALSE
FBgn0085428	-2.98778	1	FALSE
FBgn0039069	-2.4858	1	FALSE
FBgn0030093	-0.981458	1	FALSE
FBgn0042127	0.347198	1	FALSE
FBgn0264310	-0.844085	1	FALSE
FBgn0038290	0.582319	1	FALSE
FBgn0030431	-0.560168	1	FALSE
FBgn0034978	-2.78435	1	FALSE
FBgn0040551	-0.480907	1	FALSE
FBgn0034521	-0.300912	1	FALSE
FBgn0029878	-0.560264	1	FALSE
FBgn0002577	-1.77375	1	FALSE
FBgn0004959	2.32648	1	FALSE
FBgn0037432	-3.19002	1	FALSE
FBgn0085376	-0.809583	1	FALSE
FBgn0038652	0.551266	1	FALSE
[truncated: 9,060 more rows]

## Sheet: Fig4C-laterNC14
gene_id	log2FoldChange	pvalue	padj	CLASS	is_zld_bound	is_brat_target	is_up_brat_1.5_3	zygotic_class	is_ofarrell_zygotic	is_diff
[truncated: 10,022 more rows]

[truncated: 3 more sheets: NC12, NC13, earlyNC14]
